# Supplementary material for: Proteome-scale profiling reveals MAFF and MAFG as two novel key transcription factors involved in palmitic acid-induced umbilical vein endothelial cell apoptosis
Source: BMC Cardiovasc Disord. 2021 Sep 17;21:448. doi: 10.1186/s12872-021-02246-5 (PMC8447594; doi:10.1186/s12872-021-02246-5)
Supplement: Supplementary file 4 — Additional file 4: Table S1 TFRE results. Significantly different transcription factors among the control group, group 1, and group 2. [file 12872_2021_2246_MOESM4_ESM.xlsx]

## Sheet: Sheet1
Transcription Factor names	Transcription Factors	CONTROL_1	CONTROL_2	CONTROL_3	GROUP 1_1	GROUP 1_2	GROUP 1_3	GROUP 2_1	GROUP 2_2	GROUP 2_3	AVERAGE_CONTROL	AVERAGE_GROUP 1	AVERAGE_GROUP 2	P-VALUE_GROUP 1/CONTROL	P-VALUE_GROUP 2/CONTROL	P-VALUE_GROUP 2/GROUP 1
Cyclic AMP-dependent transcription factor ATF-3 (cAMP-dependent transcription factor ATF-3) (Activating transcription factor 3)	ATF3	0.1	0.1	0.1	66.8765	75.1505	97.2497	154.286	151.881	192.35	0.1	79.7589	166.172	0.000925174	0.000223458	0.00560889
Homeobox protein Hox-A5 (Homeobox protein Hox-1C)	HOXA5	111.664	60.1251	108.303	0.1	31.779	30.5964	0.1	0.1	0.1	93.3641	20.8252	0.1	0.0208606	0.00498506	0.11626
Transcription factor GATA-6 (GATA-binding factor 6)	GATA6	0.1	0.1	0.1	22.756	39.0913	33.7546	0.1	27.123	23.9942	0.1	31.8673	17.0724	0.00272189	0.117616	0.205478
X-box-binding protein 1 (XBP-1) (Tax-responsive element-binding protein 5) (TREB-5) [Cleaved into: X-box-binding protein 1, cytoplasmic form; X-box-binding protein 1, luminal form]	XBP1	0.1	0.1	0.1	0.1	5.08484	0.1	31.2879	29.4754	33.9617	0.1	1.76161	31.575	0.373901	1.74233e-05	0.000146067
Homeobox protein Hox-A9 (Homeobox protein Hox-1G)	HOXA9	32.2813	17.719	31.0259	0.1	0.1	0.1	11.0262	0.1	7.69465	27.0087	0.1	6.2736	0.00446247	0.021649	0.128825
Homeobox protein Hox-B4 (Homeobox protein Hox-2.6) (Homeobox protein Hox-2F)	HOXB4	13.9763	5.09261	14.8316	0.1	0.1	0.1	3.41672	0.1	0.1	11.3002	0.1	1.20557	0.0228152	0.0378346	0.373901
ALX homeobox protein 1 (Cartilage homeoprotein 1) (CART-1)	ALX1	9.74965	6.86284	11.9681	2.70266	0.1	0.1	0.1	0.1	0.1	9.52688	0.967552	0.1	0.00752023	0.00309981	0.373901
ETS domain-containing protein Elk-3 (ETS-related protein ERP) (ETS-related protein NET) (Serum response factor accessory protein 2) (SAP-2) (SRF accessory protein 2)	ELK3	9.51246	7.81419	7.00148	0.1	5.26081	0.1	0.1	0.1	0.1	8.10938	1.82027	0.1	0.0283434	0.000412809	0.373901
Retinoic acid receptor beta (RAR-beta) (HBV-activated protein) (Nuclear receptor subfamily 1 group B member 2) (RAR-epsilon)	RARB	9.02666	3.75001	5.99998	0.1	0.1	0.1	0.1	0.1	0.1	6.25888	0.1	0.1	0.0157497	0.0157497	1
TOX high mobility group box family member 2 (Granulosa cell HMG box protein 1) (GCX-1)	TOX2	6.57182	5.90463	5.12912	0.1	0.1	0.1	3.28369	0.1	0.1	5.86852	0.1	1.16123	0.000158083	0.0145104	0.373901
ETS-related transcription factor Elf-2 (E74-like factor 2) (New ETS-related factor)	ELF2	0.1	1.87015	2.43166	5.00322	4.69151	2.29279	0.1	0.1	0.1	1.46727	3.99584	0.1	0.0845166	0.123517	0.0104192
Signal transducer and activator of transcription 1-alpha/beta (Transcription factor ISGF-3 components p91/p84)	STAT1	0.1	1.96848	0.1	11.9151	16.818	27.4324	18.1159	25.2037	30.2834	0.722825	18.7218	24.5343	0.0176231	0.00266122	0.371573
Signal transducer and activator of transcription 6 (IL-4 Stat)	STAT6	0.1	0.868473	0.1	3.82883	4.36879	5.11712	6.56785	11.8203	10.6246	0.356158	4.43825	9.6709	0.000839167	0.0044344	0.0327504
Adipocyte enhancer-binding protein 1 (AE-binding protein 1) (Aortic carboxypeptidase-like protein)	AEBP1	0.1	0.1	0.1	1.46458	0.1	1.78259	2.06046	2.64323	2.53592	0.1	1.11572	2.4132	0.120431	0.000207133	0.0763922
Transcription termination factor 1 (TTF-1) (RNA polymerase I termination factor) (Transcription termination factor I) (TTF-I)	TTF1	2.55418	1.59769	2.35165	0.1	0.1	0.1	0.1	0.1	0.1	2.16784	0.1	0.1	0.00207217	0.00207217	1
Cyclic AMP-dependent transcription factor ATF-7 (cAMP-dependent transcription factor ATF-7) (Activating transcription factor 7) (Transcription factor ATF-A)	ATF7	33.2817	39.3003	45.0243	16.8568	5.08243	3.79096	0.1	2.37414	4.99136	39.2021	8.57672	2.4885	0.00465352	0.00056291	0.23781
Transcription factor MafG (V-maf musculoaponeurotic fibrosarcoma oncogene homolog G) (hMAF)	MAFG	0.1	16.1569	9.64869	55.4079	152.164	115.552	121.435	216.701	58.3979	8.63519	107.708	132.178	0.0256878	0.0557315	0.673767
Forkhead box protein P1 (Mac-1-regulated forkhead) (MFH)	FOXP1	5.86934	6.76721	0.1	41.2258	53.8764	87.5479	35.5757	37.6719	39.6819	4.24552	60.8833	37.6432	0.0154597	0.000155104	0.16923
Nuclear factor erythroid 2-related factor 1 (NF-E2-related factor 1) (NFE2-related factor 1) (Locus control region-factor 1) (Nuclear factor, erythroid derived 2, like 1) (Transcription factor 11) (TCF-11) (Transcription factor HBZ17) (Transcription factor LCR-F1)	NFE2L1	1.98831	0.1	2.70688	8.99019	7.92708	5.96328	15.7848	20.8717	20.5278	1.5984	7.62685	19.0614	0.00692178	0.000653967	0.00358954
Aryl hydrocarbon receptor (Ah receptor) (AhR) (Class E basic helix-loop-helix protein 76) (bHLHe76)	AHR	5.54119	3.59117	5.92713	3.32492	5.59799	1.03842	0.1	0.910644	0.997225	5.01983	3.32045	0.66929	0.321036	0.00500383	0.120398
DNA-binding protein RFX5 (Regulatory factor X 5)	RFX5	0.1	4.14229	1.60724	9.43871	13.6117	9.35597	0.1	6.95884	1.46528	1.94984	10.8021	2.84137	0.00848753	0.729674	0.0343572
Nucleolar complex protein 3 homolog (NOC3 protein homolog) (Factor for adipocyte differentiation 24) (NOC3-like protein) (Nucleolar complex-associated protein 3-like protein)	NOC3L	6.19588	15.1672	16.8962	35.9133	55.8016	115.955	47.7231	71.1164	74.9633	12.7531	69.2232	64.6009	0.0806929	0.00475474	0.865088
COUP transcription factor 1 (COUP-TF1) (COUP transcription factor I) (COUP-TF I) (Nuclear receptor subfamily 2 group F member 1) (V-erbA-related protein 3) (EAR-3)	NR2F1	25.3867	16.0661	22.4849	0.1	5.33872	6.42586	7.67028	5.08949	8.34063	21.3125	3.95486	7.03347	0.00678325	0.00816637	0.232497
Transcription factor 7-like 2 (HMG box transcription factor 4) (T-cell-specific transcription factor 4) (T-cell factor 4) (TCF-4) (hTCF-4)	TCF7L2	0.647106	2.37445	0.1	4.39683	4.72517	7.06081	0.1	4.37123	2.51647	1.04052	5.39427	2.32923	0.0158683	0.413583	0.109515
Core-binding factor subunit beta (CBF-beta) (Polyomavirus enhancer-binding protein 2 beta subunit) (PEA2-beta) (PEBP2-beta) (SL3-3 enhancer factor 1 subunit beta) (SL3/AKV core-binding factor beta subunit)	CBFB	7.6547	0.1	0.1	9.35573	10.7571	13.9759	9.56027	16.2677	13.2617	2.61823	11.3629	13.0299	0.0379714	0.0306313	0.521185
Transcription factor jun-B	JUNB	0.1	10.6521	15.8757	3.87843	25.0941	36.449	30.585	57.7887	41.0064	8.87593	21.8071	43.1267	0.290001	0.0202982	0.160823
Fos-related antigen 1 (FRA-1)	FOSL1	195.389	166.983	231.023	25.5473	75.042	30.4353	78.3835	63.8383	44.9116	197.798	43.6749	62.3778	0.00317168	0.00292792	0.368975
Nuclear factor NF-kappa-B p100 subunit (DNA-binding factor KBF2) (H2TF1) (Lymphocyte translocation chromosome 10 protein) (Nuclear factor of kappa light polypeptide gene enhancer in B-cells 2) (Oncogene Lyt-10) (Lyt10) [Cleaved into: Nuclear factor NF-kappa-B p52 subunit]	NFKB2	6.86572	11.8289	8.8616	1.61185	5.37864	3.43125	14.933	11.9097	16.571	9.18539	3.47391	14.4712	0.0341044	0.0562743	0.00324387
SWI/SNF-related matrix-associated actin-dependent regulator of chromatin subfamily E member 1-related (SMARCE1-related protein) (BRCA2-associated factor 35) (HMG box-containing protein 20B) (HMG domain-containing protein 2) (HMG domain-containing protein HMGX2) (Sox-like transcriptional factor) (Structural DNA-binding protein BRAF35)	HMG20B	0.1	7.60695	12.6419	9.27933	19.9279	13.5773	3.18924	3.9572	3.33276	6.78295	14.2615	3.49307	0.192706	0.418551	0.0255483
Pre-B-cell leukemia transcription factor 2 (Homeobox protein PBX2) (Protein G17)	PBX2	16.9952	11.3209	9.24206	8.57526	0.1	3.5018	5.02833	0.1	4.83685	12.5194	4.05902	3.32173	0.0666061	0.0311182	0.814526
Forkhead box protein F1 (Forkhead-related activator 1) (FREAC-1) (Forkhead-related protein FKHL5) (Forkhead-related transcription factor 1)	FOXF1	56.3197	38.77	55.3387	22.1462	0.1	18.1025	13.5034	68.9496	14.3695	50.1428	13.4495	32.2742	0.0143076	0.404777	0.390154
Transcription factor Dp-1 (DRTF1-polypeptide 1) (DRTF1) (E2F dimerization partner 1)	TFDP1	129.894	97.3728	105.195	16.1211	19.14	62.2566	46.3536	57.9339	43.4475	110.821	32.5059	49.245	0.0117724	0.00460355	0.342146
Protein max (Class D basic helix-loop-helix protein 4) (bHLHd4) (Myc-associated factor X)	MAX	98.308	78.4882	91.0727	48.0195	106.736	21.8529	31.4455	15.7489	35.5711	89.2896	58.8694	27.5885	0.303	0.00180152	0.292268
High mobility group protein B1 (High mobility group protein 1) (HMG-1)	HMGB1	19938.4	10622.6	16380	4885.53	5640	3980.79	9314.56	7079.09	5038.11	15647	4835.44	7143.92	0.0172081	0.046319	0.156378
High mobility group protein B3 (High mobility group protein 2a) (HMG-2a) (High mobility group protein 4) (HMG-4)	HMGB3	4224.69	2460.99	3779.17	1370.2	1292.33	761.105	3328.95	926.077	1942.23	3488.28	1141.21	2065.75	0.0140462	0.179266	0.26969
Nuclear factor of activated T-cells 5 (NF-AT5) (T-cell transcription factor NFAT5) (Tonicity-responsive enhancer-binding protein) (TonE-binding protein) (TonEBP)	NFAT5	28.3293	23.5852	17.1903	62.8227	73.2879	32.3088	59.9496	97.0391	52.4619	23.0349	56.1398	69.8169	0.0597448	0.0297911	0.500047
Friend leukemia integration 1 transcription factor (Proto-oncogene Fli-1) (Transcription factor ERGB)	FLI1	285.272	260.717	333.489	74.6482	97.0093	139.137	111.57	110.883	78.4781	293.159	103.598	100.31	0.00266556	0.00130215	0.887583
Nuclear factor of activated T-cells, cytoplasmic 2 (NF-ATc2) (NFATc2) (NFAT pre-existing subunit) (NF-ATp) (T-cell transcription factor NFAT1)	NFATC2	8.80909	4.89094	0.1	2.31058	3.98254	0.1	5.2475	6.5989	6.76639	4.60001	2.13104	6.20426	0.421266	0.565419	0.0290822
Transcription factor p65 (Nuclear factor NF-kappa-B p65 subunit) (Nuclear factor of kappa light polypeptide gene enhancer in B-cells 3)	RELA	22.3674	12.6075	25.9638	8.97109	4.79625	8.62685	17.4694	17.0172	13.2379	20.3129	7.46473	15.9081	0.0379191	0.354457	0.0111909
MAX gene-associated protein (MAX dimerization protein 5)	MGA	0.292049	0.664285	0.1	1.04339	0.696607	0.907522	0.475053	0.1	0.422214	0.352111	0.882506	0.332422	0.0521858	0.927369	0.0236489
Recombining binding protein suppressor of hairless (CBF-1) (J kappa-recombination signal-binding protein) (RBP-J kappa) (RBP-J) (RBP-JK) (Renal carcinoma antigen NY-REN-30)	RBPJ	109.203	98.3362	78.4579	45.9527	35.5299	30.9263	64.8114	28.7305	35.5719	95.3323	37.4697	43.0379	0.00449617	0.0214608	0.664813
AT-rich interactive domain-containing protein 1A (ARID domain-containing protein 1A) (B120) (BRG1-associated factor 250) (BAF250) (BRG1-associated factor 250a) (BAF250A) (Osa homolog 1) (hOSA1) (SWI-like protein) (SWI/SNF complex protein p270) (SWI/SNF-related, matrix-associated, actin-dependent regulator of chromatin subfamily F member 1) (hELD)	ARID1A	6.1973	6.86156	6.05721	4.01799	5.68394	3.76223	1.33401	3.86789	2.60147	6.37202	4.48805	2.60112	0.0444971	0.0081483	0.117293
Homeobox protein Hox-D8 (Homeobox protein Hox-4E) (Homeobox protein Hox-5.4)	HOXD8	8.11267	8.40368	7.87573	16.731	16.2501	14.7364	12.1034	23.7269	19.9183	8.13069	15.9058	18.5829	0.000232721	0.0379513	0.483895
Sister chromatid cohesion protein PDS5 homolog B (Androgen-induced proliferation inhibitor) (Androgen-induced prostate proliferative shutoff-associated protein AS3)	PDS5B	3.50152	8.99445	1.1268	6.36868	8.81983	10.5868	2.18967	3.75657	5.37221	4.54092	8.59176	3.77281	0.198534	0.77438	0.0345017
Transcription factor MafF (U-Maf) (V-maf musculoaponeurotic fibrosarcoma oncogene homolog F)	MAFF	200.721	155.207	245.82	322.758	402.479	513.719	276.934	480.443	587.098	200.583	412.985	448.158	0.0256256	0.0590929	0.757791
Nucleolar transcription factor 1 (Autoantigen NOR-90) (Upstream-binding factor 1) (UBF-1)	UBTF	651.635	383.44	585.898	243.091	318.593	172.134	397.414	365.228	215.372	540.325	244.606	326.005	0.0315047	0.0946758	0.31101
High mobility group protein B2 (High mobility group protein 2) (HMG-2)	HMGB2	2636.4	1628.03	3051.76	1051.36	1135.55	1170.56	1698.52	1239.63	923.421	2438.73	1119.16	1287.19	0.0358439	0.0739786	0.50162
Transcription factor AP-1 (Activator protein 1) (AP1) (Proto-oncogene c-Jun) (V-jun avian sarcoma virus 17 oncogene homolog) (p39)	JUN	164.681	261.561	260.202	52.18	153.241	162.598	105.697	115.147	105.563	228.815	122.673	108.802	0.0902261	0.0204016	0.715858
Nuclear factor of activated T-cells, cytoplasmic 1 (NF-ATc1) (NFATc1) (NFAT transcription complex cytosolic component) (NF-ATc) (NFATc)	NFATC1	26.5031	18.2118	28.0195	13.4451	9.00376	25.2148	27.1796	34.6303	36.8964	24.2448	15.8879	32.9021	0.217606	0.110199	0.039651
Transcription factor E2F4 (E2F-4)	E2F4	26.1036	24.129	18.7624	13.0927	9.34592	11.9319	15.1736	9.49075	8.78345	22.9983	11.4568	11.1493	0.00932704	0.0165177	0.900327
Forkhead box protein O1 (Forkhead box protein O1A) (Forkhead in rhabdomyosarcoma)	FOXO1	88.8631	67.3672	74.0284	25.5447	37.5981	51.8908	39.7309	53.9793	51.7809	76.7529	38.3445	48.497	0.0179472	0.0217995	0.313295
