# Supplementary material for: Proteome-scale profiling reveals MAFF and MAFG as two novel key transcription factors involved in palmitic acid-induced umbilical vein endothelial cell apoptosis
Source: BMC Cardiovasc Disord. 2021 Sep 17;21:448. doi: 10.1186/s12872-021-02246-5 (PMC8447594; doi:10.1186/s12872-021-02246-5)
Supplement: Supplementary file 5 — Additional file 5: Table S2 TFRE results. Significantly different transcription factors between group 1 and the control group met the selection criteria of both a P value <0.05 and a fold change >2 [file 12872_2021_2246_MOESM5_ESM.xlsx]

## Sheet: Sheet1
Transcription Factor names	Transcription Factors	CONTROL_1	CONTROL_2	CONTROL_3	GROUP 1_1	GROUP 1_2	GROUP 1_3	AVERAGE_CONTROL	AVERAGE_GROUP 1	P-VALUE_GROUP 1/CONTROL	RATIO_GROUP 1/CONTROL
Cyclic AMP-dependent transcription factor ATF-3 (cAMP-dependent transcription factor ATF-3) (Activating transcription factor 3)	ATF3	0.1	0.1	0.1	66.8765	75.1505	97.2497	0.1	79.7589	0.000925174	797.589
Homeobox protein Hox-A5 (Homeobox protein Hox-1C)	HOXA5	111.664	60.1251	108.303	0.1	31.779	30.5964	93.3641	20.8252	0.0208606	0.223053
Transcription factor GATA-6 (GATA-binding factor 6)	GATA6	0.1	0.1	0.1	22.756	39.0913	33.7546	0.1	31.8673	0.00272189	318.673
Homeobox protein Hox-A9 (Homeobox protein Hox-1G)	HOXA9	32.2813	17.719	31.0259	0.1	0.1	0.1	27.0087	0.1	0.00446247	0.00370251
Homeobox protein Hox-B4 (Homeobox protein Hox-2.6) (Homeobox protein Hox-2F)	HOXB4	13.9763	5.09261	14.8316	0.1	0.1	0.1	11.3002	0.1	0.0228152	0.00884941
ALX homeobox protein 1 (Cartilage homeoprotein 1) (CART-1)	ALX1	9.74965	6.86284	11.9681	2.70266	0.1	0.1	9.52688	0.967552	0.00752023	0.10156
ETS domain-containing protein Elk-3 (ETS-related protein ERP) (ETS-related protein NET) (Serum response factor accessory protein 2) (SAP-2) (SRF accessory protein 2)	ELK3	9.51246	7.81419	7.00148	0.1	5.26081	0.1	8.10938	1.82027	0.0283434	0.224465
Retinoic acid receptor beta (RAR-beta) (HBV-activated protein) (Nuclear receptor subfamily 1 group B member 2) (RAR-epsilon)	RARB	9.02666	3.75001	5.99998	0.1	0.1	0.1	6.25888	0.1	0.0157497	0.0159773
TOX high mobility group box family member 2 (Granulosa cell HMG box protein 1) (GCX-1)	TOX2	6.57182	5.90463	5.12912	0.1	0.1	0.1	5.86852	0.1	0.000158083	0.0170401
Signal transducer and activator of transcription 1-alpha/beta (Transcription factor ISGF-3 components p91/p84)	STAT1	0.1	1.96848	0.1	11.9151	16.818	27.4324	0.722825	18.7218	0.0176231	25.9009
Signal transducer and activator of transcription 6 (IL-4 Stat)	STAT6	0.1	0.868473	0.1	3.82883	4.36879	5.11712	0.356158	4.43825	0.000839167	12.4615
Transcription termination factor 1 (TTF-1) (RNA polymerase I termination factor) (Transcription termination factor I) (TTF-I)	TTF1	2.55418	1.59769	2.35165	0.1	0.1	0.1	2.16784	0.1	0.00207217	0.0461288
Cyclic AMP-dependent transcription factor ATF-7 (cAMP-dependent transcription factor ATF-7) (Activating transcription factor 7) (Transcription factor ATF-A)	ATF7	33.2817	39.3003	45.0243	16.8568	5.08243	3.79096	39.2021	8.57672	0.00465352	0.218782
Transcription factor MafG (V-maf musculoaponeurotic fibrosarcoma oncogene homolog G) (hMAF)	MAFG	0.1	16.1569	9.64869	55.4079	152.164	115.552	8.63519	107.708	0.0256878	12.4731
Forkhead box protein P1 (Mac-1-regulated forkhead) (MFH)	FOXP1	5.86934	6.76721	0.1	41.2258	53.8764	87.5479	4.24552	60.8833	0.0154597	14.3406
Nuclear factor erythroid 2-related factor 1 (NF-E2-related factor 1) (NFE2-related factor 1) (Locus control region-factor 1) (Nuclear factor, erythroid derived 2, like 1) (Transcription factor 11) (TCF-11) (Transcription factor HBZ17) (Transcription factor LCR-F1)	NFE2L1	1.98831	0.1	2.70688	8.99019	7.92708	5.96328	1.5984	7.62685	0.00692178	4.77156
DNA-binding protein RFX5 (Regulatory factor X 5)	RFX5	0.1	4.14229	1.60724	9.43871	13.6117	9.35597	1.94984	10.8021	0.00848753	5.53999
COUP transcription factor 1 (COUP-TF1) (COUP transcription factor I) (COUP-TF I) (Nuclear receptor subfamily 2 group F member 1) (V-erbA-related protein 3) (EAR-3)	NR2F1	25.3867	16.0661	22.4849	0.1	5.33872	6.42586	21.3125	3.95486	0.00678325	0.185565
Transcription factor 7-like 2 (HMG box transcription factor 4) (T-cell-specific transcription factor 4) (T-cell factor 4) (TCF-4) (hTCF-4)	TCF7L2	0.647106	2.37445	0.1	4.39683	4.72517	7.06081	1.04052	5.39427	0.0158683	5.18421
Core-binding factor subunit beta (CBF-beta) (Polyomavirus enhancer-binding protein 2 beta subunit) (PEA2-beta) (PEBP2-beta) (SL3-3 enhancer factor 1 subunit beta) (SL3/AKV core-binding factor beta subunit)	CBFB	7.6547	0.1	0.1	9.35573	10.7571	13.9759	2.61823	11.3629	0.0379714	4.33992
Fos-related antigen 1 (FRA-1)	FOSL1	195.389	166.983	231.023	25.5473	75.042	30.4353	197.798	43.6749	0.00317168	0.220805
Nuclear factor NF-kappa-B p100 subunit (DNA-binding factor KBF2) (H2TF1) (Lymphocyte translocation chromosome 10 protein) (Nuclear factor of kappa light polypeptide gene enhancer in B-cells 2) (Oncogene Lyt-10) (Lyt10) [Cleaved into: Nuclear factor NF-kappa-B p52 subunit]	NFKB2	6.86572	11.8289	8.8616	1.61185	5.37864	3.43125	9.18539	3.47391	0.0341044	0.3782
Forkhead box protein F1 (Forkhead-related activator 1) (FREAC-1) (Forkhead-related protein FKHL5) (Forkhead-related transcription factor 1)	FOXF1	56.3197	38.77	55.3387	22.1462	0.1	18.1025	50.1428	13.4495	0.0143076	0.268225
Transcription factor Dp-1 (DRTF1-polypeptide 1) (DRTF1) (E2F dimerization partner 1)	TFDP1	129.894	97.3728	105.195	16.1211	19.14	62.2566	110.821	32.5059	0.0117724	0.29332
High mobility group protein B1 (High mobility group protein 1) (HMG-1)	HMGB1	19938.4	10622.6	16380	4885.53	5640	3980.79	15647	4835.44	0.0172081	0.309033
High mobility group protein B3 (High mobility group protein 2a) (HMG-2a) (High mobility group protein 4) (HMG-4)	HMGB3	4224.69	2460.99	3779.17	1370.2	1292.33	761.105	3488.28	1141.21	0.0140462	0.327156
Friend leukemia integration 1 transcription factor (Proto-oncogene Fli-1) (Transcription factor ERGB)	FLI1	285.272	260.717	333.489	74.6482	97.0093	139.137	293.159	103.598	0.00266556	0.353385
Transcription factor p65 (Nuclear factor NF-kappa-B p65 subunit) (Nuclear factor of kappa light polypeptide gene enhancer in B-cells 3)	RELA	22.3674	12.6075	25.9638	8.97109	4.79625	8.62685	20.3129	7.46473	0.0379191	0.367487
Recombining binding protein suppressor of hairless (CBF-1) (J kappa-recombination signal-binding protein) (RBP-J kappa) (RBP-J) (RBP-JK) (Renal carcinoma antigen NY-REN-30)	RBPJ	109.203	98.3362	78.4579	45.9527	35.5299	30.9263	95.3323	37.4697	0.00449617	0.393043
Transcription factor MafF (U-Maf) (V-maf musculoaponeurotic fibrosarcoma oncogene homolog F)	MAFF	200.721	155.207	245.82	322.758	402.479	513.719	200.583	412.985	0.0256256	2.05893
Nucleolar transcription factor 1 (Autoantigen NOR-90) (Upstream-binding factor 1) (UBF-1)	UBTF	651.635	383.44	585.898	243.091	318.593	172.134	540.325	244.606	0.0315047	0.452702
High mobility group protein B2 (High mobility group protein 2) (HMG-2)	HMGB2	2636.4	1628.03	3051.76	1051.36	1135.55	1170.56	2438.73	1119.16	0.0358439	0.45891
Transcription factor E2F4 (E2F-4)	E2F4	26.1036	24.129	18.7624	13.0927	9.34592	11.9319	22.9983	11.4568	0.00932704	0.49816
Forkhead box protein O1 (Forkhead box protein O1A) (Forkhead in rhabdomyosarcoma)	FOXO1	88.8631	67.3672	74.0284	25.5447	37.5981	51.8908	76.7529	38.3445	0.0179472	0.499584
