# Supplementary material for: Proteome-scale profiling reveals MAFF and MAFG as two novel key transcription factors involved in palmitic acid-induced umbilical vein endothelial cell apoptosis
Source: BMC Cardiovasc Disord. 2021 Sep 17;21:448. doi: 10.1186/s12872-021-02246-5 (PMC8447594; doi:10.1186/s12872-021-02246-5)
Supplement: Supplementary file 6 — Additional file 6: Table S3 TFRE results. Significantly different transcription factors between group 2 and group 1 met the selection criteria of both P value <0.05 and fold change >2 [file 12872_2021_2246_MOESM6_ESM.xlsx]

## Sheet: Sheet1
Transcription Factor names	Transcription Factors	GROUP 1_1	GROUP 1_2	GROUP 1_3	GROUP 2_1	GROUP 2_2	GROUP 2_3	AVERAGE_GROUP 1	AVERAGE_GROUP 2	P-VALUE_GROUP 2/GROUP 1	RATIO_GROUP 2/GROUP 1
Cyclic AMP-dependent transcription factor ATF-3 (cAMP-dependent transcription factor ATF-3) (Activating transcription factor 3)	ATF3	66.8765	75.1505	97.2497	154.286	151.881	192.35	79.7589	166.172	0.00560889	2.08343
X-box-binding protein 1 (XBP-1) (Tax-responsive element-binding protein 5) (TREB-5) [Cleaved into: X-box-binding protein 1, cytoplasmic form; X-box-binding protein 1, luminal form]	XBP1	0.1	5.08484	0.1	31.2879	29.4754	33.9617	1.76161	31.575	0.000146067	17.9239
ETS-related transcription factor Elf-2 (E74-like factor 2) (New ETS-related factor)	ELF2	5.00322	4.69151	2.29279	0.1	0.1	0.1	3.99584	0.1	0.0104192	0.025026
Signal transducer and activator of transcription 6 (IL-4 Stat)	STAT6	3.82883	4.36879	5.11712	6.56785	11.8203	10.6246	4.43825	9.6709	0.0327504	2.17899
Nuclear factor erythroid 2-related factor 1 (NF-E2-related factor 1) (NFE2-related factor 1) (Locus control region-factor 1) (Nuclear factor, erythroid derived 2, like 1) (Transcription factor 11) (TCF-11) (Transcription factor HBZ17) (Transcription factor LCR-F1)	NFE2L1	8.99019	7.92708	5.96328	15.7848	20.8717	20.5278	7.62685	19.0614	0.00358954	2.49925
DNA-binding protein RFX5 (Regulatory factor X 5)	RFX5	9.43871	13.6117	9.35597	0.1	6.95884	1.46528	10.8021	2.84137	0.0343572	0.263039
Nuclear factor NF-kappa-B p100 subunit (DNA-binding factor KBF2) (H2TF1) (Lymphocyte translocation chromosome 10 protein) (Nuclear factor of kappa light polypeptide gene enhancer in B-cells 2) (Oncogene Lyt-10) (Lyt10) [Cleaved into: Nuclear factor NF-kappa-B p52 subunit]	NFKB2	1.61185	5.37864	3.43125	14.933	11.9097	16.571	3.47391	14.4712	0.00324387	4.16567
SWI/SNF-related matrix-associated actin-dependent regulator of chromatin subfamily E member 1-related (SMARCE1-related protein) (BRCA2-associated factor 35) (HMG box-containing protein 20B) (HMG domain-containing protein 2) (HMG domain-containing protein HMGX2) (Sox-like transcriptional factor) (Structural DNA-binding protein BRAF35)	HMG20B	9.27933	19.9279	13.5773	3.18924	3.9572	3.33276	14.2615	3.49307	0.0255483	0.24493
Nuclear factor of activated T-cells, cytoplasmic 2 (NF-ATc2) (NFATc2) (NFAT pre-existing subunit) (NF-ATp) (T-cell transcription factor NFAT1)	NFATC2	2.31058	3.98254	0.1	5.2475	6.5989	6.76639	2.13104	6.20426	0.0290822	2.91138
Transcription factor p65 (Nuclear factor NF-kappa-B p65 subunit) (Nuclear factor of kappa light polypeptide gene enhancer in B-cells 3)	RELA	8.97109	4.79625	8.62685	17.4694	17.0172	13.2379	7.46473	15.9081	0.0111909	2.13111
MAX gene-associated protein (MAX dimerization protein 5)	MGA	1.04339	0.696607	0.907522	0.475053	0.1	0.422214	0.882506	0.332422	0.0236489	0.37668
Sister chromatid cohesion protein PDS5 homolog B (Androgen-induced proliferation inhibitor) (Androgen-induced prostate proliferative shutoff-associated protein AS3)	PDS5B	6.36868	8.81983	10.5868	2.18967	3.75657	5.37221	8.59176	3.77281	0.0345017	0.43912
Nuclear factor of activated T-cells, cytoplasmic 1 (NF-ATc1) (NFATc1) (NFAT transcription complex cytosolic component) (NF-ATc) (NFATc)	NFATC1	13.4451	9.00376	25.2148	27.1796	34.6303	36.8964	15.8879	32.9021	0.039651	2.07089
