# Supplementary material for: Proteome-scale profiling reveals MAFF and MAFG as two novel key transcription factors involved in palmitic acid-induced umbilical vein endothelial cell apoptosis
Source: BMC Cardiovasc Disord. 2021 Sep 17;21:448. doi: 10.1186/s12872-021-02246-5 (PMC8447594; doi:10.1186/s12872-021-02246-5)
Supplement: Supplementary file 7 — Additional file 7: Table S4 TFRE results. Significantly different transcription factors between group 2 and the control group met the selection criteria of both a P value <0.05 and a fold change >2 [file 12872_2021_2246_MOESM7_ESM.xlsx]

## Sheet: Sheet1
Transcription Factor names	Transcription Factors	CONTROL_1	CONTROL_2	CONTROL_3	GROUP 2_1	GROUP 2_2	GROUP 2_3	AVERAGE_CONTROL	AVERAGE_GROUP 2	P-VALUE_GROUP 2/CONTROL	RATIO_GROUP 2/CONTROL
Cyclic AMP-dependent transcription factor ATF-3 (cAMP-dependent transcription factor ATF-3) (Activating transcription factor 3)	ATF3	0.1	0.1	0.1	154.286	151.881	192.35	0.1	166.172	0.000223458	1661.72
Homeobox protein Hox-A5 (Homeobox protein Hox-1C)	HOXA5	111.664	60.1251	108.303	0.1	0.1	0.1	93.3641	0.1	0.00498506	0.00107108
X-box-binding protein 1 (XBP-1) (Tax-responsive element-binding protein 5) (TREB-5) [Cleaved into: X-box-binding protein 1, cytoplasmic form; X-box-binding protein 1, luminal form]	XBP1	0.1	0.1	0.1	31.2879	29.4754	33.9617	0.1	31.575	1.74233e-05	315.75
Homeobox protein Hox-A9 (Homeobox protein Hox-1G)	HOXA9	32.2813	17.719	31.0259	11.0262	0.1	7.69465	27.0087	6.2736	0.021649	0.232281
Homeobox protein Hox-B4 (Homeobox protein Hox-2.6) (Homeobox protein Hox-2F)	HOXB4	13.9763	5.09261	14.8316	3.41672	0.1	0.1	11.3002	1.20557	0.0378346	0.106686
ALX homeobox protein 1 (Cartilage homeoprotein 1) (CART-1)	ALX1	9.74965	6.86284	11.9681	0.1	0.1	0.1	9.52688	0.1	0.00309981	0.0104966
ETS domain-containing protein Elk-3 (ETS-related protein ERP) (ETS-related protein NET) (Serum response factor accessory protein 2) (SAP-2) (SRF accessory protein 2)	ELK3	9.51246	7.81419	7.00148	0.1	0.1	0.1	8.10938	0.1	0.000412809	0.0123314
Retinoic acid receptor beta (RAR-beta) (HBV-activated protein) (Nuclear receptor subfamily 1 group B member 2) (RAR-epsilon)	RARB	9.02666	3.75001	5.99998	0.1	0.1	0.1	6.25888	0.1	0.0157497	0.0159773
TOX high mobility group box family member 2 (Granulosa cell HMG box protein 1) (GCX-1)	TOX2	6.57182	5.90463	5.12912	3.28369	0.1	0.1	5.86852	1.16123	0.0145104	0.197874
Signal transducer and activator of transcription 1-alpha/beta (Transcription factor ISGF-3 components p91/p84)	STAT1	0.1	1.96848	0.1	18.1159	25.2037	30.2834	0.722825	24.5343	0.00266122	33.9423
Signal transducer and activator of transcription 6 (IL-4 Stat)	STAT6	0.1	0.868473	0.1	6.56785	11.8203	10.6246	0.356158	9.6709	0.0044344	27.1534
Adipocyte enhancer-binding protein 1 (AE-binding protein 1) (Aortic carboxypeptidase-like protein)	AEBP1	0.1	0.1	0.1	2.06046	2.64323	2.53592	0.1	2.4132	0.000207133	24.132
Transcription termination factor 1 (TTF-1) (RNA polymerase I termination factor) (Transcription termination factor I) (TTF-I)	TTF1	2.55418	1.59769	2.35165	0.1	0.1	0.1	2.16784	0.1	0.00207217	0.0461288
Cyclic AMP-dependent transcription factor ATF-7 (cAMP-dependent transcription factor ATF-7) (Activating transcription factor 7) (Transcription factor ATF-A)	ATF7	33.2817	39.3003	45.0243	0.1	2.37414	4.99136	39.2021	2.4885	0.00056291	0.0634787
Forkhead box protein P1 (Mac-1-regulated forkhead) (MFH)	FOXP1	5.86934	6.76721	0.1	35.5757	37.6719	39.6819	4.24552	37.6432	0.000155104	8.86657
Nuclear factor erythroid 2-related factor 1 (NF-E2-related factor 1) (NFE2-related factor 1) (Locus control region-factor 1) (Nuclear factor, erythroid derived 2, like 1) (Transcription factor 11) (TCF-11) (Transcription factor HBZ17) (Transcription factor LCR-F1)	NFE2L1	1.98831	0.1	2.70688	15.7848	20.8717	20.5278	1.5984	19.0614	0.000653967	11.9253
Aryl hydrocarbon receptor (Ah receptor) (AhR) (Class E basic helix-loop-helix protein 76) (bHLHe76)	AHR	5.54119	3.59117	5.92713	0.1	0.910644	0.997225	5.01983	0.66929	0.00500383	0.133329
Nucleolar complex protein 3 homolog (NOC3 protein homolog) (Factor for adipocyte differentiation 24) (NOC3-like protein) (Nucleolar complex-associated protein 3-like protein)	NOC3L	6.19588	15.1672	16.8962	47.7231	71.1164	74.9633	12.7531	64.6009	0.00475474	5.0655
COUP transcription factor 1 (COUP-TF1) (COUP transcription factor I) (COUP-TF I) (Nuclear receptor subfamily 2 group F member 1) (V-erbA-related protein 3) (EAR-3)	NR2F1	25.3867	16.0661	22.4849	7.67028	5.08949	8.34063	21.3125	7.03347	0.00816637	0.330015
Core-binding factor subunit beta (CBF-beta) (Polyomavirus enhancer-binding protein 2 beta subunit) (PEA2-beta) (PEBP2-beta) (SL3-3 enhancer factor 1 subunit beta) (SL3/AKV core-binding factor beta subunit)	CBFB	7.6547	0.1	0.1	9.56027	16.2677	13.2617	2.61823	13.0299	0.0306313	4.97659
Transcription factor jun-B	JUNB	0.1	10.6521	15.8757	30.585	57.7887	41.0064	8.87593	43.1267	0.0202982	4.85884
Fos-related antigen 1 (FRA-1)	FOSL1	195.389	166.983	231.023	78.3835	63.8383	44.9116	197.798	62.3778	0.00292792	0.315361
Pre-B-cell leukemia transcription factor 2 (Homeobox protein PBX2) (Protein G17)	PBX2	16.9952	11.3209	9.24206	5.02833	0.1	4.83685	12.5194	3.32173	0.0311182	0.265327
Transcription factor Dp-1 (DRTF1-polypeptide 1) (DRTF1) (E2F dimerization partner 1)	TFDP1	129.894	97.3728	105.195	46.3536	57.9339	43.4475	110.821	49.245	0.00460355	0.444367
Protein max (Class D basic helix-loop-helix protein 4) (bHLHd4) (Myc-associated factor X)	MAX	98.308	78.4882	91.0727	31.4455	15.7489	35.5711	89.2896	27.5885	0.00180152	0.308977
High mobility group protein B1 (High mobility group protein 1) (HMG-1)	HMGB1	19938.4	10622.6	16380	9314.56	7079.09	5038.11	15647	7143.92	0.046319	0.456568
Nuclear factor of activated T-cells 5 (NF-AT5) (T-cell transcription factor NFAT5) (Tonicity-responsive enhancer-binding protein) (TonE-binding protein) (TonEBP)	NFAT5	28.3293	23.5852	17.1903	59.9496	97.0391	52.4619	23.0349	69.8169	0.0297911	3.03091
Friend leukemia integration 1 transcription factor (Proto-oncogene Fli-1) (Transcription factor ERGB)	FLI1	285.272	260.717	333.489	111.57	110.883	78.4781	293.159	100.31	0.00130215	0.34217
Recombining binding protein suppressor of hairless (CBF-1) (J kappa-recombination signal-binding protein) (RBP-J kappa) (RBP-J) (RBP-JK) (Renal carcinoma antigen NY-REN-30)	RBPJ	109.203	98.3362	78.4579	64.8114	28.7305	35.5719	95.3323	43.0379	0.0214608	0.451452
AT-rich interactive domain-containing protein 1A (ARID domain-containing protein 1A) (B120) (BRG1-associated factor 250) (BAF250) (BRG1-associated factor 250a) (BAF250A) (Osa homolog 1) (hOSA1) (SWI-like protein) (SWI/SNF complex protein p270) (SWI/SNF-related, matrix-associated, actin-dependent regulator of chromatin subfamily F member 1) (hELD)	ARID1A	6.1973	6.86156	6.05721	1.33401	3.86789	2.60147	6.37202	2.60112	0.0081483	0.408209
Homeobox protein Hox-D8 (Homeobox protein Hox-4E) (Homeobox protein Hox-5.4)	HOXD8	8.11267	8.40368	7.87573	12.1034	23.7269	19.9183	8.13069	18.5829	0.0379513	2.28552
Transcription factor AP-1 (Activator protein 1) (AP1) (Proto-oncogene c-Jun) (V-jun avian sarcoma virus 17 oncogene homolog) (p39)	JUN	164.681	261.561	260.202	105.697	115.147	105.563	228.815	108.802	0.0204016	0.475504
Transcription factor E2F4 (E2F-4)	E2F4	26.1036	24.129	18.7624	15.1736	9.49075	8.78345	22.9983	11.1493	0.0165177	0.484786
