# Supplementary material for: Proteome-scale profiling reveals MAFF and MAFG as two novel key transcription factors involved in palmitic acid-induced umbilical vein endothelial cell apoptosis
Source: BMC Cardiovasc Disord. 2021 Sep 17;21:448. doi: 10.1186/s12872-021-02246-5 (PMC8447594; doi:10.1186/s12872-021-02246-5)
Supplement: Supplementary file 8 — Additional file 8: Raw TFRE data. Raw proteome-scale profiling data. [file 12872_2021_2246_MOESM8_ESM.xlsx]

## Sheet: profiling dataset
Protein IDs	Majority protein IDs	Peptide counts (all)	Peptide counts (razor+unique)	Peptide counts (unique)	Fasta headers	Number of proteins	Peptides	Razor + unique peptides	Unique peptides	Peptides 1_Fusion04_XinJiang_Hospital_TFRE_150min_50per_20191019	Peptides 2_Fusion04_XinJiang_Hospital_TFRE_150min_50per_20191019	Peptides 3_Fusion04_XinJiang_Hospital_TFRE_150min_50per_20191019	Peptides 4_Fusion04_XinJiang_Hospital_TFRE_150min_50per_20191019	Peptides 5_Fusion04_XinJiang_Hospital_TFRE_150min_50per_20191020	Peptides 6_Fusion04_XinJiang_Hospital_TFRE_150min_50per_20191019	Peptides 7_Fusion04_XinJiang_Hospital_TFRE_150min_50per_20191019	Peptides 8_Fusion04_XinJiang_Hospital_TFRE_150min_50per_20191019	Peptides 9_Fusion04_XinJiang_Hospital_TFRE_150min_50per_20191020	Razor + unique peptides 1_Fusion04_XinJiang_Hospital_TFRE_150min_50per_20191019	Razor + unique peptides 2_Fusion04_XinJiang_Hospital_TFRE_150min_50per_20191019	Razor + unique peptides 3_Fusion04_XinJiang_Hospital_TFRE_150min_50per_20191019	Razor + unique peptides 4_Fusion04_XinJiang_Hospital_TFRE_150min_50per_20191019	Razor + unique peptides 5_Fusion04_XinJiang_Hospital_TFRE_150min_50per_20191020	Razor + unique peptides 6_Fusion04_XinJiang_Hospital_TFRE_150min_50per_20191019	Razor + unique peptides 7_Fusion04_XinJiang_Hospital_TFRE_150min_50per_20191019	Razor + unique peptides 8_Fusion04_XinJiang_Hospital_TFRE_150min_50per_20191019	Razor + unique peptides 9_Fusion04_XinJiang_Hospital_TFRE_150min_50per_20191020	Unique peptides 1_Fusion04_XinJiang_Hospital_TFRE_150min_50per_20191019	Unique peptides 2_Fusion04_XinJiang_Hospital_TFRE_150min_50per_20191019	Unique peptides 3_Fusion04_XinJiang_Hospital_TFRE_150min_50per_20191019	Unique peptides 4_Fusion04_XinJiang_Hospital_TFRE_150min_50per_20191019	Unique peptides 5_Fusion04_XinJiang_Hospital_TFRE_150min_50per_20191020	Unique peptides 6_Fusion04_XinJiang_Hospital_TFRE_150min_50per_20191019	Unique peptides 7_Fusion04_XinJiang_Hospital_TFRE_150min_50per_20191019	Unique peptides 8_Fusion04_XinJiang_Hospital_TFRE_150min_50per_20191019	Unique peptides 9_Fusion04_XinJiang_Hospital_TFRE_150min_50per_20191020	Sequence coverage [%]	Unique + razor sequence coverage [%]	Unique sequence coverage [%]	Mol. weight [kDa]	Sequence length	Sequence lengths	Fraction average	Fraction 1	Q-value	Score	Sequence coverage 1_Fusion04_XinJiang_Hospital_TFRE_150min_50per_20191019 [%]	Sequence coverage 2_Fusion04_XinJiang_Hospital_TFRE_150min_50per_20191019 [%]	Sequence coverage 3_Fusion04_XinJiang_Hospital_TFRE_150min_50per_20191019 [%]
sp|Q15149|PLEC_HUMAN;sp|P58107|EPIPL_HUMAN	sp|Q15149|PLEC_HUMAN	195;7	195;7	194;7	sp|Q15149|PLEC_HUMAN Plectin OS=Homo sapiens OX=9606 GN=PLEC PE=1 SV=3	2	195	195	194	68	115	68	126	143	148	115	156	141	68	115	68	126	143	148	115	156	141	68	115	68	125	143	148	115	155	141	48.9	48.9	48.7	531.78	4684	4684;5088	1	1224	0	323.31	19.3	32.1	19.8
sp|Q14204|DYHC1_HUMAN	sp|Q14204|DYHC1_HUMAN	186	186	186	sp|Q14204|DYHC1_HUMAN Cytoplasmic dynein 1 heavy chain 1 OS=Homo sapiens OX=9606 GN=DYNC1H1 PE=1 SV=5	1	186	186	186	99	124	105	112	140	136	105	118	99	99	124	105	112	140	136	105	118	99	99	124	105	112	140	136	105	118	99	50.5	50.5	50.5	532.4	4646	4646	1	1250	0	323.31	29.9	36.3	32.4
sp|P35579|MYH9_HUMAN;REV__sp|Q9UKV3|ACINU_HUMAN	sp|P35579|MYH9_HUMAN	155;1	155;1	133;1	sp|P35579|MYH9_HUMAN Myosin-9 OS=Homo sapiens OX=9606 GN=MYH9 PE=1 SV=4	2	155	155	133	119	127	121	125	132	139	123	132	133	119	127	121	125	132	139	123	132	133	102	109	103	107	113	119	105	113	114	62	62	54.8	226.53	1960	1960;1341	1	6360	0	323.31	52.8	55.5	52.3
sp|P35580|MYH10_HUMAN	sp|P35580|MYH10_HUMAN	123	110	100	sp|P35580|MYH10_HUMAN Myosin-10 OS=Homo sapiens OX=9606 GN=MYH10 PE=1 SV=3	1	123	110	100	93	99	87	96	101	106	96	103	104	84	90	78	87	91	95	87	93	94	78	83	71	80	84	87	81	86	88	56.5	50.6	46.9	229	1976	1976	1	1342	0	323.31	49.7	51.8	47.4
sp|P78527|PRKDC_HUMAN	sp|P78527|PRKDC_HUMAN	96	96	96	sp|P78527|PRKDC_HUMAN DNA-dependent protein kinase catalytic subunit OS=Homo sapiens OX=9606 GN=PRKDC PE=1 SV=3	1	96	96	96	42	53	42	56	63	61	42	57	52	42	53	42	56	63	61	42	57	52	42	53	42	56	63	61	42	57	52	29.4	29.4	29.4	469.08	4128	4128	1	521	0	323.31	14.8	17.5	14.5
sp|Q9Y4I1|MYO5A_HUMAN;sp|Q9ULV0|MYO5B_HUMAN	sp|Q9Y4I1|MYO5A_HUMAN	91;6	91;6	86;3	sp|Q9Y4I1|MYO5A_HUMAN Unconventional myosin-Va OS=Homo sapiens OX=9606 GN=MYO5A PE=1 SV=2	2	91	91	86	63	68	51	69	76	74	59	69	72	63	68	51	69	76	74	59	69	72	58	64	48	66	72	70	56	65	68	49.1	49.1	45.3	215.4	1855	1855;1848	1	798	0	323.31	38.1	40.3	32.6
sp|O75369|FLNB_HUMAN	sp|O75369|FLNB_HUMAN	87	87	78	sp|O75369|FLNB_HUMAN Filamin-B OS=Homo sapiens OX=9606 GN=FLNB PE=1 SV=2	1	87	87	78	17	27	13	47	54	65	45	73	50	17	27	13	47	54	65	45	73	50	14	23	10	41	49	59	40	67	41	47.5	47.5	43.9	278.16	2602	2602	1	470	0	323.31	10.5	15.9	7.2
sp|Q01082|SPTB2_HUMAN;sp|P11277|SPTB1_HUMAN	sp|Q01082|SPTB2_HUMAN	86;2	86;2	80;1	sp|Q01082|SPTB2_HUMAN Spectrin beta chain, non-erythrocytic 1 OS=Homo sapiens OX=9606 GN=SPTBN1 PE=1 SV=2	2	86	86	80	24	44	21	48	60	66	37	71	59	24	44	21	48	60	66	37	71	59	21	41	20	45	54	63	34	66	56	51.3	51.3	48.6	274.61	2364	2364;2137	1	487	0	323.31	14.7	26.9	12.7
sp|Q09666|AHNK_HUMAN	sp|Q09666|AHNK_HUMAN	83	83	83	sp|Q09666|AHNK_HUMAN Neuroblast differentiation-associated protein AHNAK OS=Homo sapiens OX=9606 GN=AHNAK PE=1 SV=2	1	83	83	83	8	18	9	35	38	45	21	62	32	8	18	9	35	38	45	21	62	32	8	18	9	35	38	45	21	62	32	32.4	32.4	32.4	629.09	5890	5890	1	280	0	323.31	3.5	9.1	4.3
sp|P21333|FLNA_HUMAN	sp|P21333|FLNA_HUMAN	81	74	72	sp|P21333|FLNA_HUMAN Filamin-A OS=Homo sapiens OX=9606 GN=FLNA PE=1 SV=4	1	81	74	72	29	32	24	57	52	62	49	68	56	26	28	21	52	47	56	44	63	49	26	28	21	51	47	54	44	62	47	44.9	42.3	41.1	280.74	2647	2647	1	450	0	323.31	18	18.5	14.5
sp|Q8N3C0|ASCC3_HUMAN	sp|Q8N3C0|ASCC3_HUMAN	73	73	73	sp|Q8N3C0|ASCC3_HUMAN Activating signal cointegrator 1 complex subunit 3 OS=Homo sapiens OX=9606 GN=ASCC3 PE=1 SV=3	1	73	73	73	45	53	54	55	55	40	36	33	39	45	53	54	55	55	40	36	33	39	45	53	54	55	55	40	36	33	39	42.8	42.8	42.8	251.46	2202	2202	1	539	0	323.31	29.6	33.9	33.8
sp|Q9Y490|TLN1_HUMAN;sp|Q9Y4G6|TLN2_HUMAN	sp|Q9Y490|TLN1_HUMAN	73;7	73;7	73;7	sp|Q9Y490|TLN1_HUMAN Talin-1 OS=Homo sapiens OX=9606 GN=TLN1 PE=1 SV=3	2	73	73	73	29	45	24	36	50	52	34	52	41	29	45	24	36	50	52	34	52	41	29	45	24	36	50	52	34	52	41	42.1	42.1	42.1	269.76	2541	2541;2542	1	436	0	323.31	18.9	28.1	15.5
sp|Q14690|RRP5_HUMAN	sp|Q14690|RRP5_HUMAN	71	71	71	sp|Q14690|RRP5_HUMAN Protein RRP5 homolog OS=Homo sapiens OX=9606 GN=PDCD11 PE=1 SV=3	1	71	71	71	44	51	43	56	57	61	51	63	57	44	51	43	56	57	61	51	63	57	44	51	43	56	57	61	51	63	57	46.5	46.5	46.5	208.7	1871	1871	1	664	0	323.31	31.3	36.8	32.2
sp|Q02880|TOP2B_HUMAN	sp|Q02880|TOP2B_HUMAN	69	69	57	sp|Q02880|TOP2B_HUMAN DNA topoisomerase 2-beta OS=Homo sapiens OX=9606 GN=TOP2B PE=1 SV=3	1	69	69	57	51	51	51	49	53	53	46	49	52	51	51	51	49	53	53	46	49	52	42	42	40	41	43	42	38	40	43	45.3	45.3	38.3	183.26	1626	1626	1	650	0	323.31	36	36.8	35.4
sp|Q9UPN3|MACF1_HUMAN	sp|Q9UPN3|MACF1_HUMAN	68	67	65	sp|Q9UPN3|MACF1_HUMAN Microtubule-actin cross-linking factor 1, isoforms 1/2/3/5 OS=Homo sapiens OX=9606 GN=MACF1 PE=1 SV=4	1	68	67	65	4	13	2	14	31	43	14	42	27	4	13	2	13	31	43	14	41	27	4	13	2	13	30	42	14	39	27	12.3	12.2	11.8	838.3	7388	7388	1	197	0	233.81	0.8	2.4	0.5
sp|P11388|TOP2A_HUMAN	sp|P11388|TOP2A_HUMAN	63	51	51	sp|P11388|TOP2A_HUMAN DNA topoisomerase 2-alpha OS=Homo sapiens OX=9606 GN=TOP2A PE=1 SV=3	1	63	51	51	43	48	44	30	34	40	31	30	33	34	39	33	22	24	29	23	21	24	34	39	33	22	24	29	23	21	24	45.7	38.3	38.3	174.38	1531	1531	1	293	0	323.31	33.4	34.2	36.3
sp|P46940|IQGA1_HUMAN;sp|Q86VI3|IQGA3_HUMAN	sp|P46940|IQGA1_HUMAN	61;3	61;3	59;2	sp|P46940|IQGA1_HUMAN Ras GTPase-activating-like protein IQGAP1 OS=Homo sapiens OX=9606 GN=IQGAP1 PE=1 SV=1	2	61	61	59	22	25	21	44	39	51	40	49	38	22	25	21	44	39	51	40	49	38	22	24	21	44	39	50	39	49	38	51.4	51.4	50.4	189.25	1657	1657;1631	1	373	0	323.31	18.3	20.3	18.5
sp|Q13813|SPTN1_HUMAN	sp|Q13813|SPTN1_HUMAN	61	61	61	sp|Q13813|SPTN1_HUMAN Spectrin alpha chain, non-erythrocytic 1 OS=Homo sapiens OX=9606 GN=SPTAN1 PE=1 SV=3	1	61	61	61	9	19	7	25	26	42	25	42	26	9	19	7	25	26	42	25	42	26	9	19	7	25	26	42	25	42	26	35.8	35.8	35.8	284.54	2472	2472	1	241	0	323.31	6	11.3	4.4
sp|O75165|DJC13_HUMAN	sp|O75165|DJC13_HUMAN	59	59	59	sp|O75165|DJC13_HUMAN DnaJ homolog subfamily C member 13 OS=Homo sapiens OX=9606 GN=DNAJC13 PE=1 SV=5	1	59	59	59	28	41	35	30	38	38	36	37	37	28	41	35	30	38	38	36	37	37	28	41	35	30	38	38	36	37	37	35.1	35.1	35.1	254.41	2243	2243	1	363	0	319.05	20	25.9	23.5
sp|Q9UM54|MYO6_HUMAN	sp|Q9UM54|MYO6_HUMAN	56	56	56	sp|Q9UM54|MYO6_HUMAN Unconventional myosin-VI OS=Homo sapiens OX=9606 GN=MYO6 PE=1 SV=4	1	56	56	56	41	42	38	49	48	49	40	48	46	41	42	38	49	48	49	40	48	46	41	42	38	49	48	49	40	48	46	42.6	42.6	42.6	149.69	1294	1294	1	579	0	323.31	36.6	35.9	35.2
sp|O00159|MYO1C_HUMAN	sp|O00159|MYO1C_HUMAN	55	55	54	sp|O00159|MYO1C_HUMAN Unconventional myosin-Ic OS=Homo sapiens OX=9606 GN=MYO1C PE=1 SV=4	1	55	55	54	42	47	41	45	47	47	45	45	49	42	47	41	45	47	47	45	45	49	41	46	41	44	46	46	44	44	48	54.5	54.5	54.5	121.68	1063	1063	1	739	0	323.31	46.2	50.7	47.6
sp|P02751|FINC_HUMAN	sp|P02751|FINC_HUMAN	55	55	55	sp|P02751|FINC_HUMAN Fibronectin OS=Homo sapiens OX=9606 GN=FN1 PE=1 SV=5	1	55	55	55	15	18	13	37	42	46	37	41	39	15	18	13	37	42	46	37	41	39	15	18	13	37	42	46	37	41	39	36.9	36.9	36.9	272.32	2477	2477	1	366	0	323.31	10.5	13	9.2
sp|P09874|PARP1_HUMAN	sp|P09874|PARP1_HUMAN	55	55	55	sp|P09874|PARP1_HUMAN Poly [ADP-ribose] polymerase 1 OS=Homo sapiens OX=9606 GN=PARP1 PE=1 SV=4	1	55	55	55	45	50	47	46	51	45	46	48	48	45	50	47	46	51	45	46	48	48	45	50	47	46	51	45	46	48	48	51.3	51.3	51.3	113.08	1014	1014	1	719	0	323.31	47.4	48.4	47.8
sp|O94832|MYO1D_HUMAN;sp|B0I1T2|MYO1G_HUMAN	sp|O94832|MYO1D_HUMAN	53;1	53;1	53;1	sp|O94832|MYO1D_HUMAN Unconventional myosin-Id OS=Homo sapiens OX=9606 GN=MYO1D PE=1 SV=2	2	53	53	53	34	45	33	43	49	46	43	43	47	34	45	33	43	49	46	43	43	47	34	45	33	43	49	46	43	43	47	54.2	54.2	54.2	116.2	1006	1006;1018	1	586	0	323.31	41.2	48.9	40.8
sp|Q92616|GCN1_HUMAN	sp|Q92616|GCN1_HUMAN	53	53	53	sp|Q92616|GCN1_HUMAN eIF-2-alpha kinase activator GCN1 OS=Homo sapiens OX=9606 GN=GCN1 PE=1 SV=6	1	53	53	53	19	27	16	22	35	35	29	36	31	19	27	16	22	35	35	29	36	31	19	27	16	22	35	35	29	36	31	28.5	28.5	28.5	292.75	2671	2671	1	266	0	256.67	11.7	16.4	9.6
sp|P35908|K22E_HUMAN;CON__P35908v2	sp|P35908|K22E_HUMAN;CON__P35908v2	52;52	52;52	1;1	sp|P35908|K22E_HUMAN Keratin, type II cytoskeletal 2 epidermal OS=Homo sapiens OX=9606 GN=KRT2 PE=1 SV=2;	2	52	52	1	36	39	35	38	35	49	36	34	34	36	39	35	38	35	49	36	34	34	1	1	1	1	1	1	1	1	1	81.4	81.4	4.7	65.432	639	639;639	1	528	0	323.31	69.2	75.3	68.5
sp|P46821|MAP1B_HUMAN	sp|P46821|MAP1B_HUMAN	50	50	49	sp|P46821|MAP1B_HUMAN Microtubule-associated protein 1B OS=Homo sapiens OX=9606 GN=MAP1B PE=1 SV=2	1	50	50	49	31	33	31	36	40	37	33	30	34	31	33	31	36	40	37	33	30	34	30	32	30	35	39	36	32	29	33	28.2	28.2	27.8	270.63	2468	2468	1	441	0	323.31	18.6	21.2	19
sp|O60841|IF2P_HUMAN	sp|O60841|IF2P_HUMAN	49	49	49	sp|O60841|IF2P_HUMAN Eukaryotic translation initiation factor 5B OS=Homo sapiens OX=9606 GN=EIF5B PE=1 SV=4	1	49	49	49	23	33	24	30	28	28	25	30	33	23	33	24	30	28	28	25	30	33	23	33	24	30	28	28	25	30	33	43.4	43.4	43.4	138.83	1220	1220	1	301	0	323.31	27	32.6	27.7
sp|Q00610|CLH1_HUMAN;sp|P53675|CLH2_HUMAN	sp|Q00610|CLH1_HUMAN	49;10	49;10	49;10	sp|Q00610|CLH1_HUMAN Clathrin heavy chain 1 OS=Homo sapiens OX=9606 GN=CLTC PE=1 SV=5	2	49	49	49	19	28	19	28	33	34	32	38	34	19	28	19	28	33	34	32	38	34	19	28	19	28	33	34	32	38	34	38.4	38.4	38.4	191.61	1675	1675;1640	1	322	0	272.96	15.5	22.8	16.7
sp|O43795|MYO1B_HUMAN;sp|Q8N1T3|MYO1H_HUMAN	sp|O43795|MYO1B_HUMAN	47;1	47;1	44;1	sp|O43795|MYO1B_HUMAN Unconventional myosin-Ib OS=Homo sapiens OX=9606 GN=MYO1B PE=1 SV=3	2	47	47	44	24	34	21	33	40	37	32	39	37	24	34	21	33	40	37	32	39	37	22	31	19	31	37	34	29	36	34	46.1	46.1	43.8	131.98	1136	1136;1032	1	382	0	323.31	27.3	34.4	25.3
sp|P04264|K2C1_HUMAN;CON__P04264	sp|P04264|K2C1_HUMAN;CON__P04264	45;43	41;39	29;27	sp|P04264|K2C1_HUMAN Keratin, type II cytoskeletal 1 OS=Homo sapiens OX=9606 GN=KRT1 PE=1 SV=6;	2	45	41	29	36	35	31	36	34	36	32	33	39	32	32	29	33	30	32	28	29	35	22	20	20	23	21	23	18	20	24	50.8	50.8	43	66.038	644	644;644	1	449	0	323.31	49.5	49.4	47.2
sp|Q14008|CKAP5_HUMAN	sp|Q14008|CKAP5_HUMAN	45	45	45	sp|Q14008|CKAP5_HUMAN Cytoskeleton-associated protein 5 OS=Homo sapiens OX=9606 GN=CKAP5 PE=1 SV=3	1	45	45	45	25	35	32	27	30	24	18	19	24	25	35	32	27	30	24	18	19	24	25	35	32	27	30	24	18	19	24	30.1	30.1	30.1	225.49	2032	2032	1	254	0	178.15	16.5	24.1	22.3
sp|Q92614|MY18A_HUMAN	sp|Q92614|MY18A_HUMAN	45	45	45	sp|Q92614|MY18A_HUMAN Unconventional myosin-XVIIIa OS=Homo sapiens OX=9606 GN=MYO18A PE=1 SV=3	1	45	45	45	3	5	0	13	16	33	21	15	23	3	5	0	13	16	33	21	15	23	3	5	0	13	16	33	21	15	23	27.7	27.7	27.7	233.11	2054	2054	1	133	0	171.97	2.3	3	0
sp|Q9P2E9|RRBP1_HUMAN;sp|Q8N4C6|NIN_HUMAN	sp|Q9P2E9|RRBP1_HUMAN	45;1	45;1	45;1	sp|Q9P2E9|RRBP1_HUMAN Ribosome-binding protein 1 OS=Homo sapiens OX=9606 GN=RRBP1 PE=1 SV=5	2	45	45	45	15	34	24	35	38	40	21	30	34	15	34	24	35	38	40	21	30	34	15	34	24	35	38	40	21	30	34	38.3	38.3	38.3	152.45	1410	1410;2090	1	314	0	323.31	16	30.9	24.5
sp|P12270|TPR_HUMAN	sp|P12270|TPR_HUMAN	44	44	44	sp|P12270|TPR_HUMAN Nucleoprotein TPR OS=Homo sapiens OX=9606 GN=TPR PE=1 SV=3	1	44	44	44	30	33	33	16	8	7	17	13	12	30	33	33	16	8	7	17	13	12	30	33	33	16	8	7	17	13	12	24.3	24.3	24.3	267.29	2363	2363	1	177	0	180.98	17.6	19.4	18.2
sp|P12814|ACTN1_HUMAN;sp|P35609|ACTN2_HUMAN;sp|Q08043|ACTN3_HUMAN	sp|P12814|ACTN1_HUMAN	44;10;6	44;10;6	32;3;2	sp|P12814|ACTN1_HUMAN Alpha-actinin-1 OS=Homo sapiens OX=9606 GN=ACTN1 PE=1 SV=2	3	44	44	32	18	22	15	32	34	35	29	37	33	18	22	15	32	34	35	29	37	33	9	13	9	22	24	23	19	26	23	59.9	59.9	43.4	103.06	892	892;894;901	1	311	0	323.31	27.1	32	22.1
sp|P15924|DESP_HUMAN	sp|P15924|DESP_HUMAN	44	44	44	sp|P15924|DESP_HUMAN Desmoplakin OS=Homo sapiens OX=9606 GN=DSP PE=1 SV=3	1	44	44	44	31	19	33	22	7	17	17	20	26	31	19	33	22	7	17	17	20	26	31	19	33	22	7	17	17	20	26	18	18	18	331.77	2871	2871	1	205	0	192.13	13.4	8.3	14.4
sp|Q9BQG0|MBB1A_HUMAN	sp|Q9BQG0|MBB1A_HUMAN	43	43	43	sp|Q9BQG0|MBB1A_HUMAN Myb-binding protein 1A OS=Homo sapiens OX=9606 GN=MYBBP1A PE=1 SV=2	1	43	43	43	11	16	13	22	28	34	19	27	16	11	16	13	22	28	34	19	27	16	11	16	13	22	28	34	19	27	16	41.5	41.5	41.5	148.85	1328	1328	1	222	0	323.31	11.7	18.3	14.5
sp|O75643|U520_HUMAN	sp|O75643|U520_HUMAN	42	42	42	sp|O75643|U520_HUMAN U5 small nuclear ribonucleoprotein 200 kDa helicase OS=Homo sapiens OX=9606 GN=SNRNP200 PE=1 SV=2	1	42	42	42	25	25	19	17	19	20	29	20	16	25	25	19	17	19	20	29	20	16	25	25	19	17	19	20	29	20	16	26.9	26.9	26.9	244.5	2136	2136	1	192	0	250.1	17.1	16.7	13.6
sp|P49916|DNLI3_HUMAN	sp|P49916|DNLI3_HUMAN	42	42	42	sp|P49916|DNLI3_HUMAN DNA ligase 3 OS=Homo sapiens OX=9606 GN=LIG3 PE=1 SV=2	1	42	42	42	31	33	30	35	34	35	30	32	33	31	33	30	35	34	35	30	32	33	31	33	30	35	34	35	30	32	33	43.8	43.8	43.8	112.91	1009	1009	1	374	0	323.31	41.5	38.1	39.3
sp|O43707|ACTN4_HUMAN;sp|Q9H254|SPTN4_HUMAN	sp|O43707|ACTN4_HUMAN	40;1	28;1	28;1	sp|O43707|ACTN4_HUMAN Alpha-actinin-4 OS=Homo sapiens OX=9606 GN=ACTN4 PE=1 SV=2	2	40	28	28	13	18	11	28	29	32	24	34	28	4	9	5	18	19	20	14	23	18	4	9	5	18	19	20	14	23	18	56.6	40.5	40.5	104.85	911	911;2564	1	155	0	231.55	18	24.6	15.7
sp|P12956|XRCC6_HUMAN	sp|P12956|XRCC6_HUMAN	40	40	40	sp|P12956|XRCC6_HUMAN X-ray repair cross-complementing protein 6 OS=Homo sapiens OX=9606 GN=XRCC6 PE=1 SV=2	1	40	40	40	36	36	34	33	37	35	32	35	36	36	36	34	33	37	35	32	35	36	36	36	34	33	37	35	32	35	36	58.6	58.6	58.6	69.842	609	609	1	599	0	323.31	56.7	57.1	55.3
sp|P13645|K1C10_HUMAN;CON__P13645;CON__P02535-1;sp|Q7Z3Y7|K1C28_HUMAN;sp|Q7Z3Y8|K1C27_HUMAN;CON__Q7Z3Y8;CON__Q148H6;sp|Q2M2I5|K1C24_HUMAN;CON__Q2M2I5;sp|Q7Z3Z0|K1C25_HUMAN;CON__Q7Z3Z0	sp|P13645|K1C10_HUMAN;CON__P13645	39;39;9;5;3;3;3;3;3;2;2	39;39;9;5;3;3;3;3;3;2;2	30;30;5;0;0;0;0;0;0;0;0	sp|P13645|K1C10_HUMAN Keratin, type I cytoskeletal 10 OS=Homo sapiens OX=9606 GN=KRT10 PE=1 SV=6;	11	39	39	30	27	29	28	30	25	35	27	28	31	27	29	28	30	25	35	27	28	31	22	23	22	22	20	28	22	22	23	49.1	49.1	41.4	58.826	584	584;593;570;464;459;459;464;525;525;450;450	1	524	0	323.31	45	44.2	44.7
sp|Q6P2Q9|PRP8_HUMAN	sp|Q6P2Q9|PRP8_HUMAN	39	39	39	sp|Q6P2Q9|PRP8_HUMAN Pre-mRNA-processing-splicing factor 8 OS=Homo sapiens OX=9606 GN=PRPF8 PE=1 SV=2	1	39	39	39	13	16	5	14	14	20	22	15	23	13	16	5	14	14	20	22	15	23	13	16	5	14	14	20	22	15	23	24.1	24.1	24.1	273.6	2335	2335	1	149	0	156.29	9.3	11.4	4.1
sp|P13010|XRCC5_HUMAN	sp|P13010|XRCC5_HUMAN	38	38	38	sp|P13010|XRCC5_HUMAN X-ray repair cross-complementing protein 5 OS=Homo sapiens OX=9606 GN=XRCC5 PE=1 SV=3	1	38	38	38	31	29	33	31	33	32	31	33	32	31	29	33	31	33	32	31	33	32	31	29	33	31	33	32	31	33	32	63	63	63	82.704	732	732	1	562	0	323.31	58.7	55.2	61.6
sp|P52272|HNRPM_HUMAN	sp|P52272|HNRPM_HUMAN	38	38	38	sp|P52272|HNRPM_HUMAN Heterogeneous nuclear ribonucleoprotein M OS=Homo sapiens OX=9606 GN=HNRNPM PE=1 SV=3	1	38	38	38	14	21	22	23	28	33	27	25	23	14	21	22	23	28	33	27	25	23	14	21	22	23	28	33	27	25	23	68.1	68.1	68.1	77.515	730	730	1	296	0	323.31	29.3	40.4	46.8
sp|Q08211|DHX9_HUMAN	sp|Q08211|DHX9_HUMAN	37	37	37	sp|Q08211|DHX9_HUMAN ATP-dependent RNA helicase A OS=Homo sapiens OX=9606 GN=DHX9 PE=1 SV=4	1	37	37	37	16	20	19	22	25	32	21	29	26	16	20	19	22	25	32	21	29	26	16	20	19	22	25	32	21	29	26	39.8	39.8	39.8	140.96	1270	1270	1	244	0	211.03	17.5	22	20.6
sp|O60264|SMCA5_HUMAN	sp|O60264|SMCA5_HUMAN	36	36	25	sp|O60264|SMCA5_HUMAN SWI/SNF-related matrix-associated actin-dependent regulator of chromatin subfamily A member 5 OS=Homo sapiens OX=9606 GN=SMARCA5 PE=1 SV=1	1	36	36	25	16	23	16	18	23	25	13	17	17	16	23	16	18	23	25	13	17	17	12	15	12	12	16	18	11	10	13	32.5	32.5	23.7	121.9	1052	1052	1	178	0	177.2	17.1	22.4	14.5
sp|Q9UHB6|LIMA1_HUMAN	sp|Q9UHB6|LIMA1_HUMAN	36	36	36	sp|Q9UHB6|LIMA1_HUMAN LIM domain and actin-binding protein 1 OS=Homo sapiens OX=9606 GN=LIMA1 PE=1 SV=1	1	36	36	36	0	5	1	9	14	34	4	19	8	0	5	1	9	14	34	4	19	8	0	5	1	9	14	34	4	19	8	49	49	49	85.225	759	759	1	115	0	226.12	0	6.9	1.4
sp|O14647|CHD2_HUMAN	sp|O14647|CHD2_HUMAN	35	35	30	sp|O14647|CHD2_HUMAN Chromodomain-helicase-DNA-binding protein 2 OS=Homo sapiens OX=9606 GN=CHD2 PE=1 SV=2	1	35	35	30	9	13	8	12	26	26	11	17	12	9	13	8	12	26	26	11	17	12	9	12	8	12	23	22	11	16	11	22.8	22.8	20.5	211.34	1828	1828	1	172	0	148.97	5.9	8.7	5.8
sp|P08670|VIME_HUMAN;sp|P41219|PERI_HUMAN;sp|Q16352|AINX_HUMAN;sp|P07196|NFL_HUMAN;sp|P07197|NFM_HUMAN;sp|P12036|NFH_HUMAN	sp|P08670|VIME_HUMAN	35;3;1;1;1;1	35;3;1;1;1;1	30;2;0;0;0;0	sp|P08670|VIME_HUMAN Vimentin OS=Homo sapiens OX=9606 GN=VIM PE=1 SV=4	6	35	35	30	23	26	24	28	31	32	25	27	28	23	26	24	28	31	32	25	27	28	21	23	20	25	27	28	23	23	25	74	74	66.1	53.651	466	466;470;499;543;916;1026	1	305	0	323.31	56	62.2	58.2
sp|P35749|MYH11_HUMAN	sp|P35749|MYH11_HUMAN	35	13	13	sp|P35749|MYH11_HUMAN Myosin-11 OS=Homo sapiens OX=9606 GN=MYH11 PE=1 SV=3	1	35	13	13	19	19	22	28	29	26	30	30	27	1	0	3	9	9	4	11	10	8	1	0	3	9	9	4	11	10	8	18.6	9.6	9.6	227.34	1972	1972	1	55	0	111.45	9.6	9	11.1
sp|Q00341|VIGLN_HUMAN	sp|Q00341|VIGLN_HUMAN	35	35	35	sp|Q00341|VIGLN_HUMAN Vigilin OS=Homo sapiens OX=9606 GN=HDLBP PE=1 SV=2	1	35	35	35	27	27	28	26	25	19	23	18	21	27	27	28	26	25	19	23	18	21	27	27	28	26	25	19	23	18	21	41.9	41.9	41.9	141.45	1268	1268	1	253	0	292.06	32.3	31.9	32.9
sp|Q14315|FLNC_HUMAN	sp|Q14315|FLNC_HUMAN	35	26	26	sp|Q14315|FLNC_HUMAN Filamin-C OS=Homo sapiens OX=9606 GN=FLNC PE=1 SV=3	1	35	26	26	6	10	5	15	16	23	19	23	24	4	7	3	9	12	17	15	17	15	4	7	3	9	12	17	15	17	15	16.5	12.8	12.8	291.02	2725	2725	1	103	0	82.628	3.2	4.5	2.3
sp|Q14764|MVP_HUMAN	sp|Q14764|MVP_HUMAN	35	35	35	sp|Q14764|MVP_HUMAN Major vault protein OS=Homo sapiens OX=9606 GN=MVP PE=1 SV=4	1	35	35	35	14	19	17	24	24	25	22	34	19	14	19	17	24	24	25	22	34	19	14	19	17	24	24	25	22	34	19	58.2	58.2	58.2	99.326	893	893	1	225	0	227.94	22.7	30.3	29.2
sp|Q16666|IF16_HUMAN;sp|Q6K0P9|IFIX_HUMAN	sp|Q16666|IF16_HUMAN	35;4	35;4	35;4	sp|Q16666|IF16_HUMAN Gamma-interferon-inducible protein 16 OS=Homo sapiens OX=9606 GN=IFI16 PE=1 SV=3	2	35	35	35	18	23	22	26	28	32	20	29	25	18	23	22	26	28	32	20	29	25	18	23	22	26	28	32	20	29	25	59.6	59.6	59.6	88.255	785	785;492	1	332	0	323.31	26.5	36.3	32.7
sp|P02545|LMNA_HUMAN	sp|P02545|LMNA_HUMAN	34	34	32	sp|P02545|LMNA_HUMAN Prelamin-A/C OS=Homo sapiens OX=9606 GN=LMNA PE=1 SV=1	1	34	34	32	12	24	18	25	30	29	17	28	22	12	24	18	25	30	29	17	28	22	12	23	17	23	29	27	17	26	20	50	50	48.6	74.139	664	664	1	231	0	162.47	21.4	39.2	33.9
sp|Q12965|MYO1E_HUMAN;sp|O00160|MYO1F_HUMAN	sp|Q12965|MYO1E_HUMAN	34;4	34;4	34;4	sp|Q12965|MYO1E_HUMAN Unconventional myosin-Ie OS=Homo sapiens OX=9606 GN=MYO1E PE=1 SV=2	2	34	34	34	14	19	14	24	25	30	19	23	28	14	19	14	24	25	30	19	23	28	14	19	14	24	25	30	19	23	28	40.3	40.3	40.3	127.06	1108	1108;1098	1	246	0	323.31	17.4	24.4	18.4
sp|Q9NR30|DDX21_HUMAN	sp|Q9NR30|DDX21_HUMAN	34	34	32	sp|Q9NR30|DDX21_HUMAN Nucleolar RNA helicase 2 OS=Homo sapiens OX=9606 GN=DDX21 PE=1 SV=5	1	34	34	32	24	25	23	21	24	27	18	25	22	24	25	23	21	24	27	18	25	22	22	23	22	20	22	25	16	23	21	46	46	42.5	87.343	783	783	1	285	0	323.31	38.1	36.4	36.1
sp|Q9NRL2|BAZ1A_HUMAN	sp|Q9NRL2|BAZ1A_HUMAN	34	34	34	sp|Q9NRL2|BAZ1A_HUMAN Bromodomain adjacent to zinc finger domain protein 1A OS=Homo sapiens OX=9606 GN=BAZ1A PE=1 SV=2	1	34	34	34	14	16	15	17	17	24	11	18	15	14	16	15	17	17	24	11	18	15	14	16	15	17	17	24	11	18	15	29.2	29.2	29.2	178.7	1556	1556	1	161	0	199.45	11.8	14.7	14.5
sp|P11387|TOP1_HUMAN;sp|Q969P6|TOP1M_HUMAN	sp|P11387|TOP1_HUMAN	33;5	33;5	33;5	sp|P11387|TOP1_HUMAN DNA topoisomerase 1 OS=Homo sapiens OX=9606 GN=TOP1 PE=1 SV=2	2	33	33	33	26	29	26	26	25	29	23	28	23	26	29	26	26	25	29	23	28	23	26	29	26	26	25	29	23	28	23	41.3	41.3	41.3	90.725	765	765;601	1	410	0	323.31	36.5	39	34.5
sp|Q9H0A0|NAT10_HUMAN	sp|Q9H0A0|NAT10_HUMAN	33	33	33	sp|Q9H0A0|NAT10_HUMAN RNA cytidine acetyltransferase OS=Homo sapiens OX=9606 GN=NAT10 PE=1 SV=2	1	33	33	33	17	21	15	24	24	27	20	29	25	17	21	15	24	24	27	20	29	25	17	21	15	24	24	27	20	29	25	43.2	43.2	43.2	115.73	1025	1025	1	250	0	305.55	22.6	27.9	20.4
sp|Q9H583|HEAT1_HUMAN	sp|Q9H583|HEAT1_HUMAN	33	33	33	sp|Q9H583|HEAT1_HUMAN HEAT repeat-containing protein 1 OS=Homo sapiens OX=9606 GN=HEATR1 PE=1 SV=3	1	33	33	33	6	13	5	9	14	24	6	15	15	6	13	5	9	14	24	6	15	15	6	13	5	9	14	24	6	15	15	23.1	23.1	23.1	242.37	2144	2144	1	112	0	187.5	3.8	8.3	3.7
sp|Q9Y5S2|MRCKB_HUMAN;sp|Q6DT37|MRCKG_HUMAN	sp|Q9Y5S2|MRCKB_HUMAN	33;1	33;1	32;1	sp|Q9Y5S2|MRCKB_HUMAN Serine/threonine-protein kinase MRCK beta OS=Homo sapiens OX=9606 GN=CDC42BPB PE=1 SV=2	2	33	33	32	4	7	3	15	18	27	6	17	13	4	7	3	15	18	27	6	17	13	4	7	3	15	17	26	6	16	13	23.3	23.3	22.8	194.31	1711	1711;1551	1	116	0	169.41	3.7	6.8	2.7
sp|P20585|MSH3_HUMAN	sp|P20585|MSH3_HUMAN	32	32	32	sp|P20585|MSH3_HUMAN DNA mismatch repair protein Msh3 OS=Homo sapiens OX=9606 GN=MSH3 PE=1 SV=4	1	32	32	32	15	21	14	17	14	17	4	8	8	15	21	14	17	14	17	4	8	8	15	21	14	17	14	17	4	8	8	41.5	41.5	41.5	127.41	1137	1137	1	133	0	201.42	21.3	28.7	20.3
sp|P53621|COPA_HUMAN	sp|P53621|COPA_HUMAN	32	32	32	sp|P53621|COPA_HUMAN Coatomer subunit alpha OS=Homo sapiens OX=9606 GN=COPA PE=1 SV=2	1	32	32	32	11	18	11	11	24	18	16	26	15	11	18	11	11	24	18	16	26	15	11	18	11	11	24	18	16	26	15	35.8	35.8	35.8	138.34	1224	1224	1	170	0	142.38	10.9	19.3	11.1
sp|P60709|ACTB_HUMAN;sp|A5A3E0|POTEF_HUMAN	sp|P60709|ACTB_HUMAN	32;6	32;6	2;0	sp|P60709|ACTB_HUMAN Actin, cytoplasmic 1 OS=Homo sapiens OX=9606 GN=ACTB PE=1 SV=1	2	32	32	2	22	22	25	27	29	28	26	24	26	22	22	25	27	29	28	26	24	26	0	1	0	2	2	2	1	1	1	83.2	83.2	7.2	41.736	375	375;1075	1	1403	0	323.31	69.1	68.5	72
sp|Q7KZF4|SND1_HUMAN	sp|Q7KZF4|SND1_HUMAN	32	32	32	sp|Q7KZF4|SND1_HUMAN Staphylococcal nuclease domain-containing protein 1 OS=Homo sapiens OX=9606 GN=SND1 PE=1 SV=1	1	32	32	32	20	22	23	25	21	23	17	19	22	20	22	23	25	21	23	17	19	22	20	22	23	25	21	23	17	19	22	46.3	46.3	46.3	102	910	910	1	237	0	229.9	34	36.2	34.8
sp|P04275|VWF_HUMAN	sp|P04275|VWF_HUMAN	31	31	31	sp|P04275|VWF_HUMAN von Willebrand factor OS=Homo sapiens OX=9606 GN=VWF PE=1 SV=4	1	31	31	31	13	16	14	17	21	22	14	19	15	13	16	14	17	21	22	14	19	15	13	16	14	17	21	22	14	19	15	14.8	14.8	14.8	309.26	2813	2813	1	170	0	187.04	7.1	8.7	7.9
sp|P13647|K2C5_HUMAN;CON__P13647;CON__H-INV:HIT000016045;CON__REFSEQ:XP_932229;sp|P14136|GFAP_HUMAN;CON__Q61726	sp|P13647|K2C5_HUMAN;CON__P13647	31;31;4;1;1;1	23;23;0;0;0;0	6;6;0;0;0;0	sp|P13647|K2C5_HUMAN Keratin, type II cytoskeletal 5 OS=Homo sapiens OX=9606 GN=KRT5 PE=1 SV=3;	6	31	23	6	26	23	20	22	20	23	21	22	24	20	18	13	16	14	15	15	16	17	5	5	2	3	3	4	3	3	4	47.8	39.8	9.5	62.378	590	590;590;99;345;432;479	1	161	0	115.78	44.2	37.8	32.9
sp|P35527|K1C9_HUMAN;CON__P35527	sp|P35527|K1C9_HUMAN;CON__P35527	31;31	30;30	30;30	sp|P35527|K1C9_HUMAN Keratin, type I cytoskeletal 9 OS=Homo sapiens OX=9606 GN=KRT9 PE=1 SV=3;	2	31	30	30	27	28	26	26	26	24	26	27	29	27	27	25	25	26	23	26	27	28	27	27	25	25	26	23	26	27	28	60.4	60.4	60.4	62.064	623	623;623	1	444	0	323.31	57.5	57.1	57.6
sp|P49327|FAS_HUMAN	sp|P49327|FAS_HUMAN	31	31	31	sp|P49327|FAS_HUMAN Fatty acid synthase OS=Homo sapiens OX=9606 GN=FASN PE=1 SV=3	1	31	31	31	8	13	3	12	17	20	13	19	16	8	13	3	12	17	20	13	19	16	8	13	3	12	17	20	13	19	16	20.2	20.2	20.2	273.42	2511	2511	1	123	0	164.36	5.7	8.8	2.9
sp|P63261|ACTG_HUMAN	sp|P63261|ACTG_HUMAN	31	1	1	sp|P63261|ACTG_HUMAN Actin, cytoplasmic 2 OS=Homo sapiens OX=9606 GN=ACTG1 PE=1 SV=1	1	31	1	1	23	21	25	26	28	27	25	24	26	1	0	0	1	1	1	0	1	1	1	0	0	1	1	1	0	1	1	83.2	4.5	4.5	41.792	375	375	1	7	0	19.689	73.6	64	72
sp|Q6WCQ1|MPRIP_HUMAN	sp|Q6WCQ1|MPRIP_HUMAN	31	31	31	sp|Q6WCQ1|MPRIP_HUMAN Myosin phosphatase Rho-interacting protein OS=Homo sapiens OX=9606 GN=MPRIP PE=1 SV=3	1	31	31	31	0	0	0	3	9	31	0	7	0	0	0	0	3	9	31	0	7	0	0	0	0	3	9	31	0	7	0	41.2	41.2	41.2	116.53	1025	1025	1	59	0	146.12	0	0	0
sp|Q7L576|CYFP1_HUMAN	sp|Q7L576|CYFP1_HUMAN	31	31	16	sp|Q7L576|CYFP1_HUMAN Cytoplasmic FMR1-interacting protein 1 OS=Homo sapiens OX=9606 GN=CYFIP1 PE=1 SV=1	1	31	31	16	15	19	14	16	18	16	15	18	17	15	19	14	16	18	16	15	18	17	7	12	8	5	9	9	7	11	8	29.1	29.1	16	145.18	1253	1253	1	161	0	116.55	14.9	19.1	14.3
sp|O14802|RPC1_HUMAN	sp|O14802|RPC1_HUMAN	30	30	30	sp|O14802|RPC1_HUMAN DNA-directed RNA polymerase III subunit RPC1 OS=Homo sapiens OX=9606 GN=POLR3A PE=1 SV=2	1	30	30	30	11	17	15	15	16	16	11	13	13	11	17	15	15	16	16	11	13	13	11	17	15	15	16	16	11	13	13	26.3	26.3	26.3	155.64	1390	1390	1	141	0	120.91	11.9	16.9	15.9
sp|O75533|SF3B1_HUMAN	sp|O75533|SF3B1_HUMAN	30	30	30	sp|O75533|SF3B1_HUMAN Splicing factor 3B subunit 1 OS=Homo sapiens OX=9606 GN=SF3B1 PE=1 SV=3	1	30	30	30	9	15	8	19	17	21	11	14	15	9	15	8	19	17	21	11	14	15	9	15	8	19	17	21	11	14	15	35.6	35.6	35.6	145.83	1304	1304	1	152	0	201.94	11.4	17.5	9.2
sp|P02538|K2C6A_HUMAN;CON__P02538;sp|O95678|K2C75_HUMAN;CON__O95678;CON__Q8VED5	sp|P02538|K2C6A_HUMAN;CON__P02538	30;30;10;10;8	2;2;0;0;0	2;2;0;0;0	sp|P02538|K2C6A_HUMAN Keratin, type II cytoskeletal 6A OS=Homo sapiens OX=9606 GN=KRT6A PE=1 SV=3;	5	30	2	2	26	20	21	25	16	22	13	18	21	2	2	2	2	1	1	0	2	2	2	2	2	2	1	1	0	2	2	46.5	3.5	3.5	60.044	564	564;564;551;551;531	1	14	0.00053996	4.1893	43.4	30.7	33.3
sp|P28370|SMCA1_HUMAN	sp|P28370|SMCA1_HUMAN	30	19	19	sp|P28370|SMCA1_HUMAN Probable global transcription activator SNF2L1 OS=Homo sapiens OX=9606 GN=SMARCA1 PE=1 SV=2	1	30	19	19	9	14	11	15	16	21	7	14	11	5	6	7	9	9	14	5	7	7	5	6	7	9	9	14	5	7	7	27.4	18.6	18.6	122.6	1054	1054	1	69	0	96.298	8.6	13.7	12.4
sp|P48668|K2C6C_HUMAN;CON__P48668	sp|P48668|K2C6C_HUMAN;CON__P48668	30;30	1;1	0;0	sp|P48668|K2C6C_HUMAN Keratin, type II cytoskeletal 6C OS=Homo sapiens OX=9606 GN=KRT6C PE=1 SV=3;	2	30	1	0	26	20	20	24	17	22	13	17	21	1	1	1	1	1	1	1	1	1	0	0	0	0	0	0	0	0	0	46.5	3	0	60.024	564	564;564	1	9	0.00060423	5.8836	43.4	30.7	31.6
sp|Q16891|MIC60_HUMAN	sp|Q16891|MIC60_HUMAN	30	30	30	sp|Q16891|MIC60_HUMAN MICOS complex subunit MIC60 OS=Homo sapiens OX=9606 GN=IMMT PE=1 SV=1	1	30	30	30	6	11	8	18	20	24	17	22	23	6	11	8	18	20	24	17	22	23	6	11	8	18	20	24	17	22	23	51.7	51.7	51.7	83.677	758	758	1	190	0	254.59	11.9	21.6	16
sp|O95425|SVIL_HUMAN	sp|O95425|SVIL_HUMAN	29	29	29	sp|O95425|SVIL_HUMAN Supervillin OS=Homo sapiens OX=9606 GN=SVIL PE=1 SV=2	1	29	29	29	0	0	0	2	5	29	0	6	2	0	0	0	2	5	29	0	6	2	0	0	0	2	5	29	0	6	2	21.7	21.7	21.7	247.74	2214	2214	1	47	0	218.25	0	0	0
sp|Q07065|CKAP4_HUMAN;sp|Q96K21|ANCHR_HUMAN	sp|Q07065|CKAP4_HUMAN	29;1	29;1	29;1	sp|Q07065|CKAP4_HUMAN Cytoskeleton-associated protein 4 OS=Homo sapiens OX=9606 GN=CKAP4 PE=1 SV=2	2	29	29	29	16	19	16	25	25	22	21	26	25	16	19	16	25	25	22	21	26	25	16	19	16	25	25	22	21	26	25	49.7	49.7	49.7	66.022	602	602;471	1	263	0	323.31	33.1	37.2	33.1
sp|Q8WYP5|ELYS_HUMAN	sp|Q8WYP5|ELYS_HUMAN	29	29	29	sp|Q8WYP5|ELYS_HUMAN Protein ELYS OS=Homo sapiens OX=9606 GN=AHCTF1 PE=1 SV=3	1	29	29	29	2	10	6	10	12	25	4	12	14	2	10	6	10	12	25	4	12	14	2	10	6	10	12	25	4	12	14	16.7	16.7	16.7	252.5	2266	2266	1	105	0	234.73	1.1	5.5	3
sp|Q92621|NU205_HUMAN	sp|Q92621|NU205_HUMAN	29	29	29	sp|Q92621|NU205_HUMAN Nuclear pore complex protein Nup205 OS=Homo sapiens OX=9606 GN=NUP205 PE=1 SV=3	1	29	29	29	7	7	4	12	18	18	5	11	10	7	7	4	12	18	18	5	11	10	7	7	4	12	18	18	5	11	10	19.9	19.9	19.9	227.92	2012	2012	1	96	0	133.9	5.3	4.6	2.6
sp|Q9P0K7|RAI14_HUMAN	sp|Q9P0K7|RAI14_HUMAN	29	29	29	sp|Q9P0K7|RAI14_HUMAN Ankycorbin OS=Homo sapiens OX=9606 GN=RAI14 PE=1 SV=2	1	29	29	29	0	2	2	6	15	29	2	19	6	0	2	2	6	15	29	2	19	6	0	2	2	6	15	29	2	19	6	38.9	38.9	38.9	110.04	980	980	1	93	0	254.15	0	2.7	2.6
sp|P08238|HS90B_HUMAN;sp|Q58FF7|H90B3_HUMAN	sp|P08238|HS90B_HUMAN	28;10	28;10	12;4	sp|P08238|HS90B_HUMAN Heat shock protein HSP 90-beta OS=Homo sapiens OX=9606 GN=HSP90AB1 PE=1 SV=4	2	28	28	12	13	18	14	17	24	25	19	22	21	13	18	14	17	24	25	19	22	21	6	8	7	7	10	10	7	10	9	36.3	36.3	15.5	83.263	724	724;597	1	233	0	190.43	21	29.4	23.8
sp|Q13045|FLII_HUMAN	sp|Q13045|FLII_HUMAN	28	28	28	sp|Q13045|FLII_HUMAN Protein flightless-1 homolog OS=Homo sapiens OX=9606 GN=FLII PE=1 SV=2	1	28	28	28	12	15	11	21	21	18	18	22	24	12	15	11	21	21	18	18	22	24	12	15	11	21	21	18	18	22	24	30.7	30.7	30.7	144.75	1269	1269	1	177	0	236.05	14.4	17	12.4
sp|Q13724|MOGS_HUMAN	sp|Q13724|MOGS_HUMAN	28	28	28	sp|Q13724|MOGS_HUMAN Mannosyl-oligosaccharide glucosidase OS=Homo sapiens OX=9606 GN=MOGS PE=1 SV=5	1	28	28	28	2	10	3	15	22	16	9	15	17	2	10	3	15	22	16	9	15	17	2	10	3	15	22	16	9	15	17	51.3	51.3	51.3	91.916	837	837	1	127	0	161.81	4.3	19.1	6.1
sp|Q16531|DDB1_HUMAN	sp|Q16531|DDB1_HUMAN	28	28	28	sp|Q16531|DDB1_HUMAN DNA damage-binding protein 1 OS=Homo sapiens OX=9606 GN=DDB1 PE=1 SV=1	1	28	28	28	10	10	13	15	17	14	13	19	13	10	10	13	15	17	14	13	19	13	10	10	13	15	17	14	13	19	13	28.1	28.1	28.1	126.97	1140	1140	1	142	0	154.71	12.3	11.1	13.8
sp|Q460N5|PAR14_HUMAN	sp|Q460N5|PAR14_HUMAN	28	28	28	sp|Q460N5|PAR14_HUMAN Protein mono-ADP-ribosyltransferase PARP14 OS=Homo sapiens OX=9606 GN=PARP14 PE=1 SV=3	1	28	28	28	1	4	2	9	8	9	13	19	19	1	4	2	9	8	9	13	19	19	1	4	2	9	8	9	13	19	19	22.7	22.7	22.7	202.8	1801	1801	1	90	0	111.87	0.9	3.3	1.6
sp|Q8N5C6|SRBD1_HUMAN	sp|Q8N5C6|SRBD1_HUMAN	28	28	28	sp|Q8N5C6|SRBD1_HUMAN S1 RNA-binding domain-containing protein 1 OS=Homo sapiens OX=9606 GN=SRBD1 PE=1 SV=2	1	28	28	28	13	19	17	17	16	18	16	15	15	13	19	17	17	16	18	16	15	15	13	19	17	17	16	18	16	15	15	34.7	34.7	34.7	111.77	995	995	1	157	0	129.67	18.3	24.8	25.4
sp|Q8WUM4|PDC6I_HUMAN	sp|Q8WUM4|PDC6I_HUMAN	28	28	28	sp|Q8WUM4|PDC6I_HUMAN Programmed cell death 6-interacting protein OS=Homo sapiens OX=9606 GN=PDCD6IP PE=1 SV=1	1	28	28	28	8	16	8	9	17	11	12	14	13	8	16	8	9	17	11	12	14	13	8	16	8	9	17	11	12	14	13	37	37	37	96.022	868	868	1	113	0	109.22	13.8	22.5	13.6
sp|P07814|SYEP_HUMAN	sp|P07814|SYEP_HUMAN	27	27	27	sp|P07814|SYEP_HUMAN Bifunctional glutamate/proline--tRNA ligase OS=Homo sapiens OX=9606 GN=EPRS PE=1 SV=5	1	27	27	27	5	8	5	21	15	17	11	12	16	5	8	5	21	15	17	11	12	16	5	8	5	21	15	17	11	12	16	27.7	27.7	27.7	170.59	1512	1512	1	119	0	121.98	5.2	8.8	5.6
sp|P08779|K1C16_HUMAN;CON__P08779;CON__Q9Z2K1;CON__Q3ZAW8	sp|P08779|K1C16_HUMAN;CON__P08779	27;27;9;9	23;23;7;7	16;16;4;4	sp|P08779|K1C16_HUMAN Keratin, type I cytoskeletal 16 OS=Homo sapiens OX=9606 GN=KRT16 PE=1 SV=4;	4	27	23	16	21	19	8	22	8	20	9	13	18	19	17	6	18	7	17	7	11	15	13	12	2	12	3	12	2	7	11	55	49.7	40.6	51.267	473	473;473;469;474	1	146	0	211.11	50.1	45.9	20.5
sp|Q05682|CALD1_HUMAN;REV__sp|Q13136|LIPA1_HUMAN;REV__sp|O75334|LIPA2_HUMAN	sp|Q05682|CALD1_HUMAN	27;1;1	27;1;1	27;1;1	sp|Q05682|CALD1_HUMAN Caldesmon OS=Homo sapiens OX=9606 GN=CALD1 PE=1 SV=3	3	27	27	27	2	1	3	12	12	21	6	20	8	2	1	3	12	12	21	6	20	8	2	1	3	12	12	21	6	20	8	30	30	30	93.23	793	793;1202;1257	1	107	0	153.18	3.4	1.5	4.4
sp|Q12906|ILF3_HUMAN;sp|Q96SI9|STRBP_HUMAN	sp|Q12906|ILF3_HUMAN	27;4	27;4	27;4	sp|Q12906|ILF3_HUMAN Interleukin enhancer-binding factor 3 OS=Homo sapiens OX=9606 GN=ILF3 PE=1 SV=3	2	27	27	27	13	15	12	18	16	23	17	16	18	13	15	12	18	16	23	17	16	18	13	15	12	18	16	23	17	16	18	40.5	40.5	40.5	95.337	894	894;672	1	199	0	201.75	22.9	25.2	21.7
sp|Q9BZE4|NOG1_HUMAN	sp|Q9BZE4|NOG1_HUMAN	27	27	27	sp|Q9BZE4|NOG1_HUMAN Nucleolar GTP-binding protein 1 OS=Homo sapiens OX=9606 GN=GTPBP4 PE=1 SV=3	1	27	27	27	10	12	4	12	10	22	15	16	14	10	12	4	12	10	22	15	16	14	10	12	4	12	10	22	15	16	14	49.8	49.8	49.8	73.964	634	634	1	138	0	135.38	18.3	22.4	7.6
sp|O00567|NOP56_HUMAN	sp|O00567|NOP56_HUMAN	26	26	26	sp|O00567|NOP56_HUMAN Nucleolar protein 56 OS=Homo sapiens OX=9606 GN=NOP56 PE=1 SV=4	1	26	26	26	17	15	12	19	18	24	16	19	18	17	15	12	19	18	24	16	19	18	17	15	12	19	18	24	16	19	18	55.4	55.4	55.4	66.049	594	594	1	196	0	259.73	37.9	34.2	29.1
sp|P26358|DNMT1_HUMAN	sp|P26358|DNMT1_HUMAN	26	26	26	sp|P26358|DNMT1_HUMAN DNA (cytosine-5)-methyltransferase 1 OS=Homo sapiens OX=9606 GN=DNMT1 PE=1 SV=2	1	26	26	26	23	16	18	10	6	5	13	8	12	23	16	18	10	6	5	13	8	12	23	16	18	10	6	5	13	8	12	19.8	19.8	19.8	183.16	1616	1616	1	120	0	100.68	17.6	13.5	13.6
sp|Q03164|KMT2A_HUMAN	sp|Q03164|KMT2A_HUMAN	26	26	26	sp|Q03164|KMT2A_HUMAN Histone-lysine N-methyltransferase 2A OS=Homo sapiens OX=9606 GN=KMT2A PE=1 SV=5	1	26	26	26	4	11	6	11	16	20	5	15	13	4	11	6	11	16	20	5	15	13	4	11	6	11	16	20	5	15	13	10.3	10.3	10.3	431.76	3969	3969	1	120	0	120.89	1.8	4.3	2.4
sp|Q86UP2|KTN1_HUMAN	sp|Q86UP2|KTN1_HUMAN	26	26	26	sp|Q86UP2|KTN1_HUMAN Kinectin OS=Homo sapiens OX=9606 GN=KTN1 PE=1 SV=1	1	26	26	26	1	3	1	14	18	21	6	13	12	1	3	1	14	18	21	6	13	12	1	3	1	14	18	21	6	13	12	28.3	28.3	28.3	156.27	1357	1357	1	97	0	125.27	0.6	2.6	1
sp|P04843|RPN1_HUMAN	sp|P04843|RPN1_HUMAN	25	25	25	sp|P04843|RPN1_HUMAN Dolichyl-diphosphooligosaccharide--protein glycosyltransferase subunit 1 OS=Homo sapiens OX=9606 GN=RPN1 PE=1 SV=1	1	25	25	25	12	13	13	21	19	18	16	16	20	12	13	13	21	19	18	16	16	20	12	13	13	21	19	18	16	16	20	55.5	55.5	55.5	68.569	607	607	1	192	0	236.95	28.8	29.8	31
sp|P27694|RFA1_HUMAN	sp|P27694|RFA1_HUMAN	25	25	25	sp|P27694|RFA1_HUMAN Replication protein A 70 kDa DNA-binding subunit OS=Homo sapiens OX=9606 GN=RPA1 PE=1 SV=2	1	25	25	25	14	16	14	19	19	23	16	17	15	14	16	14	19	19	23	16	17	15	14	16	14	19	19	23	16	17	15	50.8	50.8	50.8	68.137	616	616	1	193	0	323.31	31.3	35.4	29.7
sp|P98160|PGBM_HUMAN	sp|P98160|PGBM_HUMAN	25	25	25	sp|P98160|PGBM_HUMAN Basement membrane-specific heparan sulfate proteoglycan core protein OS=Homo sapiens OX=9606 GN=HSPG2 PE=1 SV=4	1	25	25	25	0	0	0	9	5	16	8	18	8	0	0	0	9	5	16	8	18	8	0	0	0	9	5	16	8	18	8	8.9	8.9	8.9	468.83	4391	4391	1	71	0	92.927	0	0	0
sp|Q00839|HNRPU_HUMAN	sp|Q00839|HNRPU_HUMAN	25	25	25	sp|Q00839|HNRPU_HUMAN Heterogeneous nuclear ribonucleoprotein U OS=Homo sapiens OX=9606 GN=HNRNPU PE=1 SV=6	1	25	25	25	7	10	10	14	14	25	7	16	11	7	10	10	14	14	25	7	16	11	7	10	10	14	14	25	7	16	11	31.9	31.9	31.9	90.583	825	825	1	155	0	241.98	10.4	12.5	16
sp|Q01831|XPC_HUMAN	sp|Q01831|XPC_HUMAN	25	25	25	sp|Q01831|XPC_HUMAN DNA repair protein complementing XP-C cells OS=Homo sapiens OX=9606 GN=XPC PE=1 SV=4	1	25	25	25	14	17	16	12	18	14	11	14	15	14	17	16	12	18	14	11	14	15	14	17	16	12	18	14	11	14	15	30	30	30	105.95	940	940	1	170	0	213.96	22.8	24.9	22.1
sp|Q92626|PXDN_HUMAN	sp|Q92626|PXDN_HUMAN	25	25	25	sp|Q92626|PXDN_HUMAN Peroxidasin homolog OS=Homo sapiens OX=9606 GN=PXDN PE=1 SV=2	1	25	25	25	2	5	5	16	11	21	6	13	12	2	5	5	16	11	21	6	13	12	2	5	5	16	11	21	6	13	12	23.5	23.5	23.5	165.27	1479	1479	1	102	0	105.78	1.6	5.3	6.2
sp|Q9H2K8|TAOK3_HUMAN	sp|Q9H2K8|TAOK3_HUMAN	25	25	23	sp|Q9H2K8|TAOK3_HUMAN Serine/threonine-protein kinase TAO3 OS=Homo sapiens OX=9606 GN=TAOK3 PE=1 SV=2	1	25	25	23	17	20	16	14	19	20	16	20	18	17	20	16	14	19	20	16	20	18	17	18	16	14	18	18	16	18	16	27.6	27.6	25.2	105.4	898	898	1	225	0	323.31	21.5	24.9	20.4
sp|P07900|HS90A_HUMAN;sp|Q14568|HS902_HUMAN;sp|Q58FG0|HS905_HUMAN;sp|Q58FG1|HS904_HUMAN	sp|P07900|HS90A_HUMAN	24;6;4;1	13;2;1;0	13;2;1;0	sp|P07900|HS90A_HUMAN Heat shock protein HSP 90-alpha OS=Homo sapiens OX=9606 GN=HSP90AA1 PE=1 SV=5	4	24	13	13	11	14	9	16	21	21	18	19	19	4	5	2	8	11	10	10	10	10	4	5	2	8	11	10	10	10	10	40.3	25	25	84.659	732	732;343;334;418	1	76	0	54.671	17.9	22.7	15.4
sp|P13639|EF2_HUMAN	sp|P13639|EF2_HUMAN	24	24	23	sp|P13639|EF2_HUMAN Elongation factor 2 OS=Homo sapiens OX=9606 GN=EEF2 PE=1 SV=4	1	24	24	23	13	15	11	16	16	14	15	19	14	13	15	11	16	16	14	15	19	14	13	14	11	15	16	14	15	19	14	35.2	35.2	34	95.337	858	858	1	160	0	288.76	22.3	24.5	21.4
sp|P51532|SMCA4_HUMAN	sp|P51532|SMCA4_HUMAN	24	24	16	sp|P51532|SMCA4_HUMAN Transcription activator BRG1 OS=Homo sapiens OX=9606 GN=SMARCA4 PE=1 SV=2	1	24	24	16	9	16	8	10	9	14	7	9	7	9	16	8	10	9	14	7	9	7	5	10	4	8	6	10	4	7	4	21.3	21.3	15.4	184.64	1647	1647	1	94	0	99.907	7.7	13.9	6.6
sp|P53618|COPB_HUMAN	sp|P53618|COPB_HUMAN	24	24	24	sp|P53618|COPB_HUMAN Coatomer subunit beta OS=Homo sapiens OX=9606 GN=COPB1 PE=1 SV=3	1	24	24	24	17	15	12	10	20	18	18	17	18	17	15	12	10	20	18	18	17	18	17	15	12	10	20	18	18	17	18	32.8	32.8	32.8	107.14	953	953	1	164	0	138.66	25.2	20.8	18.6
sp|P68032|ACTC_HUMAN;sp|P62736|ACTA_HUMAN;sp|P63267|ACTH_HUMAN;sp|P68133|ACTS_HUMAN	sp|P68032|ACTC_HUMAN;sp|P62736|ACTA_HUMAN;sp|P63267|ACTH_HUMAN;sp|P68133|ACTS_HUMAN	24;22;21;19	7;6;5;5	7;6;5;5	sp|P68032|ACTC_HUMAN Actin, alpha cardiac muscle 1 OS=Homo sapiens OX=9606 GN=ACTC1 PE=1 SV=1;sp|P62736|ACTA_HUMAN Actin, aortic smooth muscle OS=Homo sapiens OX=9606 GN=ACTA2 PE=1 SV=1;sp|P63267|ACTH_HUMAN Actin, gamma-enteric smooth muscle OS=Homo sapien	4	24	7	7	17	19	20	22	23	22	20	21	21	5	6	5	7	7	6	5	6	6	5	6	5	7	7	6	5	6	6	56	23.9	23.9	42.019	377	377;377;376;377	1	284	0	186.37	54.1	55.7	55.7
sp|Q03252|LMNB2_HUMAN	sp|Q03252|LMNB2_HUMAN	24	22	21	sp|Q03252|LMNB2_HUMAN Lamin-B2 OS=Homo sapiens OX=9606 GN=LMNB2 PE=1 SV=4	1	24	22	21	1	8	5	10	13	23	2	11	11	1	7	4	8	12	21	2	9	9	1	6	4	7	11	20	1	8	8	41.5	40	38.7	69.948	620	620	1	74	0	68.87	2.3	14.2	9.4
sp|Q14676|MDC1_HUMAN	sp|Q14676|MDC1_HUMAN	24	24	24	sp|Q14676|MDC1_HUMAN Mediator of DNA damage checkpoint protein 1 OS=Homo sapiens OX=9606 GN=MDC1 PE=1 SV=3	1	24	24	24	0	16	5	10	17	22	2	12	12	0	16	5	10	17	22	2	12	12	0	16	5	10	17	22	2	12	12	23	23	23	226.66	2089	2089	1	106	0	255.04	0	14.6	5.7
sp|Q8NE71|ABCF1_HUMAN	sp|Q8NE71|ABCF1_HUMAN	24	24	24	sp|Q8NE71|ABCF1_HUMAN ATP-binding cassette sub-family F member 1 OS=Homo sapiens OX=9606 GN=ABCF1 PE=1 SV=2	1	24	24	24	7	19	12	20	18	22	13	18	20	7	19	12	20	18	22	13	18	20	7	19	12	20	18	22	13	18	20	45.1	45.1	45.1	95.925	845	845	1	160	0	208.96	11.8	35	21.9
sp|Q9H4M9|EHD1_HUMAN	sp|Q9H4M9|EHD1_HUMAN	24	24	14	sp|Q9H4M9|EHD1_HUMAN EH domain-containing protein 1 OS=Homo sapiens OX=9606 GN=EHD1 PE=1 SV=2	1	24	24	14	13	17	11	14	20	16	16	14	15	13	17	11	14	20	16	16	14	15	8	8	4	8	10	8	8	7	8	62	62	36.9	60.626	534	534	1	168	0	100.45	40.8	51.1	24.7
sp|Q9NQ66|PLCB1_HUMAN	sp|Q9NQ66|PLCB1_HUMAN	24	24	24	sp|Q9NQ66|PLCB1_HUMAN 1-phosphatidylinositol 4,5-bisphosphate phosphodiesterase beta-1 OS=Homo sapiens OX=9606 GN=PLCB1 PE=1 SV=1	1	24	24	24	1	4	0	3	4	1	14	12	17	1	4	0	3	4	1	14	12	17	1	4	0	3	4	1	14	12	17	29	29	29	138.57	1216	1216	1	56	0	58.666	1.7	5.8	0
sp|Q9NVP1|DDX18_HUMAN	sp|Q9NVP1|DDX18_HUMAN	24	24	24	sp|Q9NVP1|DDX18_HUMAN ATP-dependent RNA helicase DDX18 OS=Homo sapiens OX=9606 GN=DDX18 PE=1 SV=2	1	24	24	24	13	16	12	13	14	22	10	16	14	13	16	12	13	14	22	10	16	14	13	16	12	13	14	22	10	16	14	47.9	47.9	47.9	75.406	670	670	1	143	0	92.718	25.7	35.8	23.9
sp|Q9NXF1|TEX10_HUMAN	sp|Q9NXF1|TEX10_HUMAN	24	24	24	sp|Q9NXF1|TEX10_HUMAN Testis-expressed protein 10 OS=Homo sapiens OX=9606 GN=TEX10 PE=1 SV=2	1	24	24	24	5	7	7	12	12	22	12	10	14	5	7	7	12	12	22	12	10	14	5	7	7	12	12	22	12	10	14	34.9	34.9	34.9	105.67	929	929	1	111	0	121.98	7.8	11.6	10.7
sp|O95602|RPA1_HUMAN	sp|O95602|RPA1_HUMAN	23	23	23	sp|O95602|RPA1_HUMAN DNA-directed RNA polymerase I subunit RPA1 OS=Homo sapiens OX=9606 GN=POLR1A PE=1 SV=2	1	23	23	23	14	14	10	9	6	7	9	5	12	14	14	10	9	6	7	9	5	12	14	14	10	9	6	7	9	5	12	20.9	20.9	20.9	194.81	1720	1720	1	87	0	87.787	13.3	12.7	9.1
sp|P17480|UBF1_HUMAN	sp|P17480|UBF1_HUMAN	23	23	23	sp|P17480|UBF1_HUMAN Nucleolar transcription factor 1 OS=Homo sapiens OX=9606 GN=UBTF PE=1 SV=1	1	23	23	23	19	20	19	18	18	13	17	14	14	19	20	19	18	18	13	17	14	14	19	20	19	18	18	13	17	14	14	29.7	29.7	29.7	89.405	764	764	1	217	0	128.41	26.4	27.1	25.8
sp|P19338|NUCL_HUMAN	sp|P19338|NUCL_HUMAN	23	23	23	sp|P19338|NUCL_HUMAN Nucleolin OS=Homo sapiens OX=9606 GN=NCL PE=1 SV=3	1	23	23	23	14	14	16	13	15	15	15	14	15	14	14	16	13	15	15	15	14	15	14	14	16	13	15	15	15	14	15	28.9	28.9	28.9	76.613	710	710	1	177	0	226.08	21.3	21	23.7
sp|P20700|LMNB1_HUMAN	sp|P20700|LMNB1_HUMAN	23	20	20	sp|P20700|LMNB1_HUMAN Lamin-B1 OS=Homo sapiens OX=9606 GN=LMNB1 PE=1 SV=2	1	23	20	20	4	17	11	15	19	21	5	14	17	4	15	10	12	17	18	4	11	14	4	15	10	12	17	18	4	11	14	47.1	44.2	44.2	66.408	586	586	1	107	0	151.49	13.8	39.6	28.5
sp|P43246|MSH2_HUMAN	sp|P43246|MSH2_HUMAN	23	23	23	sp|P43246|MSH2_HUMAN DNA mismatch repair protein Msh2 OS=Homo sapiens OX=9606 GN=MSH2 PE=1 SV=1	1	23	23	23	10	12	6	8	14	9	4	5	5	10	12	6	8	14	9	4	5	5	10	12	6	8	14	9	4	5	5	35.7	35.7	35.7	104.74	934	934	1	76	0	77.63	15.4	21.1	9.7
sp|P46063|RECQ1_HUMAN	sp|P46063|RECQ1_HUMAN	23	23	23	sp|P46063|RECQ1_HUMAN ATP-dependent DNA helicase Q1 OS=Homo sapiens OX=9606 GN=RECQL PE=1 SV=3	1	23	23	23	21	21	19	19	19	19	19	19	19	21	21	19	19	19	19	19	19	19	21	21	19	19	19	19	19	19	19	43	43	43	73.457	649	649	1	262	0	280	41.6	42.8	39.3
sp|P60842|IF4A1_HUMAN;sp|Q14240|IF4A2_HUMAN	sp|P60842|IF4A1_HUMAN	23;10	23;10	20;7	sp|P60842|IF4A1_HUMAN Eukaryotic initiation factor 4A-I OS=Homo sapiens OX=9606 GN=EIF4A1 PE=1 SV=1	2	23	23	20	15	16	14	11	18	19	18	15	16	15	16	14	11	18	19	18	15	16	13	14	12	11	16	18	17	14	14	67.5	67.5	61.6	46.153	406	406;407	1	176	0	262.4	48.5	57.9	46.3
sp|Q7L7X3|TAOK1_HUMAN	sp|Q7L7X3|TAOK1_HUMAN	23	21	21	sp|Q7L7X3|TAOK1_HUMAN Serine/threonine-protein kinase TAO1 OS=Homo sapiens OX=9606 GN=TAOK1 PE=1 SV=1	1	23	21	21	15	17	14	10	15	13	13	16	14	15	15	14	10	14	11	13	14	12	15	15	14	10	14	11	13	14	12	22.9	20.7	20.7	116.07	1001	1001	1	140	0	138.01	16.6	17	15.5
sp|Q9H3U1|UN45A_HUMAN	sp|Q9H3U1|UN45A_HUMAN	23	23	23	sp|Q9H3U1|UN45A_HUMAN Protein unc-45 homolog A OS=Homo sapiens OX=9606 GN=UNC45A PE=1 SV=1	1	23	23	23	10	14	7	18	17	19	14	15	19	10	14	7	18	17	19	14	15	19	10	14	7	18	17	19	14	15	19	32.3	32.3	32.3	103.08	944	944	1	152	0	219.92	16.2	21.8	11.4
sp|Q9NZM1|MYOF_HUMAN	sp|Q9NZM1|MYOF_HUMAN	23	23	22	sp|Q9NZM1|MYOF_HUMAN Myoferlin OS=Homo sapiens OX=9606 GN=MYOF PE=1 SV=1	1	23	23	22	4	4	6	8	12	4	9	18	4	4	4	6	8	12	4	9	18	4	3	3	5	7	11	3	8	17	3	13.5	13.5	12.8	234.71	2061	2061	1	70	0	56.57	2.6	2.5	4.2
sp|P06396|GELS_HUMAN	sp|P06396|GELS_HUMAN	22	9	9	sp|P06396|GELS_HUMAN Gelsolin OS=Homo sapiens OX=9606 GN=GSN PE=1 SV=1	1	22	9	9	10	9	9	15	15	17	13	18	18	5	4	4	7	8	7	7	8	9	5	4	4	7	8	7	7	8	9	41	22.4	22.4	85.696	782	782	1	90	0	167.09	23.8	19.7	20.6
sp|P07910|HNRPC_HUMAN	sp|P07910|HNRPC_HUMAN	22	22	14	sp|P07910|HNRPC_HUMAN Heterogeneous nuclear ribonucleoproteins C1/C2 OS=Homo sapiens OX=9606 GN=HNRNPC PE=1 SV=4	1	22	22	14	17	20	17	19	17	15	15	15	17	17	20	17	19	17	15	15	15	17	10	12	11	13	10	11	10	10	12	59.5	59.5	46.1	33.67	306	306	1	218	0	323.31	57.2	59.5	56.5
sp|P19013|K2C4_HUMAN;CON__P19013	sp|P19013|K2C4_HUMAN;CON__P19013	22;22	20;20	14;14	sp|P19013|K2C4_HUMAN Keratin, type II cytoskeletal 4 OS=Homo sapiens OX=9606 GN=KRT4 PE=1 SV=4;	2	22	20	14	4	2	3	7	22	2	1	1	2	2	1	1	5	20	0	0	0	0	1	0	0	3	14	0	0	0	0	39	36	27.3	57.285	534	534;594	1	30	0	81.38	6.6	3.6	4.9
sp|P20908|CO5A1_HUMAN	sp|P20908|CO5A1_HUMAN	22	22	22	sp|P20908|CO5A1_HUMAN Collagen alpha-1(V) chain OS=Homo sapiens OX=9606 GN=COL5A1 PE=1 SV=3	1	22	22	22	11	16	12	13	15	15	15	16	17	11	16	12	13	15	15	15	16	17	11	16	12	13	15	15	15	16	17	16.9	16.9	16.9	183.56	1838	1838	1	202	0	301.94	10.6	14.4	10.4
sp|P27816|MAP4_HUMAN	sp|P27816|MAP4_HUMAN	22	22	22	sp|P27816|MAP4_HUMAN Microtubule-associated protein 4 OS=Homo sapiens OX=9606 GN=MAP4 PE=1 SV=3	1	22	22	22	7	7	7	14	15	14	9	11	9	7	7	7	14	15	14	9	11	9	7	7	7	14	15	14	9	11	9	26.7	26.7	26.7	121	1152	1152	1	104	0	100.71	10.2	9.8	7.9
sp|P33176|KINH_HUMAN;sp|O60282|KIF5C_HUMAN;sp|Q12840|KIF5A_HUMAN	sp|P33176|KINH_HUMAN	22;5;5	22;5;5	22;5;5	sp|P33176|KINH_HUMAN Kinesin-1 heavy chain OS=Homo sapiens OX=9606 GN=KIF5B PE=1 SV=1	3	22	22	22	2	5	3	13	17	15	10	16	8	2	5	3	13	17	15	10	16	8	2	5	3	13	17	15	10	16	8	31.6	31.6	31.6	109.68	963	963;957;1032	1	97	0	113.53	3.5	8	5.1
sp|P50570|DYN2_HUMAN;sp|Q05193|DYN1_HUMAN	sp|P50570|DYN2_HUMAN	22;4	22;4	17;2	sp|P50570|DYN2_HUMAN Dynamin-2 OS=Homo sapiens OX=9606 GN=DNM2 PE=1 SV=2	2	22	22	17	8	9	8	7	15	14	10	13	11	8	9	8	7	15	14	10	13	11	7	6	6	6	11	11	7	11	9	32.2	32.2	25.7	98.063	870	870;864	1	97	0	97.353	12	13.2	12
sp|Q9H223|EHD4_HUMAN	sp|Q9H223|EHD4_HUMAN	22	20	17	sp|Q9H223|EHD4_HUMAN EH domain-containing protein 4 OS=Homo sapiens OX=9606 GN=EHD4 PE=1 SV=1	1	22	20	17	13	17	11	12	19	18	15	13	18	13	15	10	11	17	16	14	13	16	13	13	10	10	15	13	12	12	13	55.1	51.4	46	61.174	541	541	1	126	0	129.96	29	35.7	25.5
sp|Q9H6R4|NOL6_HUMAN	sp|Q9H6R4|NOL6_HUMAN	22	22	22	sp|Q9H6R4|NOL6_HUMAN Nucleolar protein 6 OS=Homo sapiens OX=9606 GN=NOL6 PE=1 SV=2	1	22	22	22	12	17	11	16	16	18	12	18	16	12	17	11	16	16	18	12	18	16	12	17	11	16	16	18	12	18	16	28.9	28.9	28.9	127.59	1146	1146	1	142	0	129.53	16.1	20.5	14
sp|Q9NVI7|ATD3A_HUMAN	sp|Q9NVI7|ATD3A_HUMAN	22	22	7	sp|Q9NVI7|ATD3A_HUMAN ATPase family AAA domain-containing protein 3A OS=Homo sapiens OX=9606 GN=ATAD3A PE=1 SV=2	1	22	22	7	7	19	7	16	19	19	16	19	17	7	19	7	16	19	19	16	19	17	2	6	0	4	6	6	7	7	5	41.6	41.6	12.9	71.368	634	634	1	167	0	176.28	15.3	36	14.7
sp|P04844|RPN2_HUMAN	sp|P04844|RPN2_HUMAN	21	21	21	sp|P04844|RPN2_HUMAN Dolichyl-diphosphooligosaccharide--protein glycosyltransferase subunit 2 OS=Homo sapiens OX=9606 GN=RPN2 PE=1 SV=3	1	21	21	21	9	11	11	14	14	18	12	14	17	9	11	11	14	14	18	12	14	17	9	11	11	14	14	18	12	14	17	54	54	54	69.283	631	631	1	139	0	323.31	23.9	32	31.2
sp|P14618|KPYM_HUMAN;sp|P30613|KPYR_HUMAN	sp|P14618|KPYM_HUMAN	21;1	21;1	21;1	sp|P14618|KPYM_HUMAN Pyruvate kinase PKM OS=Homo sapiens OX=9606 GN=PKM PE=1 SV=4	2	21	21	21	14	14	11	13	14	11	14	15	15	14	14	11	13	14	11	14	15	15	14	14	11	13	14	11	14	15	15	45.6	45.6	45.6	57.936	531	531;574	1	145	0	153.92	31.1	33.5	28.8
sp|P20591|MX1_HUMAN	sp|P20591|MX1_HUMAN	21	21	19	sp|P20591|MX1_HUMAN Interferon-induced GTP-binding protein Mx1 OS=Homo sapiens OX=9606 GN=MX1 PE=1 SV=4	1	21	21	19	2	6	4	7	11	13	12	13	15	2	6	4	7	11	13	12	13	15	2	4	3	5	9	11	10	11	13	50.5	50.5	44.9	75.519	662	662	1	95	0	144.36	4.8	13.9	8.9
sp|P21980|TGM2_HUMAN;sp|P49221|TGM4_HUMAN	sp|P21980|TGM2_HUMAN	21;1	21;1	21;1	sp|P21980|TGM2_HUMAN Protein-glutamine gamma-glutamyltransferase 2 OS=Homo sapiens OX=9606 GN=TGM2 PE=1 SV=2	2	21	21	21	7	5	10	15	12	18	15	20	14	7	5	10	15	12	18	15	20	14	7	5	10	15	12	18	15	20	14	38	38	38	77.328	687	687;684	1	154	0	205.5	16.2	11.5	22.1
sp|P27708|PYR1_HUMAN	sp|P27708|PYR1_HUMAN	21	21	21	sp|P27708|PYR1_HUMAN CAD protein OS=Homo sapiens OX=9606 GN=CAD PE=1 SV=3	1	21	21	21	2	6	1	6	13	14	9	14	9	2	6	1	6	13	14	9	14	9	2	6	1	6	13	14	9	14	9	14.5	14.5	14.5	242.98	2225	2225	1	74	0	77.11	1.3	4.2	0.6
sp|P54136|SYRC_HUMAN	sp|P54136|SYRC_HUMAN	21	21	21	sp|P54136|SYRC_HUMAN Arginine--tRNA ligase, cytoplasmic OS=Homo sapiens OX=9606 GN=RARS PE=1 SV=2	1	21	21	21	2	6	6	9	7	9	10	10	5	2	6	6	9	7	9	10	10	5	2	6	6	9	7	9	10	10	5	35.6	35.6	35.6	75.378	660	660	1	66	0	41.71	2.9	9.4	10.3
sp|Q1KMD3|HNRL2_HUMAN	sp|Q1KMD3|HNRL2_HUMAN	21	21	21	sp|Q1KMD3|HNRL2_HUMAN Heterogeneous nuclear ribonucleoprotein U-like protein 2 OS=Homo sapiens OX=9606 GN=HNRNPUL2 PE=1 SV=1	1	21	21	21	4	6	5	8	15	18	3	13	6	4	6	5	8	15	18	3	13	6	4	6	5	8	15	18	3	13	6	27.3	27.3	27.3	85.104	747	747	1	102	0	110.95	7.2	10.8	9.6
sp|Q63HN8|RN213_HUMAN	sp|Q63HN8|RN213_HUMAN	21	21	21	sp|Q63HN8|RN213_HUMAN E3 ubiquitin-protein ligase RNF213 OS=Homo sapiens OX=9606 GN=RNF213 PE=1 SV=3	1	21	21	21	0	3	1	6	6	6	8	17	9	0	3	1	6	6	6	8	17	9	0	3	1	6	6	6	8	17	9	6.1	6.1	6.1	591.4	5207	5207	1	56	0	50.933	0	1	0.4
sp|Q96I24|FUBP3_HUMAN	sp|Q96I24|FUBP3_HUMAN	21	21	20	sp|Q96I24|FUBP3_HUMAN Far upstream element-binding protein 3 OS=Homo sapiens OX=9606 GN=FUBP3 PE=1 SV=2	1	21	21	20	2	6	5	6	12	20	2	10	8	2	6	5	6	12	20	2	10	8	1	5	4	5	11	19	1	9	7	51.4	51.4	49.8	61.64	572	572	1	85	0	93.247	4	13.8	12.1
sp|Q96PY5|FMNL2_HUMAN	sp|Q96PY5|FMNL2_HUMAN	21	21	14	sp|Q96PY5|FMNL2_HUMAN Formin-like protein 2 OS=Homo sapiens OX=9606 GN=FMNL2 PE=1 SV=3	1	21	21	14	1	2	3	15	11	14	9	13	16	1	2	3	15	11	14	9	13	16	0	0	0	10	5	9	5	8	11	20.4	20.4	14.1	123.32	1086	1086	1	86	0	57.569	1.2	2.2	3.5
sp|Q9NQX4|MYO5C_HUMAN	sp|Q9NQX4|MYO5C_HUMAN	21	16	16	sp|Q9NQX4|MYO5C_HUMAN Unconventional myosin-Vc OS=Homo sapiens OX=9606 GN=MYO5C PE=1 SV=2	1	21	16	16	6	6	4	9	13	20	6	12	14	1	2	1	6	9	16	3	8	10	1	2	1	6	9	16	3	8	10	17.1	13.1	13.1	202.81	1742	1742	1	58	0	69.315	5.1	5	3.6
sp|Q9NW08|RPC2_HUMAN	sp|Q9NW08|RPC2_HUMAN	21	21	21	sp|Q9NW08|RPC2_HUMAN DNA-directed RNA polymerase III subunit RPC2 OS=Homo sapiens OX=9606 GN=POLR3B PE=1 SV=2	1	21	21	21	9	10	10	10	14	11	6	5	8	9	10	10	10	14	11	6	5	8	9	10	10	10	14	11	6	5	8	23.5	23.5	23.5	127.78	1133	1133	1	87	0	93.174	11	11.1	11.7
sp|Q9NZC9|SMAL1_HUMAN	sp|Q9NZC9|SMAL1_HUMAN	21	21	21	sp|Q9NZC9|SMAL1_HUMAN SWI/SNF-related matrix-associated actin-dependent regulator of chromatin subfamily A-like protein 1 OS=Homo sapiens OX=9606 GN=SMARCAL1 PE=1 SV=1	1	21	21	21	10	13	13	13	16	14	11	13	8	10	13	13	13	16	14	11	13	8	10	13	13	13	16	14	11	13	8	31.7	31.7	31.7	105.94	954	954	1	118	0	94.722	14	18.4	19.9
sp|Q9Y2X3|NOP58_HUMAN	sp|Q9Y2X3|NOP58_HUMAN	21	21	21	sp|Q9Y2X3|NOP58_HUMAN Nucleolar protein 58 OS=Homo sapiens OX=9606 GN=NOP58 PE=1 SV=1	1	21	21	21	9	9	8	14	16	17	11	17	18	9	9	8	14	16	17	11	17	18	9	9	8	14	16	17	11	17	18	43.3	43.3	43.3	59.578	529	529	1	157	0	161.38	22.5	27	21.7
sp|O00429|DNM1L_HUMAN	sp|O00429|DNM1L_HUMAN	20	20	20	sp|O00429|DNM1L_HUMAN Dynamin-1-like protein OS=Homo sapiens OX=9606 GN=DNM1L PE=1 SV=2	1	20	20	20	8	11	4	7	18	14	8	15	12	8	11	4	7	18	14	8	15	12	8	11	4	7	18	14	8	15	12	44.8	44.8	44.8	81.876	736	736	1	110	0	216.35	17.4	23.9	7.7
sp|P11021|BIP_HUMAN	sp|P11021|BIP_HUMAN	20	20	19	sp|P11021|BIP_HUMAN Endoplasmic reticulum chaperone BiP OS=Homo sapiens OX=9606 GN=HSPA5 PE=1 SV=2	1	20	20	19	4	3	4	14	14	15	13	18	16	4	3	4	14	14	15	13	18	16	3	3	4	13	13	15	12	17	16	41.9	41.9	41.9	72.332	654	654	1	133	0	149.53	8.6	6.9	9.2
sp|P11142|HSP7C_HUMAN;sp|P54652|HSP72_HUMAN;sp|P34931|HS71L_HUMAN;sp|P0DMV9|HS71B_HUMAN;sp|P0DMV8|HS71A_HUMAN	sp|P11142|HSP7C_HUMAN	20;7;3;2;2	19;6;2;2;2	16;3;0;0;0	sp|P11142|HSP7C_HUMAN Heat shock cognate 71 kDa protein OS=Homo sapiens OX=9606 GN=HSPA8 PE=1 SV=1	5	20	19	16	7	6	5	14	13	13	12	19	12	6	6	5	13	12	13	11	18	12	5	5	4	10	10	12	9	16	9	41	41	36.5	70.897	646	646;639;641;641;641	1	114	0	89.908	18.7	15.2	8.7
sp|P26038|MOES_HUMAN;sp|P35241|RADI_HUMAN	sp|P26038|MOES_HUMAN	20;4	20;4	17;1	sp|P26038|MOES_HUMAN Moesin OS=Homo sapiens OX=9606 GN=MSN PE=1 SV=3	2	20	20	17	7	11	8	10	8	7	12	15	11	7	11	8	10	8	7	12	15	11	7	10	7	8	8	6	10	12	9	42.6	42.6	36	67.819	577	577;583	1	97	0	121.45	17.7	29.3	16.6
sp|P26640|SYVC_HUMAN	sp|P26640|SYVC_HUMAN	20	20	20	sp|P26640|SYVC_HUMAN Valine--tRNA ligase OS=Homo sapiens OX=9606 GN=VARS PE=1 SV=4	1	20	20	20	6	10	10	6	5	6	6	10	6	6	10	10	6	5	6	6	10	6	6	10	10	6	5	6	6	10	6	21.4	21.4	21.4	140.47	1264	1264	1	65	0	70.971	6.8	11.6	10.4
sp|P40939|ECHA_HUMAN	sp|P40939|ECHA_HUMAN	20	20	20	sp|P40939|ECHA_HUMAN Trifunctional enzyme subunit alpha, mitochondrial OS=Homo sapiens OX=9606 GN=HADHA PE=1 SV=2	1	20	20	20	12	14	12	16	16	17	13	15	13	12	14	12	16	16	17	13	15	13	12	14	12	16	16	17	13	15	13	39.1	39.1	39.1	82.999	763	763	1	154	0	185.71	24	27	24.6
sp|P83111|LACTB_HUMAN	sp|P83111|LACTB_HUMAN	20	20	20	sp|P83111|LACTB_HUMAN Serine beta-lactamase-like protein LACTB, mitochondrial OS=Homo sapiens OX=9606 GN=LACTB PE=1 SV=2	1	20	20	20	8	12	6	13	12	20	10	14	15	8	12	6	13	12	20	10	14	15	8	12	6	13	12	20	10	14	15	45.2	45.2	45.2	60.693	547	547	1	131	0	209.27	23.8	33.3	18.5
sp|Q04695|K1C17_HUMAN;CON__Q04695	sp|Q04695|K1C17_HUMAN;CON__Q04695	20;20	10;10	2;2	sp|Q04695|K1C17_HUMAN Keratin, type I cytoskeletal 17 OS=Homo sapiens OX=9606 GN=KRT17 PE=1 SV=2;	2	20	10	2	14	12	7	15	4	10	5	5	11	7	7	2	7	0	3	0	1	5	2	2	0	1	0	0	0	0	2	48.1	32.9	7.4	48.105	432	432;432	1	42	0	118.54	36.8	36.3	18.8
sp|Q14692|BMS1_HUMAN	sp|Q14692|BMS1_HUMAN	20	20	20	sp|Q14692|BMS1_HUMAN Ribosome biogenesis protein BMS1 homolog OS=Homo sapiens OX=9606 GN=BMS1 PE=1 SV=1	1	20	20	20	5	6	3	5	11	17	10	12	10	5	6	3	5	11	17	10	12	10	5	6	3	5	11	17	10	12	10	22.9	22.9	22.9	145.81	1282	1282	1	79	0	115.21	5.1	6.9	3
sp|Q8IVF7|FMNL3_HUMAN;sp|O95466|FMNL1_HUMAN	sp|Q8IVF7|FMNL3_HUMAN	20;1	13;0	13;0	sp|Q8IVF7|FMNL3_HUMAN Formin-like protein 3 OS=Homo sapiens OX=9606 GN=FMNL3 PE=1 SV=3	2	20	13	13	1	5	3	10	17	13	10	13	13	0	3	0	5	11	8	6	8	8	0	3	0	5	11	8	6	8	8	25.1	18.4	18.4	117.21	1028	1028;1100	1	57	0	256.18	1.3	5.9	3.7
sp|Q96GQ7|DDX27_HUMAN	sp|Q96GQ7|DDX27_HUMAN	20	20	20	sp|Q96GQ7|DDX27_HUMAN Probable ATP-dependent RNA helicase DDX27 OS=Homo sapiens OX=9606 GN=DDX27 PE=1 SV=2	1	20	20	20	7	6	7	7	6	16	10	7	12	7	6	7	7	6	16	10	7	12	7	6	7	7	6	16	10	7	12	29.9	29.9	29.9	89.834	796	796	1	79	0	61.508	10.3	8.4	9.9
sp|Q96T60|PNKP_HUMAN	sp|Q96T60|PNKP_HUMAN	20	20	20	sp|Q96T60|PNKP_HUMAN Bifunctional polynucleotide phosphatase/kinase OS=Homo sapiens OX=9606 GN=PNKP PE=1 SV=1	1	20	20	20	18	19	15	14	13	15	15	13	12	18	19	15	14	13	15	15	13	12	18	19	15	14	13	15	15	13	12	58	58	58	57.076	521	521	1	160	0	203.3	53.4	55.9	46.6
sp|Q9NYL9|TMOD3_HUMAN;sp|P28289|TMOD1_HUMAN	sp|Q9NYL9|TMOD3_HUMAN	20;1	20;1	19;1	sp|Q9NYL9|TMOD3_HUMAN Tropomodulin-3 OS=Homo sapiens OX=9606 GN=TMOD3 PE=1 SV=1	2	20	20	19	15	18	10	18	17	16	16	15	18	15	18	10	18	17	16	16	15	18	14	17	9	17	17	15	15	15	17	58.2	58.2	55.7	39.594	352	352;359	1	226	0	323.31	49.4	55.1	35.8
sp|Q9Y2A7|NCKP1_HUMAN	sp|Q9Y2A7|NCKP1_HUMAN	20	20	20	sp|Q9Y2A7|NCKP1_HUMAN Nck-associated protein 1 OS=Homo sapiens OX=9606 GN=NCKAP1 PE=1 SV=1	1	20	20	20	6	6	6	10	10	12	9	11	12	6	6	6	10	10	12	9	11	12	6	6	6	10	10	12	9	11	12	24.1	24.1	24.1	128.79	1128	1128	1	86	0	95.583	6.8	5.9	7.6
sp|O14980|XPO1_HUMAN	sp|O14980|XPO1_HUMAN	19	19	19	sp|O14980|XPO1_HUMAN Exportin-1 OS=Homo sapiens OX=9606 GN=XPO1 PE=1 SV=1	1	19	19	19	2	6	1	4	16	13	5	9	10	2	6	1	4	16	13	5	9	10	2	6	1	4	16	13	5	9	10	26.8	26.8	26.8	123.38	1071	1071	1	66	0	59.881	2.7	8.4	1.3
sp|O95782|AP2A1_HUMAN	sp|O95782|AP2A1_HUMAN	19	19	13	sp|O95782|AP2A1_HUMAN AP-2 complex subunit alpha-1 OS=Homo sapiens OX=9606 GN=AP2A1 PE=1 SV=3	1	19	19	13	4	8	5	6	14	12	4	12	9	4	8	5	6	14	12	4	12	9	2	6	3	4	8	7	4	8	7	27.3	27.3	19.3	107.54	977	977	1	75	0	69.227	7	11.1	8
sp|P0DP91|ERPG3_HUMAN;sp|Q8N328|PGBD3_HUMAN;sp|Q03468|ERCC6_HUMAN	sp|P0DP91|ERPG3_HUMAN;sp|Q8N328|PGBD3_HUMAN	19;13;6	19;13;6	19;13;6	sp|P0DP91|ERPG3_HUMAN Chimeric ERCC6-PGBD3 protein OS=Homo sapiens OX=9606 GN=ERCC6 PE=1 SV=1;sp|Q8N328|PGBD3_HUMAN PiggyBac transposable element-derived protein 3 OS=Homo sapiens OX=9606 GN=PGBD3 PE=1 SV=3	3	19	19	19	6	8	8	10	10	16	4	9	10	6	8	8	10	10	16	4	9	10	6	8	8	10	10	16	4	9	10	23	23	23	119.49	1061	1061;593;1493	1	96	0	101.32	7.7	9.8	11.1
sp|P11182|ODB2_HUMAN	sp|P11182|ODB2_HUMAN	19	19	19	sp|P11182|ODB2_HUMAN Lipoamide acyltransferase component of branched-chain alpha-keto acid dehydrogenase complex, mitochondrial OS=Homo sapiens OX=9606 GN=DBT PE=1 SV=3	1	19	19	19	15	9	11	11	11	7	17	11	9	15	9	11	11	11	7	17	11	9	15	9	11	11	11	7	17	11	9	49.2	49.2	49.2	53.486	482	482	1	120	0	62.373	42.1	29	28.6
sp|P11940|PABP1_HUMAN;sp|Q9H361|PABP3_HUMAN;sp|Q4VXU2|PAP1L_HUMAN;sp|Q5JQF8|PAP1M_HUMAN;sp|Q96DU9|PABP5_HUMAN	sp|P11940|PABP1_HUMAN	19;9;4;1;1	19;9;4;1;1	14;8;3;1;1	sp|P11940|PABP1_HUMAN Polyadenylate-binding protein 1 OS=Homo sapiens OX=9606 GN=PABPC1 PE=1 SV=2	5	19	19	14	5	6	7	10	10	9	7	13	9	5	6	7	10	10	9	7	13	9	3	4	4	7	7	7	4	10	7	32.7	32.7	23.1	70.67	636	636;631;614;200;382	1	81	0	131.61	8.5	10.7	15.9
sp|P14866|HNRPL_HUMAN	sp|P14866|HNRPL_HUMAN	19	19	19	sp|P14866|HNRPL_HUMAN Heterogeneous nuclear ribonucleoprotein L OS=Homo sapiens OX=9606 GN=HNRNPL PE=1 SV=2	1	19	19	19	5	12	10	13	16	19	7	17	15	5	12	10	13	16	19	7	17	15	5	12	10	13	16	19	7	17	15	39.6	39.6	39.6	64.132	589	589	1	175	0	323.31	11.5	35.8	29.7
sp|P17844|DDX5_HUMAN	sp|P17844|DDX5_HUMAN	19	19	15	sp|P17844|DDX5_HUMAN Probable ATP-dependent RNA helicase DDX5 OS=Homo sapiens OX=9606 GN=DDX5 PE=1 SV=1	1	19	19	15	13	15	11	16	16	17	8	12	14	13	15	11	16	16	17	8	12	14	10	11	8	12	12	13	6	8	11	38.1	38.1	31.3	69.147	614	614	1	143	0	116.72	30.1	33.9	23
sp|P18206|VINC_HUMAN	sp|P18206|VINC_HUMAN	19	19	19	sp|P18206|VINC_HUMAN Vinculin OS=Homo sapiens OX=9606 GN=VCL PE=1 SV=4	1	19	19	19	3	3	1	5	10	12	8	15	7	3	3	1	5	10	12	8	15	7	3	3	1	5	10	12	8	15	7	23.5	23.5	23.5	123.8	1134	1134	1	70	0	84.605	6	4.1	1.9
sp|P23246|SFPQ_HUMAN	sp|P23246|SFPQ_HUMAN	19	19	18	sp|P23246|SFPQ_HUMAN Splicing factor, proline- and glutamine-rich OS=Homo sapiens OX=9606 GN=SFPQ PE=1 SV=2	1	19	19	18	17	14	15	14	16	14	13	13	17	17	14	15	14	16	14	13	13	17	16	13	14	13	16	13	12	12	16	32.2	32.2	31.1	76.149	707	707	1	174	0	199.77	29.7	25.5	27.6
sp|P51991|ROA3_HUMAN	sp|P51991|ROA3_HUMAN	19	19	18	sp|P51991|ROA3_HUMAN Heterogeneous nuclear ribonucleoprotein A3 OS=Homo sapiens OX=9606 GN=HNRNPA3 PE=1 SV=2	1	19	19	18	13	15	13	15	16	15	13	17	14	13	15	13	15	16	15	13	17	14	12	14	12	14	15	14	13	16	14	34.7	34.7	34.7	39.594	378	378	1	283	0	302.61	27.5	28.8	34.1
sp|P78371|TCPB_HUMAN	sp|P78371|TCPB_HUMAN	19	19	19	sp|P78371|TCPB_HUMAN T-complex protein 1 subunit beta OS=Homo sapiens OX=9606 GN=CCT2 PE=1 SV=4	1	19	19	19	12	14	6	9	7	12	14	15	8	12	14	6	9	7	12	14	15	8	12	14	6	9	7	12	14	15	8	55.7	55.7	55.7	57.488	535	535	1	103	0	126.22	36.1	40.2	17.8
sp|Q04637|IF4G1_HUMAN;REV__sp|Q8NEG2|CG057_HUMAN	sp|Q04637|IF4G1_HUMAN	19;1	19;1	18;1	sp|Q04637|IF4G1_HUMAN Eukaryotic translation initiation factor 4 gamma 1 OS=Homo sapiens OX=9606 GN=EIF4G1 PE=1 SV=4	2	19	19	18	5	9	7	11	13	10	7	8	6	5	9	7	11	13	10	7	8	6	4	8	6	10	12	9	7	7	5	14.4	14.4	13.8	175.49	1599	1599;295	1	78	0	40.775	3.3	6.1	4.6
sp|Q5SSJ5|HP1B3_HUMAN	sp|Q5SSJ5|HP1B3_HUMAN	19	19	19	sp|Q5SSJ5|HP1B3_HUMAN Heterochromatin protein 1-binding protein 3 OS=Homo sapiens OX=9606 GN=HP1BP3 PE=1 SV=1	1	19	19	19	8	13	12	13	14	14	11	17	14	8	13	12	13	14	14	11	17	14	8	13	12	13	14	14	11	17	14	45.8	45.8	45.8	61.206	553	553	1	135	0	78.654	20.3	33.6	27.7
sp|Q5T9A4|ATD3B_HUMAN	sp|Q5T9A4|ATD3B_HUMAN	19	6	4	sp|Q5T9A4|ATD3B_HUMAN ATPase family AAA domain-containing protein 3B OS=Homo sapiens OX=9606 GN=ATAD3B PE=1 SV=1	1	19	6	4	5	14	6	14	15	15	9	12	13	2	3	1	4	4	4	2	2	3	2	3	1	3	3	3	2	2	2	34.3	11.4	6.3	72.572	648	648	1	31	0	17.139	8.2	22.5	11.3
sp|Q92945|FUBP2_HUMAN	sp|Q92945|FUBP2_HUMAN	19	19	19	sp|Q92945|FUBP2_HUMAN Far upstream element-binding protein 2 OS=Homo sapiens OX=9606 GN=KHSRP PE=1 SV=4	1	19	19	19	13	13	13	13	17	12	7	13	12	13	13	13	13	17	12	7	13	12	13	13	13	13	17	12	7	13	12	37.8	37.8	37.8	73.114	711	711	1	122	0	142.66	28.1	27.8	24.9
sp|Q9BUF5|TBB6_HUMAN	sp|Q9BUF5|TBB6_HUMAN	19	19	9	sp|Q9BUF5|TBB6_HUMAN Tubulin beta-6 chain OS=Homo sapiens OX=9606 GN=TUBB6 PE=1 SV=1	1	19	19	9	13	17	11	16	17	18	16	14	16	13	17	11	16	17	18	16	14	16	7	8	5	8	9	8	7	6	8	57.2	57.2	33	49.857	446	446	1	202	0	183.87	44.6	51.6	38.1
sp|Q9GZR7|DDX24_HUMAN	sp|Q9GZR7|DDX24_HUMAN	19	19	19	sp|Q9GZR7|DDX24_HUMAN ATP-dependent RNA helicase DDX24 OS=Homo sapiens OX=9606 GN=DDX24 PE=1 SV=1	1	19	19	19	9	9	8	10	9	12	8	10	10	9	9	8	10	9	12	8	10	10	9	9	8	10	9	12	8	10	10	29.3	29.3	29.3	96.331	859	859	1	92	0	136.65	13.3	14.6	13.6
sp|Q9NTI5|PDS5B_HUMAN	sp|Q9NTI5|PDS5B_HUMAN	19	19	19	sp|Q9NTI5|PDS5B_HUMAN Sister chromatid cohesion protein PDS5 homolog B OS=Homo sapiens OX=9606 GN=PDS5B PE=1 SV=1	1	19	19	19	3	11	1	7	8	10	4	5	6	3	11	1	7	8	10	4	5	6	3	11	1	7	8	10	4	5	6	18.9	18.9	18.9	164.67	1447	1447	1	58	0	132.33	3	10.4	0.6
sp|Q9UIG0|BAZ1B_HUMAN	sp|Q9UIG0|BAZ1B_HUMAN	19	19	19	sp|Q9UIG0|BAZ1B_HUMAN Tyrosine-protein kinase BAZ1B OS=Homo sapiens OX=9606 GN=BAZ1B PE=1 SV=2	1	19	19	19	9	10	7	9	13	13	10	11	10	9	10	7	9	13	13	10	11	10	9	10	7	9	13	13	10	11	10	18	18	18	170.9	1483	1483	1	100	0	117.25	9	10.2	6.7
sp|Q9UNX4|WDR3_HUMAN	sp|Q9UNX4|WDR3_HUMAN	19	19	19	sp|Q9UNX4|WDR3_HUMAN WD repeat-containing protein 3 OS=Homo sapiens OX=9606 GN=WDR3 PE=1 SV=1	1	19	19	19	2	3	0	5	5	16	9	6	10	2	3	0	5	5	16	9	6	10	2	3	0	5	5	16	9	6	10	31.2	31.2	31.2	106.1	943	943	1	56	0	94.805	2	4.7	0
sp|O00425|IF2B3_HUMAN	sp|O00425|IF2B3_HUMAN	18	18	16	sp|O00425|IF2B3_HUMAN Insulin-like growth factor 2 mRNA-binding protein 3 OS=Homo sapiens OX=9606 GN=IGF2BP3 PE=1 SV=2	1	18	18	16	11	10	10	14	15	13	12	15	16	11	10	10	14	15	13	12	15	16	9	8	8	12	13	11	10	13	14	37.3	37.3	33.3	63.704	579	579	1	140	0	103.31	25.9	24.2	24.5
sp|O00571|DDX3X_HUMAN;sp|O15523|DDX3Y_HUMAN	sp|O00571|DDX3X_HUMAN;sp|O15523|DDX3Y_HUMAN	18;12	17;11	17;11	sp|O00571|DDX3X_HUMAN ATP-dependent RNA helicase DDX3X OS=Homo sapiens OX=9606 GN=DDX3X PE=1 SV=3;sp|O15523|DDX3Y_HUMAN ATP-dependent RNA helicase DDX3Y OS=Homo sapiens OX=9606 GN=DDX3Y PE=1 SV=2	2	18	17	17	10	11	7	13	15	14	12	16	14	9	10	6	12	14	13	11	15	13	9	10	6	12	14	13	11	15	13	34.6	32.9	32.9	73.243	662	662;660	1	114	0	108.25	19.9	22.2	14.7
sp|O43143|DHX15_HUMAN;sp|O60231|DHX16_HUMAN	sp|O43143|DHX15_HUMAN	18;1	18;1	17;0	sp|O43143|DHX15_HUMAN Pre-mRNA-splicing factor ATP-dependent RNA helicase DHX15 OS=Homo sapiens OX=9606 GN=DHX15 PE=1 SV=2	2	18	18	17	2	5	2	8	7	9	7	10	9	2	5	2	8	7	9	7	10	9	2	5	2	8	7	9	6	9	8	29.3	29.3	28.2	90.932	795	795;1041	1	61	0	41.365	2.9	7.4	2.9
sp|P07437|TBB5_HUMAN;sp|A6NNZ2|TBB8B_HUMAN	sp|P07437|TBB5_HUMAN	18;5	13;1	4;0	sp|P07437|TBB5_HUMAN Tubulin beta chain OS=Homo sapiens OX=9606 GN=TUBB PE=1 SV=2	2	18	13	4	16	18	15	16	17	18	16	17	15	12	13	11	12	13	13	11	12	11	4	4	4	4	4	4	3	4	4	51.8	40.8	16	49.67	444	444;444	1	180	0	286.41	51.6	51.8	48.9
sp|P08727|K1C19_HUMAN;CON__P08727	sp|P08727|K1C19_HUMAN;CON__P08727	18;18	8;8	6;6	sp|P08727|K1C19_HUMAN Keratin, type I cytoskeletal 19 OS=Homo sapiens OX=9606 GN=KRT19 PE=1 SV=4;	2	18	8	6	6	6	4	8	8	10	5	6	7	1	1	1	2	5	4	2	3	3	0	0	0	1	5	3	1	1	2	48	25.5	21.5	44.105	400	400;400	1	23	0	39.608	13	13.8	8.5
sp|P20042|IF2B_HUMAN	sp|P20042|IF2B_HUMAN	18	18	18	sp|P20042|IF2B_HUMAN Eukaryotic translation initiation factor 2 subunit 2 OS=Homo sapiens OX=9606 GN=EIF2S2 PE=1 SV=2	1	18	18	18	9	11	11	10	12	11	10	9	8	9	11	11	10	12	11	10	9	8	9	11	11	10	12	11	10	9	8	54.7	54.7	54.7	38.388	333	333	1	103	0	168.12	37.8	46.5	45.3
sp|P22626|ROA2_HUMAN	sp|P22626|ROA2_HUMAN	18	18	18	sp|P22626|ROA2_HUMAN Heterogeneous nuclear ribonucleoproteins A2/B1 OS=Homo sapiens OX=9606 GN=HNRNPA2B1 PE=1 SV=2	1	18	18	18	11	15	15	14	15	16	12	16	14	11	15	15	14	15	16	12	16	14	11	15	15	14	15	16	12	16	14	61.5	61.5	61.5	37.429	353	353	1	290	0	323.31	38.5	51.3	51.3
sp|P26639|SYTC_HUMAN;sp|A2RTX5|SYTC2_HUMAN	sp|P26639|SYTC_HUMAN	18;2	18;2	18;2	sp|P26639|SYTC_HUMAN Threonine--tRNA ligase 1, cytoplasmic OS=Homo sapiens OX=9606 GN=TARS1 PE=1 SV=3	2	18	18	18	10	9	11	8	6	4	5	5	1	10	9	11	8	6	4	5	5	1	10	9	11	8	6	4	5	5	1	28.2	28.2	28.2	83.434	723	723;802	1	59	0	46.141	16	15.4	17.6
sp|P50991|TCPD_HUMAN	sp|P50991|TCPD_HUMAN	18	18	18	sp|P50991|TCPD_HUMAN T-complex protein 1 subunit delta OS=Homo sapiens OX=9606 GN=CCT4 PE=1 SV=4	1	18	18	18	4	10	7	9	9	11	10	11	12	4	10	7	9	9	11	10	11	12	4	10	7	9	9	11	10	11	12	37.5	37.5	37.5	57.924	539	539	1	95	0	72.571	13.2	26	20.4
sp|P51659|DHB4_HUMAN	sp|P51659|DHB4_HUMAN	18	18	18	sp|P51659|DHB4_HUMAN Peroxisomal multifunctional enzyme type 2 OS=Homo sapiens OX=9606 GN=HSD17B4 PE=1 SV=3	1	18	18	18	4	3	11	11	10	10	10	12	9	4	3	11	11	10	10	10	12	9	4	3	11	11	10	10	10	12	9	34.8	34.8	34.8	79.685	736	736	1	85	0	94.875	9.6	8	21.2
sp|P63010|AP2B1_HUMAN	sp|P63010|AP2B1_HUMAN	18	18	12	sp|P63010|AP2B1_HUMAN AP-2 complex subunit beta OS=Homo sapiens OX=9606 GN=AP2B1 PE=1 SV=1	1	18	18	12	5	7	5	12	13	15	12	11	9	5	7	5	12	13	15	12	11	9	4	4	4	7	9	10	6	6	6	33	33	24.8	104.55	937	937	1	104	0	73.705	8.4	14.2	11
sp|P68371|TBB4B_HUMAN;sp|Q3ZCM7|TBB8_HUMAN	sp|P68371|TBB4B_HUMAN	18;6	5;1	1;0	sp|P68371|TBB4B_HUMAN Tubulin beta-4B chain OS=Homo sapiens OX=9606 GN=TUBB4B PE=1 SV=1	2	18	5	1	16	18	15	16	17	18	16	17	15	5	5	5	5	5	5	4	5	5	1	1	1	1	1	1	0	1	1	51.7	19.3	2.7	49.83	445	445;444	1	61	0	102.03	51.5	51.7	48.8
sp|Q13620|CUL4B_HUMAN	sp|Q13620|CUL4B_HUMAN	18	18	11	sp|Q13620|CUL4B_HUMAN Cullin-4B OS=Homo sapiens OX=9606 GN=CUL4B PE=1 SV=4	1	18	18	11	8	9	12	11	10	12	9	6	9	8	9	12	11	10	12	9	6	9	4	5	6	6	6	10	4	3	7	23.9	23.9	16.1	103.98	913	913	1	93	0	90.276	11.1	12.8	16.4
sp|Q13885|TBB2A_HUMAN;sp|Q9BVA1|TBB2B_HUMAN	sp|Q13885|TBB2A_HUMAN;sp|Q9BVA1|TBB2B_HUMAN	18;17	4;3	4;3	sp|Q13885|TBB2A_HUMAN Tubulin beta-2A chain OS=Homo sapiens OX=9606 GN=TUBB2A PE=1 SV=1;sp|Q9BVA1|TBB2B_HUMAN Tubulin beta-2B chain OS=Homo sapiens OX=9606 GN=TUBB2B PE=1 SV=1	2	18	4	4	16	18	15	16	17	17	17	17	16	4	4	3	3	4	3	3	4	4	4	4	3	3	4	3	3	4	4	51.7	14.2	14.2	49.906	445	445;445	1	41	0	26.434	51.5	51.7	48.1
sp|Q14554|PDIA5_HUMAN	sp|Q14554|PDIA5_HUMAN	18	18	18	sp|Q14554|PDIA5_HUMAN Protein disulfide-isomerase A5 OS=Homo sapiens OX=9606 GN=PDIA5 PE=1 SV=1	1	18	18	18	9	9	10	13	9	8	12	8	14	9	9	10	13	9	8	12	8	14	9	9	10	13	9	8	12	8	14	48	48	48	59.594	519	519	1	118	0	155.49	32.8	33.3	31.2
sp|Q15233|NONO_HUMAN	sp|Q15233|NONO_HUMAN	18	17	17	sp|Q15233|NONO_HUMAN Non-POU domain-containing octamer-binding protein OS=Homo sapiens OX=9606 GN=NONO PE=1 SV=4	1	18	17	17	14	15	14	14	16	17	14	15	15	13	14	13	13	16	16	13	14	14	13	14	13	13	16	16	13	14	14	49.7	48	48	54.231	471	471	1	170	0	197.65	36.3	45.4	42.3
sp|Q7Z794|K2C1B_HUMAN;CON__Q7Z794	sp|Q7Z794|K2C1B_HUMAN;CON__Q7Z794	18;18	14;14	11;11	sp|Q7Z794|K2C1B_HUMAN Keratin, type II cytoskeletal 1b OS=Homo sapiens OX=9606 GN=KRT77 PE=2 SV=3;	2	18	14	11	12	9	12	6	9	16	8	7	9	8	7	9	3	5	12	5	4	5	5	5	6	2	3	9	4	3	3	36.7	32	26.5	61.901	578	578;578	1	63	0	50.405	22.1	19.9	23.9
sp|Q8NI36|WDR36_HUMAN	sp|Q8NI36|WDR36_HUMAN	18	18	18	sp|Q8NI36|WDR36_HUMAN WD repeat-containing protein 36 OS=Homo sapiens OX=9606 GN=WDR36 PE=1 SV=1	1	18	18	18	8	7	3	7	6	15	12	8	11	8	7	3	7	6	15	12	8	11	8	7	3	7	6	15	12	8	11	26.5	26.5	26.5	105.32	951	951	1	81	0	97.987	14	10.4	5.8
sp|Q9NZN4|EHD2_HUMAN	sp|Q9NZN4|EHD2_HUMAN	18	16	16	sp|Q9NZN4|EHD2_HUMAN EH domain-containing protein 2 OS=Homo sapiens OX=9606 GN=EHD2 PE=1 SV=2	1	18	16	16	11	11	7	11	13	16	9	12	15	10	9	6	10	11	14	8	11	13	10	9	6	10	11	14	8	11	13	47.7	44.2	44.2	61.161	543	543	1	115	0	160.86	30.6	27.4	15.1
sp|Q9UH99|SUN2_HUMAN	sp|Q9UH99|SUN2_HUMAN	18	18	18	sp|Q9UH99|SUN2_HUMAN SUN domain-containing protein 2 OS=Homo sapiens OX=9606 GN=SUN2 PE=1 SV=3	1	18	18	18	2	4	1	6	13	12	5	10	16	2	4	1	6	13	12	5	10	16	2	4	1	6	13	12	5	10	16	45.6	45.6	45.6	80.31	717	717	1	74	0	133.44	4.9	9.3	2.1
sp|Q9Y678|COPG1_HUMAN	sp|Q9Y678|COPG1_HUMAN	18	18	16	sp|Q9Y678|COPG1_HUMAN Coatomer subunit gamma-1 OS=Homo sapiens OX=9606 GN=COPG1 PE=1 SV=1	1	18	18	16	3	6	4	5	13	14	8	12	10	3	6	4	5	13	14	8	12	10	1	4	3	3	11	12	6	10	8	29.4	29.4	27.1	97.717	874	874	1	81	0	88.442	3.8	9.2	6.5
sp|O43390|HNRPR_HUMAN	sp|O43390|HNRPR_HUMAN	17	16	16	sp|O43390|HNRPR_HUMAN Heterogeneous nuclear ribonucleoprotein R OS=Homo sapiens OX=9606 GN=HNRNPR PE=1 SV=1	1	17	16	16	13	17	12	13	15	16	12	15	14	12	16	11	12	14	15	11	14	13	12	16	11	12	14	15	11	14	13	31	29.1	29.1	70.942	633	633	1	159	0	156.22	26.1	31	26.4
sp|O60506|HNRPQ_HUMAN	sp|O60506|HNRPQ_HUMAN	17	17	16	sp|O60506|HNRPQ_HUMAN Heterogeneous nuclear ribonucleoprotein Q OS=Homo sapiens OX=9606 GN=SYNCRIP PE=1 SV=2	1	17	17	16	9	12	9	15	15	14	10	14	16	9	12	9	15	15	14	10	14	16	8	11	8	14	14	13	9	13	15	37.4	37.4	35.5	69.602	623	623	1	133	0	164.41	21.5	30	19.9
sp|O75691|UTP20_HUMAN	sp|O75691|UTP20_HUMAN	17	17	17	sp|O75691|UTP20_HUMAN Small subunit processome component 20 homolog OS=Homo sapiens OX=9606 GN=UTP20 PE=1 SV=3	1	17	17	17	2	3	1	0	2	15	2	6	4	2	3	1	0	2	15	2	6	4	2	3	1	0	2	15	2	6	4	8.1	8.1	8.1	318.38	2785	2785	1	37	0	37.601	0.9	1.2	0.5
sp|P07996|TSP1_HUMAN;CON__Q28194;sp|P35442|TSP2_HUMAN	sp|P07996|TSP1_HUMAN;CON__Q28194	17;15;2	17;15;2	17;15;2	sp|P07996|TSP1_HUMAN Thrombospondin-1 OS=Homo sapiens OX=9606 GN=THBS1 PE=1 SV=2;	3	17	17	17	2	1	0	12	11	12	9	9	10	2	1	0	12	11	12	9	9	10	2	1	0	12	11	12	9	9	10	18.5	18.5	18.5	129.38	1170	1170;1170;1172	1	71	0	82.718	1.7	1	0
sp|P13797|PLST_HUMAN;sp|P13796|PLSL_HUMAN;sp|Q14651|PLSI_HUMAN	sp|P13797|PLST_HUMAN	17;2;2	17;2;2	17;2;2	sp|P13797|PLST_HUMAN Plastin-3 OS=Homo sapiens OX=9606 GN=PLS3 PE=1 SV=4	3	17	17	17	6	7	4	12	13	13	14	11	14	6	7	4	12	13	13	14	11	14	6	7	4	12	13	13	14	11	14	34.1	34.1	34.1	70.81	630	630;627;629	1	99	0	65.579	11.9	13.8	7.9
sp|P23458|JAK1_HUMAN	sp|P23458|JAK1_HUMAN	17	17	17	sp|P23458|JAK1_HUMAN Tyrosine-protein kinase JAK1 OS=Homo sapiens OX=9606 GN=JAK1 PE=1 SV=2	1	17	17	17	3	6	3	7	6	7	6	12	4	3	6	3	7	6	7	6	12	4	3	6	3	7	6	7	6	12	4	19.9	19.9	19.9	133.28	1154	1154	1	56	0	92.23	4.4	7.6	3.8
sp|P41252|SYIC_HUMAN	sp|P41252|SYIC_HUMAN	17	17	17	sp|P41252|SYIC_HUMAN Isoleucine--tRNA ligase, cytoplasmic OS=Homo sapiens OX=9606 GN=IARS PE=1 SV=2	1	17	17	17	3	8	2	8	11	9	9	10	8	3	8	2	8	11	9	9	10	8	3	8	2	8	11	9	9	10	8	18.5	18.5	18.5	144.5	1262	1262	1	73	0	93.277	3.1	9.7	2.8
sp|P50990|TCPQ_HUMAN	sp|P50990|TCPQ_HUMAN	17	17	17	sp|P50990|TCPQ_HUMAN T-complex protein 1 subunit theta OS=Homo sapiens OX=9606 GN=CCT8 PE=1 SV=4	1	17	17	17	4	7	4	8	9	10	7	15	10	4	7	4	8	9	10	7	15	10	4	7	4	8	9	10	7	15	10	35	35	35	59.62	548	548	1	76	0	67.612	8.4	15.3	8.6
sp|P51608|MECP2_HUMAN	sp|P51608|MECP2_HUMAN	17	17	17	sp|P51608|MECP2_HUMAN Methyl-CpG-binding protein 2 OS=Homo sapiens OX=9606 GN=MECP2 PE=1 SV=1	1	17	17	17	13	14	13	13	15	16	12	15	15	13	14	13	13	15	16	12	15	15	13	14	13	13	15	16	12	15	15	42.4	42.4	42.4	52.44	486	486	1	156	0	239.19	30.9	35.2	35.2
sp|P67809|YBOX1_HUMAN;sp|Q9Y2T7|YBOX2_HUMAN	sp|P67809|YBOX1_HUMAN	17;4	17;4	13;0	sp|P67809|YBOX1_HUMAN Y-box-binding protein 1 OS=Homo sapiens OX=9606 GN=YBX1 PE=1 SV=3	2	17	17	13	11	12	9	14	10	14	8	13	11	11	12	9	14	10	14	8	13	11	8	8	6	10	6	10	5	9	8	59.9	59.9	47.5	35.924	324	324;364	1	126	0	323.31	41	51.2	55.9
sp|P78559|MAP1A_HUMAN	sp|P78559|MAP1A_HUMAN	17	16	16	sp|P78559|MAP1A_HUMAN Microtubule-associated protein 1A OS=Homo sapiens OX=9606 GN=MAP1A PE=1 SV=6	1	17	16	16	4	8	6	7	11	10	8	12	10	3	7	5	6	10	9	7	11	9	3	7	5	6	10	9	7	11	9	7.9	7.6	7.6	305.48	2803	2803	1	80	0	89.77	2.2	4.1	3.1
sp|Q12788|TBL3_HUMAN	sp|Q12788|TBL3_HUMAN	17	17	17	sp|Q12788|TBL3_HUMAN Transducin beta-like protein 3 OS=Homo sapiens OX=9606 GN=TBL3 PE=1 SV=2	1	17	17	17	9	5	1	7	5	16	9	8	10	9	5	1	7	5	16	9	8	10	9	5	1	7	5	16	9	8	10	31.2	31.2	31.2	89.034	808	808	1	78	0	70.591	16.2	9.2	1.7
sp|Q13201|MMRN1_HUMAN	sp|Q13201|MMRN1_HUMAN	17	17	17	sp|Q13201|MMRN1_HUMAN Multimerin-1 OS=Homo sapiens OX=9606 GN=MMRN1 PE=1 SV=3	1	17	17	17	11	13	9	12	11	14	9	12	11	11	13	9	12	11	14	9	12	11	11	13	9	12	11	14	9	12	11	19.6	19.6	19.6	138.11	1228	1228	1	108	0	107.63	13.8	15.1	11.8
sp|Q14191|WRN_HUMAN	sp|Q14191|WRN_HUMAN	17	17	17	sp|Q14191|WRN_HUMAN Werner syndrome ATP-dependent helicase OS=Homo sapiens OX=9606 GN=WRN PE=1 SV=2	1	17	17	17	6	9	8	8	9	7	6	9	6	6	9	8	8	9	7	6	9	6	6	9	8	8	9	7	6	9	6	15.8	15.8	15.8	162.46	1432	1432	1	77	0	60.512	5.2	8	7.1
sp|Q14203|DCTN1_HUMAN	sp|Q14203|DCTN1_HUMAN	17	17	17	sp|Q14203|DCTN1_HUMAN Dynactin subunit 1 OS=Homo sapiens OX=9606 GN=DCTN1 PE=1 SV=3	1	17	17	17	5	3	2	5	8	11	4	7	7	5	3	2	5	8	11	4	7	7	5	3	2	5	8	11	4	7	7	20	20	20	141.69	1278	1278	1	55	0	63.872	5	3.4	2
sp|Q15393|SF3B3_HUMAN	sp|Q15393|SF3B3_HUMAN	17	17	17	sp|Q15393|SF3B3_HUMAN Splicing factor 3B subunit 3 OS=Homo sapiens OX=9606 GN=SF3B3 PE=1 SV=4	1	17	17	17	5	6	3	7	9	11	9	7	13	5	6	3	7	9	11	9	7	13	5	6	3	7	9	11	9	7	13	21.8	21.8	21.8	135.58	1217	1217	1	74	0	84.426	5.8	8.4	3.4
sp|Q5T4S7|UBR4_HUMAN	sp|Q5T4S7|UBR4_HUMAN	17	17	17	sp|Q5T4S7|UBR4_HUMAN E3 ubiquitin-protein ligase UBR4 OS=Homo sapiens OX=9606 GN=UBR4 PE=1 SV=1	1	17	17	17	1	2	0	5	9	8	7	8	6	1	2	0	5	9	8	7	8	6	1	2	0	5	9	8	7	8	6	5.5	5.5	5.5	573.83	5183	5183	1	51	0	60.356	0.3	0.6	0
sp|Q8IY81|SPB1_HUMAN	sp|Q8IY81|SPB1_HUMAN	17	17	17	sp|Q8IY81|SPB1_HUMAN pre-rRNA 2-O-ribose RNA methyltransferase FTSJ3 OS=Homo sapiens OX=9606 GN=FTSJ3 PE=1 SV=2	1	17	17	17	4	5	4	7	7	15	7	10	8	4	5	4	7	7	15	7	10	8	4	5	4	7	7	15	7	10	8	33.8	33.8	33.8	96.557	847	847	1	70	0	151.6	5.2	9.8	6.5
sp|Q8TDD1|DDX54_HUMAN	sp|Q8TDD1|DDX54_HUMAN	17	17	17	sp|Q8TDD1|DDX54_HUMAN ATP-dependent RNA helicase DDX54 OS=Homo sapiens OX=9606 GN=DDX54 PE=1 SV=2	1	17	17	17	4	6	5	8	9	12	5	11	10	4	6	5	8	9	12	5	11	10	4	6	5	8	9	12	5	11	10	26.6	26.6	26.6	98.594	881	881	1	77	0	85.688	6.2	10.4	9.2
sp|Q92841|DDX17_HUMAN	sp|Q92841|DDX17_HUMAN	17	13	13	sp|Q92841|DDX17_HUMAN Probable ATP-dependent RNA helicase DDX17 OS=Homo sapiens OX=9606 GN=DDX17 PE=1 SV=2	1	17	13	13	3	8	8	10	10	13	4	11	9	0	4	5	6	6	9	2	7	6	0	4	5	6	6	9	2	7	6	26.6	20.9	20.9	80.272	729	729	1	46	0	56.982	4.7	12.2	11.8
sp|Q92900|RENT1_HUMAN	sp|Q92900|RENT1_HUMAN	17	17	17	sp|Q92900|RENT1_HUMAN Regulator of nonsense transcripts 1 OS=Homo sapiens OX=9606 GN=UPF1 PE=1 SV=2	1	17	17	17	5	7	3	13	10	10	5	9	10	5	7	3	13	10	10	5	9	10	5	7	3	13	10	10	5	9	10	19.5	19.5	19.5	124.34	1129	1129	1	76	0	53.129	6.5	7.9	3.3
sp|Q9Y4W2|LAS1L_HUMAN	sp|Q9Y4W2|LAS1L_HUMAN	17	17	17	sp|Q9Y4W2|LAS1L_HUMAN Ribosomal biogenesis protein LAS1L OS=Homo sapiens OX=9606 GN=LAS1L PE=1 SV=2	1	17	17	17	0	5	0	12	8	11	9	12	13	0	5	0	12	8	11	9	12	13	0	5	0	12	8	11	9	12	13	35.6	35.6	35.6	83.064	734	734	1	75	0	121.99	0	9.5	0
sp|O75475|PSIP1_HUMAN	sp|O75475|PSIP1_HUMAN	16	16	15	sp|O75475|PSIP1_HUMAN PC4 and SFRS1-interacting protein OS=Homo sapiens OX=9606 GN=PSIP1 PE=1 SV=1	1	16	16	15	5	10	10	9	11	10	6	9	7	5	10	10	9	11	10	6	9	7	5	9	10	9	10	10	6	8	7	34	34	32.5	60.103	530	530	1	103	0	238.46	15.1	25.1	25.3
sp|O94804|STK10_HUMAN	sp|O94804|STK10_HUMAN	16	16	16	sp|O94804|STK10_HUMAN Serine/threonine-protein kinase 10 OS=Homo sapiens OX=9606 GN=STK10 PE=1 SV=1	1	16	16	16	8	9	8	6	9	8	8	5	8	8	9	8	6	9	8	8	5	8	8	9	8	6	9	8	8	5	8	18.8	18.8	18.8	112.13	968	968	1	92	0	128.82	9.5	11.7	9.5
sp|P07355|ANXA2_HUMAN;sp|A6NMY6|AXA2L_HUMAN	sp|P07355|ANXA2_HUMAN;sp|A6NMY6|AXA2L_HUMAN	16;12	16;12	16;12	sp|P07355|ANXA2_HUMAN Annexin A2 OS=Homo sapiens OX=9606 GN=ANXA2 PE=1 SV=2;sp|A6NMY6|AXA2L_HUMAN Putative annexin A2-like protein OS=Homo sapiens OX=9606 GN=ANXA2P2 PE=5 SV=2	2	16	16	16	11	12	9	11	12	11	10	14	13	11	12	9	11	12	11	10	14	13	11	12	9	11	12	11	10	14	13	47.2	47.2	47.2	38.604	339	339;339	1	124	0	121.11	35.1	36.9	29.8
sp|P14625|ENPL_HUMAN;sp|Q58FF3|ENPLL_HUMAN	sp|P14625|ENPL_HUMAN	16;1	15;1	15;1	sp|P14625|ENPL_HUMAN Endoplasmin OS=Homo sapiens OX=9606 GN=HSP90B1 PE=1 SV=1	2	16	15	15	6	4	3	7	7	7	9	8	6	6	4	3	6	6	6	8	7	5	6	4	3	6	6	6	8	7	5	26.4	24.9	24.9	92.468	803	803;399	1	51	0	56.359	11.2	7.7	5.7
sp|P14649|MYL6B_HUMAN	sp|P14649|MYL6B_HUMAN	16	16	15	sp|P14649|MYL6B_HUMAN Myosin light chain 6B OS=Homo sapiens OX=9606 GN=MYL6B PE=1 SV=1	1	16	16	15	8	10	6	12	12	14	11	9	13	8	10	6	12	12	14	11	9	13	7	9	5	11	11	13	10	8	12	57.2	57.2	51	22.764	208	208	1	153	0	73.097	44.7	51	36.1
sp|P14923|PLAK_HUMAN	sp|P14923|PLAK_HUMAN	16	15	15	sp|P14923|PLAK_HUMAN Junction plakoglobin OS=Homo sapiens OX=9606 GN=JUP PE=1 SV=3	1	16	15	15	6	9	9	10	7	7	7	10	11	5	8	8	9	7	7	7	9	11	5	8	8	9	7	7	7	9	11	28.9	27.9	27.9	81.744	745	745	1	85	0	102.31	11.4	17.3	17.7
sp|P25705|ATPA_HUMAN	sp|P25705|ATPA_HUMAN	16	16	16	sp|P25705|ATPA_HUMAN ATP synthase subunit alpha, mitochondrial OS=Homo sapiens OX=9606 GN=ATP5F1A PE=1 SV=1	1	16	16	16	11	10	6	11	15	13	9	12	9	11	10	6	11	15	13	9	12	9	11	10	6	11	15	13	9	12	9	39.1	39.1	39.1	59.75	553	553	1	99	0	94.907	24.8	24.6	11.9
sp|P26599|PTBP1_HUMAN	sp|P26599|PTBP1_HUMAN	16	16	15	sp|P26599|PTBP1_HUMAN Polypyrimidine tract-binding protein 1 OS=Homo sapiens OX=9606 GN=PTBP1 PE=1 SV=1	1	16	16	15	15	16	14	13	14	15	14	13	15	15	16	14	13	14	15	14	13	15	14	15	13	13	13	14	13	13	14	56.7	56.7	54.8	57.221	531	531	1	214	0	323.31	55	56.7	50.7
sp|P35221|CTNA1_HUMAN	sp|P35221|CTNA1_HUMAN	16	16	12	sp|P35221|CTNA1_HUMAN Catenin alpha-1 OS=Homo sapiens OX=9606 GN=CTNNA1 PE=1 SV=1	1	16	16	12	2	4	1	6	8	10	7	14	7	2	4	1	6	8	10	7	14	7	2	3	1	6	8	9	7	11	7	26	26	21.1	100.07	906	906	1	63	0	119.58	5.6	10	2.8
sp|P35222|CTNB1_HUMAN	sp|P35222|CTNB1_HUMAN	16	16	15	sp|P35222|CTNB1_HUMAN Catenin beta-1 OS=Homo sapiens OX=9606 GN=CTNNB1 PE=1 SV=1	1	16	16	15	4	4	2	9	7	9	6	12	6	4	4	2	9	7	9	6	12	6	3	3	1	8	7	9	6	11	6	26.5	26.5	25.6	85.496	781	781	1	62	0	78.814	6.4	5.2	2.4
sp|P38159|RBMX_HUMAN;sp|Q96E39|RMXL1_HUMAN;sp|O75526|RMXL2_HUMAN;sp|Q75N03|HAKAI_HUMAN;sp|Q8N7X1|RMXL3_HUMAN	sp|P38159|RBMX_HUMAN;sp|Q96E39|RMXL1_HUMAN	16;9;2;1;1	16;9;2;1;1	15;9;2;0;1	sp|P38159|RBMX_HUMAN RNA-binding motif protein, X chromosome OS=Homo sapiens OX=9606 GN=RBMX PE=1 SV=3;sp|Q96E39|RMXL1_HUMAN RNA binding motif protein, X-linked-like-1 OS=Homo sapiens OX=9606 GN=RBMXL1 PE=1 SV=1	5	16	16	15	6	6	7	7	4	12	3	7	7	6	6	7	7	4	12	3	7	7	6	6	6	7	4	12	3	7	6	36.1	36.1	36.1	42.331	391	391;390;392;491;1067	1	69	0	68.18	14.3	12.5	16.1
sp|P43243|MATR3_HUMAN	sp|P43243|MATR3_HUMAN	16	16	16	sp|P43243|MATR3_HUMAN Matrin-3 OS=Homo sapiens OX=9606 GN=MATR3 PE=1 SV=2	1	16	16	16	6	9	9	9	11	12	6	10	13	6	9	9	9	11	12	6	10	13	6	9	9	9	11	12	6	10	13	31.3	31.3	31.3	94.622	847	847	1	102	0	139.02	10.7	18.4	18.1
sp|P49116|NR2C2_HUMAN	sp|P49116|NR2C2_HUMAN	16	16	16	sp|P49116|NR2C2_HUMAN Nuclear receptor subfamily 2 group C member 2 OS=Homo sapiens OX=9606 GN=NR2C2 PE=1 SV=1	1	16	16	16	6	7	7	9	7	10	4	7	8	6	7	7	9	7	10	4	7	8	6	7	7	9	7	10	4	7	8	37.4	37.4	37.4	65.414	596	596	1	68	0	85.281	16.4	17.3	15.6
sp|P49411|EFTU_HUMAN	sp|P49411|EFTU_HUMAN	16	16	16	sp|P49411|EFTU_HUMAN Elongation factor Tu, mitochondrial OS=Homo sapiens OX=9606 GN=TUFM PE=1 SV=2	1	16	16	16	11	9	10	9	10	11	11	10	11	11	9	10	9	10	11	11	10	11	11	9	10	9	10	11	11	10	11	41.6	41.6	41.6	49.541	452	452	1	102	0	75.913	31.9	26.5	29.4
sp|P61221|ABCE1_HUMAN	sp|P61221|ABCE1_HUMAN	16	16	16	sp|P61221|ABCE1_HUMAN ATP-binding cassette sub-family E member 1 OS=Homo sapiens OX=9606 GN=ABCE1 PE=1 SV=1	1	16	16	16	10	9	7	9	13	10	9	10	8	10	9	7	9	13	10	9	10	8	10	9	7	9	13	10	9	10	8	36.6	36.6	36.6	67.314	599	599	1	92	0	82.605	27.7	22.7	18.9
sp|Q01813|PFKAP_HUMAN	sp|Q01813|PFKAP_HUMAN	16	16	13	sp|Q01813|PFKAP_HUMAN ATP-dependent 6-phosphofructokinase, platelet type OS=Homo sapiens OX=9606 GN=PFKP PE=1 SV=2	1	16	16	13	6	11	8	11	14	12	11	13	14	6	11	8	11	14	12	11	13	14	5	8	5	8	12	9	8	10	11	26.7	26.7	21.9	85.595	784	784	1	121	0	153.53	11.6	20	13.3
sp|Q12797|ASPH_HUMAN	sp|Q12797|ASPH_HUMAN	16	16	16	sp|Q12797|ASPH_HUMAN Aspartyl/asparaginyl beta-hydroxylase OS=Homo sapiens OX=9606 GN=ASPH PE=1 SV=3	1	16	16	16	7	8	6	11	11	12	7	10	10	7	8	6	11	11	12	7	10	10	7	8	6	11	11	12	7	10	10	30.5	30.5	30.5	85.862	758	758	1	100	0	108.51	14.8	16.5	15.4
sp|Q13459|MYO9B_HUMAN	sp|Q13459|MYO9B_HUMAN	16	16	16	sp|Q13459|MYO9B_HUMAN Unconventional myosin-IXb OS=Homo sapiens OX=9606 GN=MYO9B PE=1 SV=3	1	16	16	16	3	3	2	3	8	9	2	9	5	3	3	2	3	8	9	2	9	5	3	3	2	3	8	9	2	9	5	10.6	10.6	10.6	243.4	2157	2157	1	44	0	35.319	1.5	2.2	1.1
sp|Q13619|CUL4A_HUMAN	sp|Q13619|CUL4A_HUMAN	16	9	9	sp|Q13619|CUL4A_HUMAN Cullin-4A OS=Homo sapiens OX=9606 GN=CUL4A PE=1 SV=3	1	16	9	9	9	9	12	12	10	8	9	9	6	5	5	6	7	6	6	4	6	4	5	5	6	7	6	6	4	6	4	25	15.7	15.7	87.679	759	759	1	54	0	25.041	15	14.8	19
sp|Q14103|HNRPD_HUMAN	sp|Q14103|HNRPD_HUMAN	16	16	16	sp|Q14103|HNRPD_HUMAN Heterogeneous nuclear ribonucleoprotein D0 OS=Homo sapiens OX=9606 GN=HNRNPD PE=1 SV=1	1	16	16	16	8	11	8	10	10	11	10	11	12	8	11	8	10	10	11	10	11	12	8	11	8	10	10	11	10	11	12	36.3	36.3	36.3	38.434	355	355	1	223	0	248.42	23.1	28.7	22.8
sp|Q14151|SAFB2_HUMAN	sp|Q14151|SAFB2_HUMAN	16	16	10	sp|Q14151|SAFB2_HUMAN Scaffold attachment factor B2 OS=Homo sapiens OX=9606 GN=SAFB2 PE=1 SV=1	1	16	16	10	1	2	0	6	5	16	1	8	2	1	2	0	6	5	16	1	8	2	0	1	0	2	3	10	1	4	1	24.3	24.3	15.3	107.47	953	953	1	51	0	118.94	2.7	4.6	0
sp|Q14258|TRI25_HUMAN	sp|Q14258|TRI25_HUMAN	16	16	16	sp|Q14258|TRI25_HUMAN E3 ubiquitin/ISG15 ligase TRIM25 OS=Homo sapiens OX=9606 GN=TRIM25 PE=1 SV=2	1	16	16	16	4	3	6	7	5	4	5	8	6	4	3	6	7	5	4	5	8	6	4	3	6	7	5	4	5	8	6	25.7	25.7	25.7	70.973	630	630	1	49	0	30.899	7.6	5.4	10.8
sp|Q16643|DREB_HUMAN	sp|Q16643|DREB_HUMAN	16	16	16	sp|Q16643|DREB_HUMAN Drebrin OS=Homo sapiens OX=9606 GN=DBN1 PE=1 SV=4	1	16	16	16	3	6	4	14	13	15	9	15	10	3	6	4	14	13	15	9	15	10	3	6	4	14	13	15	9	15	10	32	32	32	71.428	649	649	1	100	0	211.63	7.2	14.6	8.8
sp|Q86VP6|CAND1_HUMAN	sp|Q86VP6|CAND1_HUMAN	16	16	16	sp|Q86VP6|CAND1_HUMAN Cullin-associated NEDD8-dissociated protein 1 OS=Homo sapiens OX=9606 GN=CAND1 PE=1 SV=2	1	16	16	16	4	9	5	6	11	12	4	5	7	4	9	5	6	11	12	4	5	7	4	9	5	6	11	12	4	5	7	19.8	19.8	19.8	136.37	1230	1230	1	68	0	58.788	6.7	11.9	6.2
sp|Q96PK6|RBM14_HUMAN	sp|Q96PK6|RBM14_HUMAN	16	16	16	sp|Q96PK6|RBM14_HUMAN RNA-binding protein 14 OS=Homo sapiens OX=9606 GN=RBM14 PE=1 SV=2	1	16	16	16	10	8	9	10	11	10	9	7	9	10	8	9	10	11	10	9	7	9	10	8	9	10	11	10	9	7	9	26	26	26	69.491	669	669	1	114	0	64.486	15.7	13.2	14.6
sp|Q9BVP2|GNL3_HUMAN	sp|Q9BVP2|GNL3_HUMAN	16	16	16	sp|Q9BVP2|GNL3_HUMAN Guanine nucleotide-binding protein-like 3 OS=Homo sapiens OX=9606 GN=GNL3 PE=1 SV=2	1	16	16	16	5	6	6	8	11	12	7	10	10	5	6	6	8	11	12	7	10	10	5	6	6	8	11	12	7	10	10	32.2	32.2	32.2	61.992	549	549	1	92	0	117.5	12.2	13.5	12.2
sp|Q9NSB2|KRT84_HUMAN;CON__Q9NSB2;CON__Q6ISB0;sp|O43790|KRT86_HUMAN;CON__O43790;sp|P78385|KRT83_HUMAN;CON__Q6NT21;CON__P78385;sp|Q14533|KRT81_HUMAN;CON__Q14533;sp|P78386|KRT85_HUMAN;CON__P78386;sp|Q9NSB4|KRT82_HUMAN;CON__Q9NSB4	sp|Q9NSB2|KRT84_HUMAN;CON__Q9NSB2;CON__Q6ISB0	16;16;16;2;2;2;2;2;2;2;2;2;1;1	13;13;13;1;1;1;1;1;1;1;1;1;1;1	13;13;13;1;1;1;1;1;1;1;1;1;1;1	sp|Q9NSB2|KRT84_HUMAN Keratin, type II cuticular Hb4 OS=Homo sapiens OX=9606 GN=KRT84 PE=2 SV=2;;	14	16	13	13	14	0	3	2	2	3	0	1	2	13	0	0	0	0	0	0	0	0	13	0	0	0	0	0	0	0	0	31.7	28	28	64.842	600	600;600;600;486;486;493;493;493;505;505;507;507;513;513	1	14	0	51.12	29.2	0	3.7
sp|Q9UKM9|RALY_HUMAN	sp|Q9UKM9|RALY_HUMAN	16	16	16	sp|Q9UKM9|RALY_HUMAN RNA-binding protein Raly OS=Homo sapiens OX=9606 GN=RALY PE=1 SV=1	1	16	16	16	7	12	11	11	11	9	7	9	9	7	12	11	11	11	9	7	9	9	7	12	11	11	11	9	7	9	9	52.6	52.6	52.6	32.463	306	306	1	114	0	103.27	33.3	47.1	38.6
sp|Q9Y230|RUVB2_HUMAN	sp|Q9Y230|RUVB2_HUMAN	16	16	16	sp|Q9Y230|RUVB2_HUMAN RuvB-like 2 OS=Homo sapiens OX=9606 GN=RUVBL2 PE=1 SV=3	1	16	16	16	7	10	8	12	13	13	7	13	12	7	10	8	12	13	13	7	13	12	7	10	8	12	13	13	7	13	12	46.9	46.9	46.9	51.156	463	463	1	97	0	75.851	21.6	31.1	25.3
sp|Q9Y2J2|E41L3_HUMAN	sp|Q9Y2J2|E41L3_HUMAN	16	16	13	sp|Q9Y2J2|E41L3_HUMAN Band 4.1-like protein 3 OS=Homo sapiens OX=9606 GN=EPB41L3 PE=1 SV=2	1	16	16	13	1	3	2	7	9	10	5	13	13	1	3	2	7	9	10	5	13	13	0	2	1	5	8	9	4	12	11	20.5	20.5	17.8	120.68	1087	1087	1	73	0	92.062	1.1	4	2.6
sp|O94906|PRP6_HUMAN	sp|O94906|PRP6_HUMAN	15	15	15	sp|O94906|PRP6_HUMAN Pre-mRNA-processing factor 6 OS=Homo sapiens OX=9606 GN=PRPF6 PE=1 SV=1	1	15	15	15	7	6	7	4	7	6	3	7	4	7	6	7	4	7	6	3	7	4	7	6	7	4	7	6	3	7	4	18.2	18.2	18.2	106.92	941	941	1	55	0	46.913	9.1	8.1	9.2
sp|O95819|M4K4_HUMAN;sp|Q9UKE5|TNIK_HUMAN	sp|O95819|M4K4_HUMAN	15;7	15;7	8;1	sp|O95819|M4K4_HUMAN Mitogen-activated protein kinase kinase kinase kinase 4 OS=Homo sapiens OX=9606 GN=MAP4K4 PE=1 SV=2	2	15	15	8	8	10	5	6	7	6	7	8	4	8	10	5	6	7	6	7	8	4	3	4	3	3	4	3	4	5	2	13	13	7.5	142.1	1239	1239;1360	1	61	0	65.744	8.6	9	6.1
sp|P05121|PAI1_HUMAN	sp|P05121|PAI1_HUMAN	15	15	15	sp|P05121|PAI1_HUMAN Plasminogen activator inhibitor 1 OS=Homo sapiens OX=9606 GN=SERPINE1 PE=1 SV=1	1	15	15	15	2	3	3	7	10	9	7	10	9	2	3	3	7	10	9	7	10	9	2	3	3	7	10	9	7	10	9	49	49	49	45.059	402	402	1	65	0	68.918	7.5	10.7	8.7
sp|P05783|K1C18_HUMAN;CON__H-INV:HIT000015463	sp|P05783|K1C18_HUMAN	15;2	13;2	11;2	sp|P05783|K1C18_HUMAN Keratin, type I cytoskeletal 18 OS=Homo sapiens OX=9606 GN=KRT18 PE=1 SV=2	2	15	13	11	9	5	4	8	6	10	9	12	9	7	4	3	6	6	8	7	10	7	6	3	2	4	4	6	5	8	5	44.9	41.2	34.9	48.057	430	430;295	1	63	0	71.298	32.1	17.7	14.7
sp|P09651|ROA1_HUMAN;sp|Q32P51|RA1L2_HUMAN	sp|P09651|ROA1_HUMAN;sp|Q32P51|RA1L2_HUMAN	15;8	14;7	14;7	sp|P09651|ROA1_HUMAN Heterogeneous nuclear ribonucleoprotein A1 OS=Homo sapiens OX=9606 GN=HNRNPA1 PE=1 SV=5;sp|Q32P51|RA1L2_HUMAN Heterogeneous nuclear ribonucleoprotein A1-like 2 OS=Homo sapiens OX=9606 GN=HNRNPA1L2 PE=2 SV=2	2	15	14	14	9	9	11	9	11	12	8	10	9	8	8	10	8	10	11	8	9	9	8	8	10	8	10	11	8	9	9	44.4	44.4	44.4	38.746	372	372;320	1	201	0	175.72	23.4	23.4	26.3
sp|P16615|AT2A2_HUMAN;sp|O14983|AT2A1_HUMAN	sp|P16615|AT2A2_HUMAN	15;3	15;3	15;3	sp|P16615|AT2A2_HUMAN Sarcoplasmic/endoplasmic reticulum calcium ATPase 2 OS=Homo sapiens OX=9606 GN=ATP2A2 PE=1 SV=1	2	15	15	15	1	3	1	8	6	8	7	8	5	1	3	1	8	6	8	7	8	5	1	3	1	8	6	8	7	8	5	17.5	17.5	17.5	114.76	1042	1042;1001	1	48	0	65.291	1.4	4.2	1.4
sp|P22087|FBRL_HUMAN	sp|P22087|FBRL_HUMAN	15	15	13	sp|P22087|FBRL_HUMAN rRNA 2-O-methyltransferase fibrillarin OS=Homo sapiens OX=9606 GN=FBL PE=1 SV=2	1	15	15	13	10	11	11	11	11	14	11	10	11	10	11	11	11	11	14	11	10	11	8	9	9	9	10	12	10	9	9	53	53	49.5	33.784	321	321	1	158	0	102.51	46.4	46.4	46.4
sp|P23396|RS3_HUMAN	sp|P23396|RS3_HUMAN	15	15	15	sp|P23396|RS3_HUMAN 40S ribosomal protein S3 OS=Homo sapiens OX=9606 GN=RPS3 PE=1 SV=2	1	15	15	15	10	12	11	10	11	12	11	9	10	10	12	11	10	11	12	11	9	10	10	12	11	10	11	12	11	9	10	66.3	66.3	66.3	26.688	243	243	1	125	0	89.735	49	56	49.4
sp|P39023|RL3_HUMAN;sp|Q92901|RL3L_HUMAN	sp|P39023|RL3_HUMAN	15;1	15;1	15;1	sp|P39023|RL3_HUMAN 60S ribosomal protein L3 OS=Homo sapiens OX=9606 GN=RPL3 PE=1 SV=2	2	15	15	15	10	9	10	11	14	14	12	10	11	10	9	10	11	14	14	12	10	11	10	9	10	11	14	14	12	10	11	41.4	41.4	41.4	46.108	403	403;407	1	169	0	154.68	33.7	30.8	33.7
sp|P49368|TCPG_HUMAN	sp|P49368|TCPG_HUMAN	15	15	15	sp|P49368|TCPG_HUMAN T-complex protein 1 subunit gamma OS=Homo sapiens OX=9606 GN=CCT3 PE=1 SV=4	1	15	15	15	5	9	5	9	12	12	11	13	9	5	9	5	9	12	12	11	13	9	5	9	5	9	12	12	11	13	9	36.7	36.7	36.7	60.533	545	545	1	93	0	84.651	10.1	26.6	17.4
sp|P50454|SERPH_HUMAN	sp|P50454|SERPH_HUMAN	15	15	15	sp|P50454|SERPH_HUMAN Serpin H1 OS=Homo sapiens OX=9606 GN=SERPINH1 PE=1 SV=2	1	15	15	15	7	10	7	8	12	12	9	13	12	7	10	7	8	12	12	9	13	12	7	10	7	8	12	12	9	13	12	55.5	55.5	55.5	46.44	418	418	1	113	0	143.69	23.9	38.3	27
sp|P53396|ACLY_HUMAN	sp|P53396|ACLY_HUMAN	15	15	15	sp|P53396|ACLY_HUMAN ATP-citrate synthase OS=Homo sapiens OX=9606 GN=ACLY PE=1 SV=3	1	15	15	15	4	2	5	5	7	5	7	9	3	4	2	5	5	7	5	7	9	3	4	2	5	5	7	5	7	9	3	21.9	21.9	21.9	120.84	1101	1101	1	49	0	43.967	5.8	2.8	7.4
sp|P55265|DSRAD_HUMAN	sp|P55265|DSRAD_HUMAN	15	15	15	sp|P55265|DSRAD_HUMAN Double-stranded RNA-specific adenosine deaminase OS=Homo sapiens OX=9606 GN=ADAR PE=1 SV=4	1	15	15	15	3	3	4	7	7	14	3	6	5	3	3	4	7	7	14	3	6	5	3	3	4	7	7	14	3	6	5	16	16	16	136.06	1226	1226	1	52	0	69.317	3.8	3.9	5.2
sp|P61978|HNRPK_HUMAN	sp|P61978|HNRPK_HUMAN	15	15	15	sp|P61978|HNRPK_HUMAN Heterogeneous nuclear ribonucleoprotein K OS=Homo sapiens OX=9606 GN=HNRNPK PE=1 SV=1	1	15	15	15	10	11	12	13	12	15	9	13	12	10	11	12	13	12	15	9	13	12	10	11	12	13	12	15	9	13	12	36.1	36.1	36.1	50.976	463	463	1	139	0	150.26	24.2	24.6	26.8
sp|Q01543|FLI1_HUMAN;sp|Q99581|FEV_HUMAN	sp|Q01543|FLI1_HUMAN	15;1	15;1	13;0	sp|Q01543|FLI1_HUMAN Friend leukemia integration 1 transcription factor OS=Homo sapiens OX=9606 GN=FLI1 PE=1 SV=1	2	15	15	13	7	12	9	6	6	11	5	6	5	7	12	9	6	6	11	5	6	5	6	10	8	5	5	10	4	5	4	52.9	52.9	48.9	50.981	452	452;238	1	81	0	125.99	22.6	41.2	30.8
sp|Q13435|SF3B2_HUMAN	sp|Q13435|SF3B2_HUMAN	15	15	15	sp|Q13435|SF3B2_HUMAN Splicing factor 3B subunit 2 OS=Homo sapiens OX=9606 GN=SF3B2 PE=1 SV=2	1	15	15	15	6	7	6	9	10	10	9	7	8	6	7	6	9	10	10	9	7	8	6	7	6	9	10	10	9	7	8	20.6	20.6	20.6	100.23	895	895	1	75	0	132.52	9.3	10.1	10.3
sp|Q13509|TBB3_HUMAN	sp|Q13509|TBB3_HUMAN	15	4	4	sp|Q13509|TBB3_HUMAN Tubulin beta-3 chain OS=Homo sapiens OX=9606 GN=TUBB3 PE=1 SV=2	1	15	4	4	9	12	8	11	13	14	11	14	11	1	1	1	2	3	3	1	4	2	1	1	1	2	3	3	1	4	2	45.3	17.3	17.3	50.432	450	450	1	18	0	23.075	29.1	34	26.4
sp|Q14137|BOP1_HUMAN	sp|Q14137|BOP1_HUMAN	15	15	15	sp|Q14137|BOP1_HUMAN Ribosome biogenesis protein BOP1 OS=Homo sapiens OX=9606 GN=BOP1 PE=1 SV=2	1	15	15	15	6	2	0	3	5	13	6	4	9	6	2	0	3	5	13	6	4	9	6	2	0	3	5	13	6	4	9	33.9	33.9	33.9	83.629	746	746	1	49	0	119.59	13.7	4.8	0
sp|Q14839|CHD4_HUMAN;sp|Q8TDI0|CHD5_HUMAN	sp|Q14839|CHD4_HUMAN	15;3	15;3	12;1	sp|Q14839|CHD4_HUMAN Chromodomain-helicase-DNA-binding protein 4 OS=Homo sapiens OX=9606 GN=CHD4 PE=1 SV=2	2	15	15	12	7	6	5	6	6	12	8	7	4	7	6	5	6	6	12	8	7	4	5	5	4	4	4	9	6	4	3	11.3	11.3	9.3	218	1912	1912;1954	1	63	0	110.86	5.8	5.2	4.7
sp|Q15029|U5S1_HUMAN	sp|Q15029|U5S1_HUMAN	15	14	14	sp|Q15029|U5S1_HUMAN 116 kDa U5 small nuclear ribonucleoprotein component OS=Homo sapiens OX=9606 GN=EFTUD2 PE=1 SV=1	1	15	14	14	5	7	4	10	9	9	5	11	8	5	6	4	9	9	9	5	11	8	5	6	4	9	9	9	5	11	8	22	21	21	109.43	972	972	1	74	0	63.018	7.9	10.8	6.3
sp|Q7Z6Z7|HUWE1_HUMAN	sp|Q7Z6Z7|HUWE1_HUMAN	15	15	15	sp|Q7Z6Z7|HUWE1_HUMAN E3 ubiquitin-protein ligase HUWE1 OS=Homo sapiens OX=9606 GN=HUWE1 PE=1 SV=3	1	15	15	15	0	3	0	3	8	10	3	6	6	0	3	0	3	8	10	3	6	6	0	3	0	3	8	10	3	6	6	6.2	6.2	6.2	481.89	4374	4374	1	40	0	48.082	0	0.8	0
sp|Q8N1F7|NUP93_HUMAN	sp|Q8N1F7|NUP93_HUMAN	15	15	15	sp|Q8N1F7|NUP93_HUMAN Nuclear pore complex protein Nup93 OS=Homo sapiens OX=9606 GN=NUP93 PE=1 SV=2	1	15	15	15	3	6	2	7	7	13	5	6	8	3	6	2	7	7	13	5	6	8	3	6	2	7	7	13	5	6	8	24.5	24.5	24.5	93.487	819	819	1	58	0	29.819	4	11.4	2.7
sp|Q8WTT2|NOC3L_HUMAN	sp|Q8WTT2|NOC3L_HUMAN	15	15	15	sp|Q8WTT2|NOC3L_HUMAN Nucleolar complex protein 3 homolog OS=Homo sapiens OX=9606 GN=NOC3L PE=1 SV=1	1	15	15	15	3	7	5	11	10	14	11	12	11	3	7	5	11	10	14	11	12	11	3	7	5	11	10	14	11	12	11	26.6	26.6	26.6	92.547	800	800	1	92	0	78.14	6.1	13.1	8.6
sp|Q96AE4|FUBP1_HUMAN	sp|Q96AE4|FUBP1_HUMAN	15	14	14	sp|Q96AE4|FUBP1_HUMAN Far upstream element-binding protein 1 OS=Homo sapiens OX=9606 GN=FUBP1 PE=1 SV=3	1	15	14	14	7	11	12	9	10	9	5	8	10	6	10	11	8	9	8	4	7	9	6	10	11	8	9	8	4	7	9	32.3	30.9	30.9	67.56	644	644	1	92	0	121.88	16.5	23.6	24.4
sp|Q99459|CDC5L_HUMAN	sp|Q99459|CDC5L_HUMAN	15	15	15	sp|Q99459|CDC5L_HUMAN Cell division cycle 5-like protein OS=Homo sapiens OX=9606 GN=CDC5L PE=1 SV=2	1	15	15	15	4	7	4	4	7	10	6	7	6	4	7	4	4	7	10	6	7	6	4	7	4	4	7	10	6	7	6	27.7	27.7	27.7	92.25	802	802	1	55	0	158.88	7.1	15	5.6
sp|Q99623|PHB2_HUMAN	sp|Q99623|PHB2_HUMAN	15	15	15	sp|Q99623|PHB2_HUMAN Prohibitin-2 OS=Homo sapiens OX=9606 GN=PHB2 PE=1 SV=2	1	15	15	15	12	8	9	12	14	8	11	12	11	12	8	9	12	14	8	11	12	11	12	8	9	12	14	8	11	12	11	58.5	58.5	58.5	33.296	299	299	1	118	0	129.5	51.5	37.8	41.8
sp|Q9UJS0|CMC2_HUMAN	sp|Q9UJS0|CMC2_HUMAN	15	15	13	sp|Q9UJS0|CMC2_HUMAN Calcium-binding mitochondrial carrier protein Aralar2 OS=Homo sapiens OX=9606 GN=SLC25A13 PE=1 SV=2	1	15	15	13	2	5	2	3	7	8	3	6	7	2	5	2	3	7	8	3	6	7	1	4	1	2	6	6	2	5	5	36	36	32.9	74.175	675	675	1	43	0	37.148	3.6	10.8	3.6
sp|Q9ULV4|COR1C_HUMAN	sp|Q9ULV4|COR1C_HUMAN	15	15	15	sp|Q9ULV4|COR1C_HUMAN Coronin-1C OS=Homo sapiens OX=9606 GN=CORO1C PE=1 SV=1	1	15	15	15	8	11	8	13	13	13	10	10	12	8	11	8	13	13	13	10	10	12	8	11	8	13	13	13	10	10	12	33.5	33.5	33.5	53.248	474	474	1	150	0	323.31	25.5	29.7	25.5
sp|Q9Y265|RUVB1_HUMAN	sp|Q9Y265|RUVB1_HUMAN	15	15	15	sp|Q9Y265|RUVB1_HUMAN RuvB-like 1 OS=Homo sapiens OX=9606 GN=RUVBL1 PE=1 SV=1	1	15	15	15	5	4	3	9	12	9	6	9	9	5	4	3	9	12	9	6	9	9	5	4	3	9	12	9	6	9	9	46.3	46.3	46.3	50.227	456	456	1	73	0	65.142	14	13.8	9.2
sp|Q9Y2R4|DDX52_HUMAN	sp|Q9Y2R4|DDX52_HUMAN	15	15	15	sp|Q9Y2R4|DDX52_HUMAN Probable ATP-dependent RNA helicase DDX52 OS=Homo sapiens OX=9606 GN=DDX52 PE=1 SV=3	1	15	15	15	8	9	7	9	14	14	10	10	9	8	9	7	9	14	14	10	10	9	8	9	7	9	14	14	10	10	9	40.2	40.2	40.2	67.497	599	599	1	96	0	102.76	22.9	24.2	18.4
sp|Q9Y608|LRRF2_HUMAN	sp|Q9Y608|LRRF2_HUMAN	15	15	14	sp|Q9Y608|LRRF2_HUMAN Leucine-rich repeat flightless-interacting protein 2 OS=Homo sapiens OX=9606 GN=LRRFIP2 PE=1 SV=1	1	15	15	14	2	5	1	8	8	12	4	6	11	2	5	1	8	8	12	4	6	11	1	4	0	8	8	11	4	6	10	22.9	22.9	21.2	82.17	721	721	1	58	0	87.097	2.9	10.4	1.7
sp|O00541|PESC_HUMAN	sp|O00541|PESC_HUMAN	14	14	14	sp|O00541|PESC_HUMAN Pescadillo homolog OS=Homo sapiens OX=9606 GN=PES1 PE=1 SV=1	1	14	14	14	6	7	1	8	4	13	9	5	8	6	7	1	8	4	13	9	5	8	6	7	1	8	4	13	9	5	8	25.3	25.3	25.3	68.002	588	588	1	66	0	34.664	13.9	15.6	1.7
sp|O14776|TCRG1_HUMAN;sp|Q5VWI1|TCRGL_HUMAN	sp|O14776|TCRG1_HUMAN	14;1	13;1	13;1	sp|O14776|TCRG1_HUMAN Transcription elongation regulator 1 OS=Homo sapiens OX=9606 GN=TCERG1 PE=1 SV=2	2	14	13	13	7	8	7	7	6	6	8	6	7	7	8	6	7	6	6	8	6	6	7	8	6	7	6	6	8	6	6	14.5	13.8	13.8	123.9	1098	1098;586	1	61	0	30.445	6.8	8.3	6.9
sp|O95793|STAU1_HUMAN	sp|O95793|STAU1_HUMAN	14	14	13	sp|O95793|STAU1_HUMAN Double-stranded RNA-binding protein Staufen homolog 1 OS=Homo sapiens OX=9606 GN=STAU1 PE=1 SV=2	1	14	14	13	5	5	3	9	7	10	5	7	6	5	5	3	9	7	10	5	7	6	4	4	2	8	6	9	4	6	5	27.7	27.7	26.3	63.182	577	577	1	59	0	89.717	9	9.5	5.4
sp|P04083|ANXA1_HUMAN	sp|P04083|ANXA1_HUMAN	14	14	14	sp|P04083|ANXA1_HUMAN Annexin A1 OS=Homo sapiens OX=9606 GN=ANXA1 PE=1 SV=2	1	14	14	14	6	3	5	10	9	9	8	9	9	6	3	5	10	9	9	8	9	9	6	3	5	10	9	9	8	9	9	49.4	49.4	49.4	38.714	346	346	1	73	0	100.8	27.5	11.6	23.1
sp|P05141|ADT2_HUMAN;sp|Q9H0C2|ADT4_HUMAN	sp|P05141|ADT2_HUMAN	14;3	6;0	5;0	sp|P05141|ADT2_HUMAN ADP/ATP translocase 2 OS=Homo sapiens OX=9606 GN=SLC25A5 PE=1 SV=7	2	14	6	5	8	6	8	6	10	8	10	7	7	3	1	2	1	3	3	3	2	3	2	1	1	1	2	2	2	1	2	40.9	22.8	17.1	32.852	298	298;315	1	22	0	16.62	25.5	18.5	27.5
sp|P05198|IF2A_HUMAN	sp|P05198|IF2A_HUMAN	14	14	14	sp|P05198|IF2A_HUMAN Eukaryotic translation initiation factor 2 subunit 1 OS=Homo sapiens OX=9606 GN=EIF2S1 PE=1 SV=3	1	14	14	14	9	11	8	9	11	6	7	8	11	9	11	8	9	11	6	7	8	11	9	11	8	9	11	6	7	8	11	43.8	43.8	43.8	36.112	315	315	1	89	0	100.57	31.4	41.6	28.3
sp|P06753|TPM3_HUMAN	sp|P06753|TPM3_HUMAN	14	14	6	sp|P06753|TPM3_HUMAN Tropomyosin alpha-3 chain OS=Homo sapiens OX=9606 GN=TPM3 PE=1 SV=2	1	14	14	6	4	8	3	12	7	13	6	7	11	4	8	3	12	7	13	6	7	11	3	4	2	5	3	6	4	3	5	34.4	34.4	17.5	32.95	285	285	1	88	0	61.179	14.7	25.3	11.2
sp|P07384|CAN1_HUMAN	sp|P07384|CAN1_HUMAN	14	14	14	sp|P07384|CAN1_HUMAN Calpain-1 catalytic subunit OS=Homo sapiens OX=9606 GN=CAPN1 PE=1 SV=1	1	14	14	14	2	2	2	5	11	10	3	8	7	2	2	2	5	11	10	3	8	7	2	2	2	5	11	10	3	8	7	27.7	27.7	27.7	81.889	714	714	1	51	0	46.571	5.2	3.1	3.5
sp|P08651|NFIC_HUMAN	sp|P08651|NFIC_HUMAN	14	14	11	sp|P08651|NFIC_HUMAN Nuclear factor 1 C-type OS=Homo sapiens OX=9606 GN=NFIC PE=1 SV=2	1	14	14	11	7	6	9	7	9	12	6	9	9	7	6	9	7	9	12	6	9	9	5	5	7	6	8	11	5	8	7	37.6	37.6	31.1	55.674	508	508	1	85	0	82.306	25.2	23	28
sp|P10809|CH60_HUMAN	sp|P10809|CH60_HUMAN	14	14	14	sp|P10809|CH60_HUMAN 60 kDa heat shock protein, mitochondrial OS=Homo sapiens OX=9606 GN=HSPD1 PE=1 SV=2	1	14	14	14	7	7	3	5	8	8	6	8	6	7	7	3	5	8	8	6	8	6	7	7	3	5	8	8	6	8	6	38.4	38.4	38.4	61.054	573	573	1	70	0	66.191	22.7	20.2	7.3
sp|P12236|ADT3_HUMAN	sp|P12236|ADT3_HUMAN	14	14	5	sp|P12236|ADT3_HUMAN ADP/ATP translocase 3 OS=Homo sapiens OX=9606 GN=SLC25A6 PE=1 SV=4	1	14	14	5	11	9	10	9	12	9	12	8	8	11	9	10	9	12	9	12	8	8	5	4	4	4	5	4	5	3	4	46	46	18.5	32.866	298	298	1	118	0	40.951	37.9	28.9	30.9
sp|P17987|TCPA_HUMAN	sp|P17987|TCPA_HUMAN	14	14	14	sp|P17987|TCPA_HUMAN T-complex protein 1 subunit alpha OS=Homo sapiens OX=9606 GN=TCP1 PE=1 SV=1	1	14	14	14	7	7	5	10	11	9	11	10	11	7	7	5	10	11	9	11	10	11	7	7	5	10	11	9	11	10	11	39	39	39	60.343	556	556	1	97	0	98.461	16.7	18.5	13.5
sp|P18124|RL7_HUMAN	sp|P18124|RL7_HUMAN	14	14	14	sp|P18124|RL7_HUMAN 60S ribosomal protein L7 OS=Homo sapiens OX=9606 GN=RPL7 PE=1 SV=1	1	14	14	14	6	8	7	7	7	8	9	8	9	6	8	7	7	7	8	9	8	9	6	8	7	7	7	8	9	8	9	46.8	46.8	46.8	29.225	248	248	1	94	0	69.075	26.6	29	28.6
sp|P26368|U2AF2_HUMAN	sp|P26368|U2AF2_HUMAN	14	14	14	sp|P26368|U2AF2_HUMAN Splicing factor U2AF 65 kDa subunit OS=Homo sapiens OX=9606 GN=U2AF2 PE=1 SV=4	1	14	14	14	11	12	10	9	10	9	8	11	9	11	12	10	9	10	9	8	11	9	11	12	10	9	10	9	8	11	9	43.6	43.6	43.6	53.5	475	475	1	131	0	186.35	37.9	41.9	41.7
sp|P39656|OST48_HUMAN	sp|P39656|OST48_HUMAN	14	14	14	sp|P39656|OST48_HUMAN Dolichyl-diphosphooligosaccharide--protein glycosyltransferase 48 kDa subunit OS=Homo sapiens OX=9606 GN=DDOST PE=1 SV=4	1	14	14	14	7	8	6	9	9	12	8	8	11	7	8	6	9	9	12	8	8	11	7	8	6	9	9	12	8	8	11	51.1	51.1	51.1	50.8	456	456	1	94	0	134.69	31.4	27.2	28.9
sp|P40227|TCPZ_HUMAN;sp|Q92526|TCPW_HUMAN	sp|P40227|TCPZ_HUMAN	14;1	14;1	14;1	sp|P40227|TCPZ_HUMAN T-complex protein 1 subunit zeta OS=Homo sapiens OX=9606 GN=CCT6A PE=1 SV=3	2	14	14	14	4	7	5	9	8	7	5	12	9	4	7	5	9	8	7	5	12	9	4	7	5	9	8	7	5	12	9	37.7	37.7	37.7	58.024	531	531;530	1	70	0	80.518	13.4	19.8	13.4
sp|P42167|LAP2B_HUMAN;sp|P42166|LAP2A_HUMAN	sp|P42167|LAP2B_HUMAN	14;6	14;6	14;6	sp|P42167|LAP2B_HUMAN Lamina-associated polypeptide 2, isoforms beta/gamma OS=Homo sapiens OX=9606 GN=TMPO PE=1 SV=2	2	14	14	14	1	0	0	3	6	14	0	5	3	1	0	0	3	6	14	0	5	3	1	0	0	3	6	14	0	5	3	39	39	39	50.67	454	454;694	1	37	0	131.56	1.8	0	0
sp|P42224|STAT1_HUMAN	sp|P42224|STAT1_HUMAN	14	14	14	sp|P42224|STAT1_HUMAN Signal transducer and activator of transcription 1-alpha/beta OS=Homo sapiens OX=9606 GN=STAT1 PE=1 SV=2	1	14	14	14	0	2	0	6	8	11	7	8	11	0	2	0	6	8	11	7	8	11	0	2	0	6	8	11	7	8	11	26.5	26.5	26.5	87.334	750	750	1	55	0	56.298	0	2.8	0
sp|P42704|LPPRC_HUMAN	sp|P42704|LPPRC_HUMAN	14	14	14	sp|P42704|LPPRC_HUMAN Leucine-rich PPR motif-containing protein, mitochondrial OS=Homo sapiens OX=9606 GN=LRPPRC PE=1 SV=3	1	14	14	14	2	3	1	5	7	3	7	7	2	2	3	1	5	7	3	7	7	2	2	3	1	5	7	3	7	7	2	13	13	13	157.9	1394	1394	1	37	0	38.433	1.9	3.4	0.7
sp|P46087|NOP2_HUMAN	sp|P46087|NOP2_HUMAN	14	14	14	sp|P46087|NOP2_HUMAN Probable 28S rRNA (cytosine(4447)-C(5))-methyltransferase OS=Homo sapiens OX=9606 GN=NOP2 PE=1 SV=2	1	14	14	14	5	5	6	8	5	11	2	10	9	5	5	6	8	5	11	2	10	9	5	5	6	8	5	11	2	10	9	20	20	20	89.301	812	812	1	62	0	38.328	7.1	6.4	7.8
sp|P49748|ACADV_HUMAN	sp|P49748|ACADV_HUMAN	14	14	14	sp|P49748|ACADV_HUMAN Very long-chain specific acyl-CoA dehydrogenase, mitochondrial OS=Homo sapiens OX=9606 GN=ACADVL PE=1 SV=1	1	14	14	14	5	3	10	4	6	5	6	9	2	5	3	10	4	6	5	6	9	2	5	3	10	4	6	5	6	9	2	29.9	29.9	29.9	70.389	655	655	1	51	0	36.086	10.4	6.6	23.8
sp|P55060|XPO2_HUMAN	sp|P55060|XPO2_HUMAN	14	14	14	sp|P55060|XPO2_HUMAN Exportin-2 OS=Homo sapiens OX=9606 GN=CSE1L PE=1 SV=3	1	14	14	14	4	7	3	4	8	10	7	11	6	4	7	3	4	8	10	7	11	6	4	7	3	4	8	10	7	11	6	20.7	20.7	20.7	110.42	971	971	1	63	0	102.1	8.1	12.5	6
sp|P62701|RS4X_HUMAN;sp|Q8TD47|RS4Y2_HUMAN;sp|P22090|RS4Y1_HUMAN	sp|P62701|RS4X_HUMAN;sp|Q8TD47|RS4Y2_HUMAN;sp|P22090|RS4Y1_HUMAN	14;7;7	14;7;7	14;7;7	sp|P62701|RS4X_HUMAN 40S ribosomal protein S4, X isoform OS=Homo sapiens OX=9606 GN=RPS4X PE=1 SV=2;sp|Q8TD47|RS4Y2_HUMAN 40S ribosomal protein S4, Y isoform 2 OS=Homo sapiens OX=9606 GN=RPS4Y2 PE=2 SV=3;sp|P22090|RS4Y1_HUMAN 40S ribosomal protein S4, Y is	3	14	14	14	9	12	11	10	8	10	8	7	8	9	12	11	10	8	10	8	7	8	9	12	11	10	8	10	8	7	8	46.4	46.4	46.4	29.597	263	263;263;263	1	99	0	44.455	33.1	40.7	37.3
sp|P68104|EF1A1_HUMAN;sp|Q5VTE0|EF1A3_HUMAN;sp|Q05639|EF1A2_HUMAN	sp|P68104|EF1A1_HUMAN;sp|Q5VTE0|EF1A3_HUMAN;sp|Q05639|EF1A2_HUMAN	14;14;7	14;14;7	14;14;7	sp|P68104|EF1A1_HUMAN Elongation factor 1-alpha 1 OS=Homo sapiens OX=9606 GN=EEF1A1 PE=1 SV=1;sp|Q5VTE0|EF1A3_HUMAN Putative elongation factor 1-alpha-like 3 OS=Homo sapiens OX=9606 GN=EEF1A1P5 PE=5 SV=1;sp|Q05639|EF1A2_HUMAN Elongation factor 1-alpha 2 OS	3	14	14	14	9	11	7	12	9	13	12	12	12	9	11	7	12	9	13	12	12	12	9	11	7	12	9	13	12	12	12	40.3	40.3	40.3	50.14	462	462;462;463	1	160	0	77.065	33.5	37.7	25.5
sp|Q02878|RL6_HUMAN	sp|Q02878|RL6_HUMAN	14	14	14	sp|Q02878|RL6_HUMAN 60S ribosomal protein L6 OS=Homo sapiens OX=9606 GN=RPL6 PE=1 SV=3	1	14	14	14	9	9	9	12	12	12	12	11	11	9	9	9	12	12	12	12	11	11	9	9	9	12	12	12	12	11	11	45.1	45.1	45.1	32.728	288	288	1	132	0	105.91	36.1	36.1	33.7
sp|Q03701|CEBPZ_HUMAN	sp|Q03701|CEBPZ_HUMAN	14	14	14	sp|Q03701|CEBPZ_HUMAN CCAAT/enhancer-binding protein zeta OS=Homo sapiens OX=9606 GN=CEBPZ PE=1 SV=3	1	14	14	14	5	5	2	5	7	11	3	8	6	5	5	2	5	7	11	3	8	6	5	5	2	5	7	11	3	8	6	22.8	22.8	22.8	120.97	1054	1054	1	66	0	156.25	7.9	6.6	3.2
sp|Q12905|ILF2_HUMAN	sp|Q12905|ILF2_HUMAN	14	14	14	sp|Q12905|ILF2_HUMAN Interleukin enhancer-binding factor 2 OS=Homo sapiens OX=9606 GN=ILF2 PE=1 SV=2	1	14	14	14	6	7	3	11	9	11	10	10	12	6	7	3	11	9	11	10	10	12	6	7	3	11	9	11	10	10	12	57.7	57.7	57.7	43.062	390	390	1	100	0	148.22	26.7	28.7	13.8
sp|Q14152|EIF3A_HUMAN	sp|Q14152|EIF3A_HUMAN	14	14	14	sp|Q14152|EIF3A_HUMAN Eukaryotic translation initiation factor 3 subunit A OS=Homo sapiens OX=9606 GN=EIF3A PE=1 SV=1	1	14	14	14	3	2	3	4	11	8	10	11	4	3	2	3	4	11	8	10	11	4	3	2	3	4	11	8	10	11	4	16.7	16.7	16.7	166.57	1382	1382	1	60	0	45.255	3.3	2	3.3
sp|Q8IZL8|PELP1_HUMAN	sp|Q8IZL8|PELP1_HUMAN	14	14	14	sp|Q8IZL8|PELP1_HUMAN Proline-, glutamic acid- and leucine-rich protein 1 OS=Homo sapiens OX=9606 GN=PELP1 PE=1 SV=2	1	14	14	14	4	6	1	9	8	9	9	9	13	4	6	1	9	8	9	9	9	13	4	6	1	9	8	9	9	9	13	18.8	18.8	18.8	119.7	1130	1130	1	79	0	86.145	6.5	9.1	2.1
sp|Q8N1N4|K2C78_HUMAN;CON__Q8N1N4-2;CON__Q7RTT2	sp|Q8N1N4|K2C78_HUMAN;CON__Q8N1N4-2;CON__Q7RTT2	14;13;13	11;10;10	11;10;10	sp|Q8N1N4|K2C78_HUMAN Keratin, type II cytoskeletal 78 OS=Homo sapiens OX=9606 GN=KRT78 PE=1 SV=2;;	3	14	11	11	11	8	11	7	4	10	5	3	7	9	6	8	6	2	8	5	3	6	9	6	8	6	2	8	5	3	6	28.8	23.5	23.5	56.865	520	520;521;521	1	58	0	30.315	23.7	17.1	22.9
sp|Q99832|TCPH_HUMAN	sp|Q99832|TCPH_HUMAN	14	14	14	sp|Q99832|TCPH_HUMAN T-complex protein 1 subunit eta OS=Homo sapiens OX=9606 GN=CCT7 PE=1 SV=2	1	14	14	14	6	7	3	4	7	10	7	10	7	6	7	3	4	7	10	7	10	7	6	7	3	4	7	10	7	10	7	35.5	35.5	35.5	59.366	543	543	1	72	0	58.727	14	18.8	5.9
sp|Q9H0S4|DDX47_HUMAN	sp|Q9H0S4|DDX47_HUMAN	14	14	14	sp|Q9H0S4|DDX47_HUMAN Probable ATP-dependent RNA helicase DDX47 OS=Homo sapiens OX=9606 GN=DDX47 PE=1 SV=1	1	14	14	14	5	10	5	7	7	11	3	5	5	5	10	5	7	7	11	3	5	5	5	10	5	7	7	11	3	5	5	42.6	42.6	42.6	50.646	455	455	1	58	0	59.895	17.6	31.2	18.7
sp|Q9NW13|RBM28_HUMAN	sp|Q9NW13|RBM28_HUMAN	14	14	14	sp|Q9NW13|RBM28_HUMAN RNA-binding protein 28 OS=Homo sapiens OX=9606 GN=RBM28 PE=1 SV=3	1	14	14	14	7	7	7	4	8	11	8	9	9	7	7	7	4	8	11	8	9	9	7	7	7	4	8	11	8	9	9	22	22	22	85.737	759	759	1	84	0	159.34	14.4	14.2	12.9
sp|Q9NZB2|F120A_HUMAN	sp|Q9NZB2|F120A_HUMAN	14	14	14	sp|Q9NZB2|F120A_HUMAN Constitutive coactivator of PPAR-gamma-like protein 1 OS=Homo sapiens OX=9606 GN=FAM120A PE=1 SV=2	1	14	14	14	8	6	5	9	8	10	7	9	9	8	6	5	9	8	10	7	9	9	8	6	5	9	8	10	7	9	9	18.8	18.8	18.8	121.89	1118	1118	1	71	0	67.475	11.6	9.5	5.4
sp|Q9Y512|SAM50_HUMAN	sp|Q9Y512|SAM50_HUMAN	14	14	14	sp|Q9Y512|SAM50_HUMAN Sorting and assembly machinery component 50 homolog OS=Homo sapiens OX=9606 GN=SAMM50 PE=1 SV=3	1	14	14	14	0	0	1	6	8	10	4	7	10	0	0	1	6	8	10	4	7	10	0	0	1	6	8	10	4	7	10	35.4	35.4	35.4	51.976	469	469	1	52	0	43.955	0	0	1.9
sp|O00410|IPO5_HUMAN;sp|O60518|RNBP6_HUMAN	sp|O00410|IPO5_HUMAN	13;1	13;1	13;1	sp|O00410|IPO5_HUMAN Importin-5 OS=Homo sapiens OX=9606 GN=IPO5 PE=1 SV=4	2	13	13	13	1	3	2	2	5	9	3	2	8	1	3	2	2	5	9	3	2	8	1	3	2	2	5	9	3	2	8	17.6	17.6	17.6	123.63	1097	1097;1105	1	36	0	42.92	1.8	4.6	3.3
sp|O43491|E41L2_HUMAN	sp|O43491|E41L2_HUMAN	13	11	11	sp|O43491|E41L2_HUMAN Band 4.1-like protein 2 OS=Homo sapiens OX=9606 GN=EPB41L2 PE=1 SV=1	1	13	11	11	2	5	5	3	5	4	5	7	9	1	4	4	2	4	4	4	7	7	1	4	4	2	4	4	4	7	7	15.8	13.9	13.9	112.59	1005	1005	1	40	0	57.84	2	7.5	6.1
sp|O76021|RL1D1_HUMAN	sp|O76021|RL1D1_HUMAN	13	13	13	sp|O76021|RL1D1_HUMAN Ribosomal L1 domain-containing protein 1 OS=Homo sapiens OX=9606 GN=RSL1D1 PE=1 SV=3	1	13	13	13	6	6	4	4	7	7	8	5	6	6	6	4	4	7	7	8	5	6	6	6	4	4	7	7	8	5	6	32.7	32.7	32.7	54.972	490	490	1	74	0	97.47	20.4	15.9	11.8
sp|P09493|TPM1_HUMAN	sp|P09493|TPM1_HUMAN	13	6	4	sp|P09493|TPM1_HUMAN Tropomyosin alpha-1 chain OS=Homo sapiens OX=9606 GN=TPM1 PE=1 SV=2	1	13	6	4	2	7	2	11	7	11	6	8	9	1	4	1	5	4	5	4	4	4	1	3	1	4	2	4	3	2	3	32.7	15.8	10.9	32.708	284	284	1	35	0	22.753	7.4	25	7.4
sp|P11308|ERG_HUMAN	sp|P11308|ERG_HUMAN	13	11	11	sp|P11308|ERG_HUMAN Transcriptional regulator ERG OS=Homo sapiens OX=9606 GN=ERG PE=1 SV=2	1	13	11	11	3	5	4	4	6	12	1	6	2	2	3	3	3	5	11	0	5	1	2	3	3	3	5	11	0	5	1	43	39.3	39.3	54.608	486	486	1	47	0	141.6	10.3	15	12.6
sp|P12035|K2C3_HUMAN;CON__P12035;CON__Q01546	sp|P12035|K2C3_HUMAN;CON__P12035;CON__Q01546	13;12;8	1;1;0	1;1;0	sp|P12035|K2C3_HUMAN Keratin, type II cytoskeletal 3 OS=Homo sapiens OX=9606 GN=KRT3 PE=1 SV=3;;	3	13	1	1	8	5	7	8	11	9	5	5	6	0	0	0	0	1	0	0	0	0	0	0	0	0	1	0	0	0	0	13.7	1.9	1.9	64.416	628	628;629;638	1	1	0.0068368	2.5146	9.1	6.2	8.4
sp|P14868|SYDC_HUMAN	sp|P14868|SYDC_HUMAN	13	13	13	sp|P14868|SYDC_HUMAN Aspartate--tRNA ligase, cytoplasmic OS=Homo sapiens OX=9606 GN=DARS PE=1 SV=2	1	13	13	13	5	7	4	6	9	5	7	7	7	5	7	4	6	9	5	7	7	7	5	7	4	6	9	5	7	7	7	30.3	30.3	30.3	57.136	501	501	1	58	0	45.375	11.8	19	7.4
sp|P20592|MX2_HUMAN	sp|P20592|MX2_HUMAN	13	11	11	sp|P20592|MX2_HUMAN Interferon-induced GTP-binding protein Mx2 OS=Homo sapiens OX=9606 GN=MX2 PE=1 SV=1	1	13	11	11	0	2	1	4	3	8	5	7	9	0	0	0	2	1	6	3	5	7	0	0	0	2	1	6	3	5	7	28	22.8	22.8	82.088	715	715	1	24	0	53.833	0	5.2	2
sp|P26196|DDX6_HUMAN	sp|P26196|DDX6_HUMAN	13	13	13	sp|P26196|DDX6_HUMAN Probable ATP-dependent RNA helicase DDX6 OS=Homo sapiens OX=9606 GN=DDX6 PE=1 SV=2	1	13	13	13	6	11	6	8	8	6	7	8	4	6	11	6	8	8	6	7	8	4	6	11	6	8	8	6	7	8	4	40.4	40.4	40.4	54.416	483	483	1	81	0	114.46	18.4	34.8	20.9
sp|P27105|STOM_HUMAN	sp|P27105|STOM_HUMAN	13	13	13	sp|P27105|STOM_HUMAN Erythrocyte band 7 integral membrane protein OS=Homo sapiens OX=9606 GN=STOM PE=1 SV=3	1	13	13	13	5	8	6	6	11	11	9	9	9	5	8	6	6	11	11	9	9	9	5	8	6	6	11	11	9	9	9	56.2	56.2	56.2	31.73	288	288	1	85	0	150.56	24	35.4	35.1
sp|P29317|EPHA2_HUMAN	sp|P29317|EPHA2_HUMAN	13	13	13	sp|P29317|EPHA2_HUMAN Ephrin type-A receptor 2 OS=Homo sapiens OX=9606 GN=EPHA2 PE=1 SV=2	1	13	13	13	1	3	2	4	11	1	4	8	9	1	3	2	4	11	1	4	8	9	1	3	2	4	11	1	4	8	9	16.6	16.6	16.6	108.27	976	976	1	45	0	44.585	1.4	4.7	3.1
sp|P35659|DEK_HUMAN	sp|P35659|DEK_HUMAN	13	13	13	sp|P35659|DEK_HUMAN Protein DEK OS=Homo sapiens OX=9606 GN=DEK PE=1 SV=1	1	13	13	13	8	8	5	9	8	10	9	8	8	8	8	5	9	8	10	9	8	8	8	8	5	9	8	10	9	8	8	38.1	38.1	38.1	42.674	375	375	1	81	0	81.856	22.9	24.5	16
sp|P47756|CAPZB_HUMAN	sp|P47756|CAPZB_HUMAN	13	13	13	sp|P47756|CAPZB_HUMAN F-actin-capping protein subunit beta OS=Homo sapiens OX=9606 GN=CAPZB PE=1 SV=4	1	13	13	13	10	11	8	11	11	11	11	11	12	10	11	8	11	11	11	11	11	12	10	11	8	11	11	11	11	11	12	47.7	47.7	47.7	31.35	277	277	1	128	0	162.8	41.5	40.4	28.5
sp|P50552|VASP_HUMAN	sp|P50552|VASP_HUMAN	13	13	13	sp|P50552|VASP_HUMAN Vasodilator-stimulated phosphoprotein OS=Homo sapiens OX=9606 GN=VASP PE=1 SV=3	1	13	13	13	2	4	5	8	7	7	5	5	9	2	4	5	8	7	7	5	5	9	2	4	5	8	7	7	5	5	9	33.9	33.9	33.9	39.829	380	380	1	56	0	60.096	6.1	11.8	14.7
sp|P61313|RL15_HUMAN	sp|P61313|RL15_HUMAN	13	13	13	sp|P61313|RL15_HUMAN 60S ribosomal protein L15 OS=Homo sapiens OX=9606 GN=RPL15 PE=1 SV=2	1	13	13	13	4	3	3	4	5	11	3	7	6	4	3	3	4	5	11	3	7	6	4	3	3	4	5	11	3	7	6	46.6	46.6	46.6	24.146	204	204	1	57	0	44.442	16.7	19.1	14.7
sp|Q04837|SSBP_HUMAN	sp|Q04837|SSBP_HUMAN	13	13	13	sp|Q04837|SSBP_HUMAN Single-stranded DNA-binding protein, mitochondrial OS=Homo sapiens OX=9606 GN=SSBP1 PE=1 SV=1	1	13	13	13	7	8	9	9	8	8	9	7	10	7	8	9	9	8	8	9	7	10	7	8	9	9	8	8	9	7	10	72.3	72.3	72.3	17.259	148	148	1	132	0	323.31	45.9	41.9	52
sp|Q07960|RHG01_HUMAN	sp|Q07960|RHG01_HUMAN	13	13	13	sp|Q07960|RHG01_HUMAN Rho GTPase-activating protein 1 OS=Homo sapiens OX=9606 GN=ARHGAP1 PE=1 SV=1	1	13	13	13	4	6	4	6	8	8	8	9	8	4	6	4	6	8	8	8	9	8	4	6	4	6	8	8	8	9	8	47.2	47.2	47.2	50.435	439	439	1	69	0	90.869	18.5	26	18.5
sp|Q14974|IMB1_HUMAN	sp|Q14974|IMB1_HUMAN	13	13	13	sp|Q14974|IMB1_HUMAN Importin subunit beta-1 OS=Homo sapiens OX=9606 GN=KPNB1 PE=1 SV=2	1	13	13	13	7	8	6	4	11	9	7	6	8	7	8	6	4	11	9	7	6	8	7	8	6	4	11	9	7	6	8	21.2	21.2	21.2	97.169	876	876	1	73	0	70.715	11.4	13.5	9.9
sp|Q15269|PWP2_HUMAN	sp|Q15269|PWP2_HUMAN	13	13	13	sp|Q15269|PWP2_HUMAN Periodic tryptophan protein 2 homolog OS=Homo sapiens OX=9606 GN=PWP2 PE=2 SV=2	1	13	13	13	2	3	1	4	3	11	5	6	7	2	3	1	4	3	11	5	6	7	2	3	1	4	3	11	5	6	7	19.6	19.6	19.6	102.45	919	919	1	45	0	57.556	3.2	5.1	1.5
sp|Q15326|ZMY11_HUMAN	sp|Q15326|ZMY11_HUMAN	13	13	13	sp|Q15326|ZMY11_HUMAN Zinc finger MYND domain-containing protein 11 OS=Homo sapiens OX=9606 GN=ZMYND11 PE=1 SV=2	1	13	13	13	9	9	9	6	10	8	6	8	8	9	9	9	6	10	8	6	8	8	9	9	9	6	10	8	6	8	8	30.6	30.6	30.6	70.962	602	602	1	99	0	155.14	19.8	19.6	19.8
sp|Q53EP0|FND3B_HUMAN	sp|Q53EP0|FND3B_HUMAN	13	13	13	sp|Q53EP0|FND3B_HUMAN Fibronectin type III domain-containing protein 3B OS=Homo sapiens OX=9606 GN=FNDC3B PE=1 SV=2	1	13	13	13	4	6	2	6	11	12	4	11	11	4	6	2	6	11	12	4	11	11	4	6	2	6	11	12	4	11	11	18.8	18.8	18.8	132.89	1204	1204	1	76	0	74.001	5.6	8.3	3.2
sp|Q5VT25|MRCKA_HUMAN	sp|Q5VT25|MRCKA_HUMAN	13	12	12	sp|Q5VT25|MRCKA_HUMAN Serine/threonine-protein kinase MRCK alpha OS=Homo sapiens OX=9606 GN=CDC42BPA PE=1 SV=1	1	13	12	12	4	6	4	5	9	11	6	9	9	4	6	4	5	8	10	6	8	9	4	6	4	5	8	10	6	8	9	10.6	10	10	197.3	1732	1732	1	68	0	78.973	3.3	4.8	3.2
sp|Q71U36|TBA1A_HUMAN;sp|P0DPH8|TBA3D_HUMAN;sp|P0DPH7|TBA3C_HUMAN;sp|Q6PEY2|TBA3E_HUMAN	sp|Q71U36|TBA1A_HUMAN;sp|P0DPH8|TBA3D_HUMAN;sp|P0DPH7|TBA3C_HUMAN;sp|Q6PEY2|TBA3E_HUMAN	13;10;10;9	13;10;10;9	1;1;1;1	sp|Q71U36|TBA1A_HUMAN Tubulin alpha-1A chain OS=Homo sapiens OX=9606 GN=TUBA1A PE=1 SV=1;sp|P0DPH8|TBA3D_HUMAN Tubulin alpha-3D chain OS=Homo sapiens OX=9606 GN=TUBA3D PE=1 SV=1;sp|P0DPH7|TBA3C_HUMAN Tubulin alpha-3C chain OS=Homo sapiens OX=9606 GN=TUBA3C	4	13	13	1	10	10	10	11	11	12	10	12	11	10	10	10	11	11	12	10	12	11	1	1	1	1	1	1	1	1	1	42.4	42.4	3.1	50.135	451	451;450;450;450	1	195	0	208.24	35.3	35.3	35.3
sp|Q86UX7|URP2_HUMAN	sp|Q86UX7|URP2_HUMAN	13	13	13	sp|Q86UX7|URP2_HUMAN Fermitin family homolog 3 OS=Homo sapiens OX=9606 GN=FERMT3 PE=1 SV=1	1	13	13	13	5	6	4	2	9	8	6	7	3	5	6	4	2	9	8	6	7	3	5	6	4	2	9	8	6	7	3	28.8	28.8	28.8	75.952	667	667	1	55	0	48.346	10	13.6	8.2
sp|Q8IYB3|SRRM1_HUMAN	sp|Q8IYB3|SRRM1_HUMAN	13	13	13	sp|Q8IYB3|SRRM1_HUMAN Serine/arginine repetitive matrix protein 1 OS=Homo sapiens OX=9606 GN=SRRM1 PE=1 SV=2	1	13	13	13	2	7	0	10	8	5	3	4	4	2	7	0	10	8	5	3	4	4	2	7	0	10	8	5	3	4	4	20.4	20.4	20.4	102.33	904	904	1	48	0	110.53	3.2	12.8	0
sp|Q8N766|EMC1_HUMAN	sp|Q8N766|EMC1_HUMAN	13	13	13	sp|Q8N766|EMC1_HUMAN ER membrane protein complex subunit 1 OS=Homo sapiens OX=9606 GN=EMC1 PE=1 SV=1	1	13	13	13	4	4	2	6	7	7	3	6	4	4	4	2	6	7	7	3	6	4	4	4	2	6	7	7	3	6	4	18.6	18.6	18.6	111.76	993	993	1	43	0	28.216	6.3	6	3.3
sp|Q92466|DDB2_HUMAN	sp|Q92466|DDB2_HUMAN	13	13	13	sp|Q92466|DDB2_HUMAN DNA damage-binding protein 2 OS=Homo sapiens OX=9606 GN=DDB2 PE=1 SV=1	1	13	13	13	10	10	10	12	10	11	8	11	10	10	10	10	12	10	11	8	11	10	10	10	10	12	10	11	8	11	10	39.1	39.1	39.1	47.863	427	427	1	134	0	83.506	32.3	29.3	28.8
sp|Q96A65|EXOC4_HUMAN	sp|Q96A65|EXOC4_HUMAN	13	13	13	sp|Q96A65|EXOC4_HUMAN Exocyst complex component 4 OS=Homo sapiens OX=9606 GN=EXOC4 PE=1 SV=1	1	13	13	13	4	4	3	2	5	7	1	6	4	4	4	3	2	5	7	1	6	4	4	4	3	2	5	7	1	6	4	20	20	20	110.5	974	974	1	37	0	52.104	5.7	5.4	4.3
sp|Q96PU4|UHRF2_HUMAN	sp|Q96PU4|UHRF2_HUMAN	13	13	13	sp|Q96PU4|UHRF2_HUMAN E3 ubiquitin-protein ligase UHRF2 OS=Homo sapiens OX=9606 GN=UHRF2 PE=1 SV=1	1	13	13	13	8	9	9	7	7	8	8	5	7	8	9	9	7	7	8	8	5	7	8	9	9	7	7	8	8	5	7	22.3	22.3	22.3	89.984	802	802	1	77	0	91.5	17.1	17.2	17.1
sp|Q96TA1|NIBA2_HUMAN	sp|Q96TA1|NIBA2_HUMAN	13	13	13	sp|Q96TA1|NIBA2_HUMAN Protein Niban 2 OS=Homo sapiens OX=9606 GN=NIBAN2 PE=1 SV=3	1	13	13	13	8	9	7	6	9	9	8	9	10	8	9	7	6	9	9	8	9	10	8	9	7	6	9	9	8	9	10	30.2	30.2	30.2	84.137	746	746	1	76	0	126.07	16	19.4	15.8
sp|Q9BQE3|TBA1C_HUMAN	sp|Q9BQE3|TBA1C_HUMAN	13	2	1	sp|Q9BQE3|TBA1C_HUMAN Tubulin alpha-1C chain OS=Homo sapiens OX=9606 GN=TUBA1C PE=1 SV=1	1	13	2	1	10	10	11	11	11	12	10	11	11	1	1	2	1	1	1	1	1	1	0	0	1	0	0	0	0	0	0	42.1	7.3	4.2	49.895	449	449	1	19	0	10.735	35.4	35.4	39.6
sp|Q9BZ29|DOCK9_HUMAN	sp|Q9BZ29|DOCK9_HUMAN	13	13	12	sp|Q9BZ29|DOCK9_HUMAN Dedicator of cytokinesis protein 9 OS=Homo sapiens OX=9606 GN=DOCK9 PE=1 SV=2	1	13	13	12	5	7	4	4	6	4	4	6	2	5	7	4	4	6	4	4	6	2	5	6	4	4	5	4	4	6	2	9.9	9.9	9.4	236.44	2069	2069	1	42	0	47.454	4.1	5	3.3
sp|Q9Y5X1|SNX9_HUMAN	sp|Q9Y5X1|SNX9_HUMAN	13	13	13	sp|Q9Y5X1|SNX9_HUMAN Sorting nexin-9 OS=Homo sapiens OX=9606 GN=SNX9 PE=1 SV=1	1	13	13	13	8	10	5	7	9	3	9	9	7	8	10	5	7	9	3	9	9	7	8	10	5	7	9	3	9	9	7	30.6	30.6	30.6	66.591	595	595	1	79	0	94.67	19.2	23.5	13.8
sp|Q9Y6M1|IF2B2_HUMAN	sp|Q9Y6M1|IF2B2_HUMAN	13	12	12	sp|Q9Y6M1|IF2B2_HUMAN Insulin-like growth factor 2 mRNA-binding protein 2 OS=Homo sapiens OX=9606 GN=IGF2BP2 PE=1 SV=2	1	13	12	12	6	6	8	10	9	10	6	8	8	5	5	7	9	8	9	5	7	7	5	5	7	9	8	9	5	7	7	27.4	25.2	25.2	66.121	599	599	1	71	0	75.687	14.2	13.2	18
sp|O00267|SPT5H_HUMAN	sp|O00267|SPT5H_HUMAN	12	12	12	sp|O00267|SPT5H_HUMAN Transcription elongation factor SPT5 OS=Homo sapiens OX=9606 GN=SUPT5H PE=1 SV=1	1	12	12	12	8	11	8	3	6	2	3	5	5	8	11	8	3	6	2	3	5	5	8	11	8	3	6	2	3	5	5	16.6	16.6	16.6	121	1087	1087	1	58	0	84.724	11.7	15.7	11.3
sp|O00712|NFIB_HUMAN	sp|O00712|NFIB_HUMAN	12	10	9	sp|O00712|NFIB_HUMAN Nuclear factor 1 B-type OS=Homo sapiens OX=9606 GN=NFIB PE=1 SV=2	1	12	10	9	7	8	4	8	10	9	6	7	7	5	7	3	7	9	8	5	6	5	5	6	3	6	8	8	4	5	4	34.8	29.8	29.8	47.441	420	420	1	61	0	55.745	17.1	24.5	15.7
sp|O15144|ARPC2_HUMAN	sp|O15144|ARPC2_HUMAN	12	12	12	sp|O15144|ARPC2_HUMAN Actin-related protein 2/3 complex subunit 2 OS=Homo sapiens OX=9606 GN=ARPC2 PE=1 SV=1	1	12	12	12	2	4	2	6	7	6	7	9	4	2	4	2	6	7	6	7	9	4	2	4	2	6	7	6	7	9	4	58	58	58	34.333	300	300	1	62	0	33.16	7	13.7	9.7
sp|O43776|SYNC_HUMAN	sp|O43776|SYNC_HUMAN	12	12	12	sp|O43776|SYNC_HUMAN Asparagine--tRNA ligase, cytoplasmic OS=Homo sapiens OX=9606 GN=NARS PE=1 SV=1	1	12	12	12	3	8	5	3	5	3	4	5	3	3	8	5	3	5	3	4	5	3	3	8	5	3	5	3	4	5	3	29.7	29.7	29.7	62.942	548	548	1	45	0	56.963	9.9	20.3	15.3
sp|O60832|DKC1_HUMAN	sp|O60832|DKC1_HUMAN	12	12	12	sp|O60832|DKC1_HUMAN H/ACA ribonucleoprotein complex subunit DKC1 OS=Homo sapiens OX=9606 GN=DKC1 PE=1 SV=3	1	12	12	12	0	3	1	3	5	11	2	4	7	0	3	1	3	5	11	2	4	7	0	3	1	3	5	11	2	4	7	36.8	36.8	36.8	57.673	514	514	1	38	0	44.19	0	9.3	1.9
sp|O75151|PHF2_HUMAN	sp|O75151|PHF2_HUMAN	12	12	12	sp|O75151|PHF2_HUMAN Lysine-specific demethylase PHF2 OS=Homo sapiens OX=9606 GN=PHF2 PE=1 SV=4	1	12	12	12	6	9	8	9	6	7	2	9	9	6	9	8	9	6	7	2	9	9	6	9	8	9	6	7	2	9	9	17.6	17.6	17.6	120.77	1096	1096	1	70	0	50.678	9.3	13.9	10.9
sp|O75367|H2AY_HUMAN;sp|Q9P0M6|H2AW_HUMAN	sp|O75367|H2AY_HUMAN	12;2	12;2	12;2	sp|O75367|H2AY_HUMAN Core histone macro-H2A.1 OS=Homo sapiens OX=9606 GN=H2AFY PE=1 SV=4	2	12	12	12	7	9	6	7	8	7	11	10	4	7	9	6	7	8	7	11	10	4	7	9	6	7	8	7	11	10	4	47.3	47.3	47.3	39.617	372	372;372	1	83	0	66.06	26.9	41.4	26.3
sp|P04406|G3P_HUMAN;sp|O14556|G3PT_HUMAN	sp|P04406|G3P_HUMAN	12;1	12;1	12;1	sp|P04406|G3P_HUMAN Glyceraldehyde-3-phosphate dehydrogenase OS=Homo sapiens OX=9606 GN=GAPDH PE=1 SV=3	2	12	12	12	10	9	10	10	11	9	10	12	10	10	9	10	10	11	9	10	12	10	10	9	10	10	11	9	10	12	10	60.3	60.3	60.3	36.053	335	335;408	1	153	0	257.67	57.9	49.3	55.8
sp|P04792|HSPB1_HUMAN	sp|P04792|HSPB1_HUMAN	12	12	12	sp|P04792|HSPB1_HUMAN Heat shock protein beta-1 OS=Homo sapiens OX=9606 GN=HSPB1 PE=1 SV=2	1	12	12	12	5	6	6	6	7	9	6	10	8	5	6	6	6	7	9	6	10	8	5	6	6	6	7	9	6	10	8	73.2	73.2	73.2	22.782	205	205	1	79	0	93.586	34.1	49.3	49.3
sp|P08240|SRPRA_HUMAN	sp|P08240|SRPRA_HUMAN	12	12	12	sp|P08240|SRPRA_HUMAN Signal recognition particle receptor subunit alpha OS=Homo sapiens OX=9606 GN=SRPRA PE=1 SV=2	1	12	12	12	3	5	1	10	9	9	9	8	7	3	5	1	10	9	9	9	8	7	3	5	1	10	9	9	9	8	7	24.9	24.9	24.9	69.81	638	638	1	62	0	32.274	6	10.7	2.2
sp|P0DP25|CALM3_HUMAN;sp|P0DP24|CALM2_HUMAN;sp|P0DP23|CALM1_HUMAN;sp|P27482|CALL3_HUMAN;sp|P02585|TNNC2_HUMAN	sp|P0DP25|CALM3_HUMAN;sp|P0DP24|CALM2_HUMAN;sp|P0DP23|CALM1_HUMAN	12;12;12;2;1	12;12;12;2;1	12;12;12;2;1	sp|P0DP25|CALM3_HUMAN Calmodulin-3 OS=Homo sapiens OX=9606 GN=CALM3 PE=1 SV=1;sp|P0DP24|CALM2_HUMAN Calmodulin-2 OS=Homo sapiens OX=9606 GN=CALM2 PE=1 SV=1;sp|P0DP23|CALM1_HUMAN Calmodulin-1 OS=Homo sapiens OX=9606 GN=CALM1 PE=1 SV=1	5	12	12	12	6	6	4	7	11	11	6	11	9	6	6	4	7	11	11	6	11	9	6	6	4	7	11	11	6	11	9	82.6	82.6	82.6	16.837	149	149;149;149;149;160	1	101	0	216.13	42.3	50.3	40.9
sp|P12235|ADT1_HUMAN	sp|P12235|ADT1_HUMAN	12	4	4	sp|P12235|ADT1_HUMAN ADP/ATP translocase 1 OS=Homo sapiens OX=9606 GN=SLC25A4 PE=1 SV=4	1	12	4	4	6	4	9	4	7	7	7	5	4	0	1	3	0	0	2	1	0	1	0	1	3	0	0	2	1	0	1	40.6	13.4	13.4	33.064	298	298	1	8	0.00062383	6.5002	22.1	13.1	31.2
sp|P17661|DESM_HUMAN	sp|P17661|DESM_HUMAN	12	8	8	sp|P17661|DESM_HUMAN Desmin OS=Homo sapiens OX=9606 GN=DES PE=1 SV=3	1	12	8	8	7	7	6	8	5	4	3	7	6	5	4	3	5	1	1	1	3	3	5	4	3	5	1	1	1	3	3	25.1	18.7	18.7	53.535	470	470	1	27	0	18.983	15.3	14.9	12.3
sp|P18583|SON_HUMAN	sp|P18583|SON_HUMAN	12	12	12	sp|P18583|SON_HUMAN Protein SON OS=Homo sapiens OX=9606 GN=SON PE=1 SV=4	1	12	12	12	1	6	1	3	1	4	3	1	4	1	6	1	3	1	4	3	1	4	1	6	1	3	1	4	3	1	4	6.8	6.8	6.8	263.83	2426	2426	1	25	0	46.632	0.6	3	0.6
sp|P26641|EF1G_HUMAN	sp|P26641|EF1G_HUMAN	12	12	12	sp|P26641|EF1G_HUMAN Elongation factor 1-gamma OS=Homo sapiens OX=9606 GN=EEF1G PE=1 SV=3	1	12	12	12	4	5	5	6	6	7	7	11	6	4	5	5	6	6	7	7	11	6	4	5	5	6	6	7	7	11	6	34.6	34.6	34.6	50.118	437	437	1	65	0	34.055	16.7	13.5	11.9
sp|P27695|APEX1_HUMAN	sp|P27695|APEX1_HUMAN	12	12	12	sp|P27695|APEX1_HUMAN DNA-(apurinic or apyrimidinic site) lyase OS=Homo sapiens OX=9606 GN=APEX1 PE=1 SV=2	1	12	12	12	9	8	9	9	10	6	6	10	8	9	8	9	9	10	6	6	10	8	9	8	9	9	10	6	6	10	8	47.2	47.2	47.2	35.554	318	318	1	94	0	152.59	36.2	37.7	36.2
sp|P28290|ITPI2_HUMAN	sp|P28290|ITPI2_HUMAN	12	12	12	sp|P28290|ITPI2_HUMAN Protein ITPRID2 OS=Homo sapiens OX=9606 GN=ITPRID2 PE=1 SV=3	1	12	12	12	0	0	0	5	7	10	1	5	1	0	0	0	5	7	10	1	5	1	0	0	0	5	7	10	1	5	1	11.4	11.4	11.4	138.38	1259	1259	1	31	0	44.679	0	0	0
sp|P31483|TIA1_HUMAN	sp|P31483|TIA1_HUMAN	12	12	9	sp|P31483|TIA1_HUMAN Nucleolysin TIA-1 isoform p40 OS=Homo sapiens OX=9606 GN=TIA1 PE=1 SV=3	1	12	12	9	10	10	10	9	7	7	6	5	8	10	10	10	9	7	7	6	5	8	7	8	7	7	6	5	4	4	5	38.3	38.3	29.8	42.963	386	386	1	99	0	124.08	33.2	33.9	33.4
sp|P35232|PHB_HUMAN	sp|P35232|PHB_HUMAN	12	12	12	sp|P35232|PHB_HUMAN Prohibitin OS=Homo sapiens OX=9606 GN=PHB PE=1 SV=1	1	12	12	12	8	6	6	9	8	5	8	8	6	8	6	6	9	8	5	8	8	6	8	6	6	9	8	5	8	8	6	61	61	61	29.804	272	272	1	70	0	127.84	46.7	39.7	38.6
sp|P36578|RL4_HUMAN	sp|P36578|RL4_HUMAN	12	12	12	sp|P36578|RL4_HUMAN 60S ribosomal protein L4 OS=Homo sapiens OX=9606 GN=RPL4 PE=1 SV=5	1	12	12	12	6	9	3	10	9	11	6	10	10	6	9	3	10	9	11	6	10	10	6	9	3	10	9	11	6	10	10	29.3	29.3	29.3	47.697	427	427	1	83	0	45.825	16.6	19.2	8.2
sp|P38919|IF4A3_HUMAN	sp|P38919|IF4A3_HUMAN	12	9	9	sp|P38919|IF4A3_HUMAN Eukaryotic initiation factor 4A-III OS=Homo sapiens OX=9606 GN=EIF4A3 PE=1 SV=4	1	12	9	9	6	8	8	6	9	8	7	7	9	4	6	6	6	7	7	6	6	7	4	6	6	6	7	7	6	6	7	37.2	31.4	31.4	46.871	411	411	1	59	0	60.522	18	29	29
sp|P41091|IF2G_HUMAN;sp|Q2VIR3|IF2GL_HUMAN	sp|P41091|IF2G_HUMAN;sp|Q2VIR3|IF2GL_HUMAN	12;10	12;10	12;10	sp|P41091|IF2G_HUMAN Eukaryotic translation initiation factor 2 subunit 3 OS=Homo sapiens OX=9606 GN=EIF2S3 PE=1 SV=3;sp|Q2VIR3|IF2GL_HUMAN Eukaryotic translation initiation factor 2 subunit 3B OS=Homo sapiens OX=9606 GN=EIF2S3B PE=2 SV=2	2	12	12	12	8	8	8	12	11	9	10	9	9	8	8	8	12	11	9	10	9	9	8	8	8	12	11	9	10	9	9	34.5	34.5	34.5	51.109	472	472;472	1	110	0	145.1	26.5	28.4	28.4
sp|P42696|RBM34_HUMAN	sp|P42696|RBM34_HUMAN	12	12	12	sp|P42696|RBM34_HUMAN RNA-binding protein 34 OS=Homo sapiens OX=9606 GN=RBM34 PE=1 SV=2	1	12	12	12	6	5	7	7	5	8	6	5	6	6	5	7	7	5	8	6	5	6	6	5	7	7	5	8	6	5	6	33.5	33.5	33.5	48.564	430	430	1	58	0	29.871	16.5	14.2	18.6
sp|P48681|NEST_HUMAN	sp|P48681|NEST_HUMAN	12	12	12	sp|P48681|NEST_HUMAN Nestin OS=Homo sapiens OX=9606 GN=NES PE=1 SV=2	1	12	12	12	1	2	2	5	8	11	6	9	6	1	2	2	5	8	11	6	9	6	1	2	2	5	8	11	6	9	6	9.6	9.6	9.6	177.44	1621	1621	1	50	0	59.801	0.6	1.5	1.5
sp|P56192|SYMC_HUMAN	sp|P56192|SYMC_HUMAN	12	12	12	sp|P56192|SYMC_HUMAN Methionine--tRNA ligase, cytoplasmic OS=Homo sapiens OX=9606 GN=MARS PE=1 SV=2	1	12	12	12	1	3	2	5	6	6	4	4	4	1	3	2	5	6	6	4	4	4	1	3	2	5	6	6	4	4	4	19.8	19.8	19.8	101.11	900	900	1	35	0	44.196	1.1	3.8	2.6
sp|P61158|ARP3_HUMAN;sp|Q9P1U1|ARP3B_HUMAN;sp|Q9C0K3|ARP3C_HUMAN	sp|P61158|ARP3_HUMAN	12;3;1	12;3;1	12;3;1	sp|P61158|ARP3_HUMAN Actin-related protein 3 OS=Homo sapiens OX=9606 GN=ACTR3 PE=1 SV=3	3	12	12	12	4	4	3	9	7	6	8	9	6	4	4	3	9	7	6	8	9	6	4	4	3	9	7	6	8	9	6	37.3	37.3	37.3	47.371	418	418;418;210	1	67	0	73.297	12.9	15.8	10.8
sp|P61247|RS3A_HUMAN	sp|P61247|RS3A_HUMAN	12	12	12	sp|P61247|RS3A_HUMAN 40S ribosomal protein S3a OS=Homo sapiens OX=9606 GN=RPS3A PE=1 SV=2	1	12	12	12	8	9	6	8	8	11	8	6	7	8	9	6	8	8	11	8	6	7	8	9	6	8	8	11	8	6	7	42.4	42.4	42.4	29.945	264	264	1	94	0	54.647	31.8	32.6	26.1
sp|P62495|ERF1_HUMAN	sp|P62495|ERF1_HUMAN	12	12	12	sp|P62495|ERF1_HUMAN Eukaryotic peptide chain release factor subunit 1 OS=Homo sapiens OX=9606 GN=ETF1 PE=1 SV=3	1	12	12	12	5	7	3	5	9	8	6	4	7	5	7	3	5	9	8	6	4	7	5	7	3	5	9	8	6	4	7	40.3	40.3	40.3	49.03	437	437	1	55	0	83.264	19.7	24.3	10.3
sp|P67936|TPM4_HUMAN	sp|P67936|TPM4_HUMAN	12	8	6	sp|P67936|TPM4_HUMAN Tropomyosin alpha-4 chain OS=Homo sapiens OX=9606 GN=TPM4 PE=1 SV=3	1	12	8	6	5	10	4	11	9	11	7	11	9	4	7	3	8	7	8	6	8	6	3	5	2	6	6	6	4	6	5	31.9	24.6	20.2	28.521	248	248	1	66	0	72.315	18.1	29.8	17.7
sp|Q01085|TIAR_HUMAN	sp|Q01085|TIAR_HUMAN	12	9	9	sp|Q01085|TIAR_HUMAN Nucleolysin TIAR OS=Homo sapiens OX=9606 GN=TIAL1 PE=1 SV=1	1	12	9	9	10	10	11	9	9	9	7	8	9	7	8	8	7	8	7	5	7	6	7	8	8	7	8	7	5	7	6	37.9	29.1	29.1	41.59	375	375	1	107	0	162.7	34.9	35.5	37.9
sp|Q02413|DSG1_HUMAN	sp|Q02413|DSG1_HUMAN	12	12	12	sp|Q02413|DSG1_HUMAN Desmoglein-1 OS=Homo sapiens OX=9606 GN=DSG1 PE=1 SV=2	1	12	12	12	6	5	8	7	1	9	5	2	3	6	5	8	7	1	9	5	2	3	6	5	8	7	1	9	5	2	3	15.4	15.4	15.4	113.75	1049	1049	1	52	0	48.961	8.4	7.4	9.6
sp|Q14254|FLOT2_HUMAN	sp|Q14254|FLOT2_HUMAN	12	12	12	sp|Q14254|FLOT2_HUMAN Flotillin-2 OS=Homo sapiens OX=9606 GN=FLOT2 PE=1 SV=2	1	12	12	12	0	0	0	4	4	5	3	7	8	0	0	0	4	4	5	3	7	8	0	0	0	4	4	5	3	7	8	35.5	35.5	35.5	47.064	428	428	1	31	0	27.642	0	0	0
sp|Q14684|RRP1B_HUMAN	sp|Q14684|RRP1B_HUMAN	12	12	12	sp|Q14684|RRP1B_HUMAN Ribosomal RNA processing protein 1 homolog B OS=Homo sapiens OX=9606 GN=RRP1B PE=1 SV=3	1	12	12	12	3	6	3	8	7	12	3	6	6	3	6	3	8	7	12	3	6	6	3	6	3	8	7	12	3	6	6	28.9	28.9	28.9	84.427	758	758	1	75	0	169.65	10.2	16	10.2
sp|Q15397|PUM3_HUMAN	sp|Q15397|PUM3_HUMAN	12	12	12	sp|Q15397|PUM3_HUMAN Pumilio homolog 3 OS=Homo sapiens OX=9606 GN=PUM3 PE=1 SV=3	1	12	12	12	4	4	1	4	4	9	8	8	11	4	4	1	4	4	9	8	8	11	4	4	1	4	4	9	8	8	11	24.7	24.7	24.7	73.584	648	648	1	55	0	75.971	10.8	9.7	3.9
sp|Q6PKG0|LARP1_HUMAN;sp|Q659C4|LAR1B_HUMAN	sp|Q6PKG0|LARP1_HUMAN	12;3	12;3	12;3	sp|Q6PKG0|LARP1_HUMAN La-related protein 1 OS=Homo sapiens OX=9606 GN=LARP1 PE=1 SV=2	2	12	12	12	1	8	3	5	5	4	3	5	3	1	8	3	5	5	4	3	5	3	1	8	3	5	5	4	3	5	3	13.1	13.1	13.1	123.51	1096	1096;914	1	40	0	42.828	1.1	7.7	4
sp|Q7Z406|MYH14_HUMAN	sp|Q7Z406|MYH14_HUMAN	12	4	4	sp|Q7Z406|MYH14_HUMAN Myosin-14 OS=Homo sapiens OX=9606 GN=MYH14 PE=1 SV=2	1	12	4	4	9	8	8	8	9	10	8	10	9	3	2	2	2	2	3	2	3	3	3	2	2	2	2	3	2	3	3	5.8	2.9	2.9	227.87	1995	1995	1	61	0	8.5424	4.2	3.9	3.9
sp|Q86UE4|LYRIC_HUMAN	sp|Q86UE4|LYRIC_HUMAN	12	12	12	sp|Q86UE4|LYRIC_HUMAN Protein LYRIC OS=Homo sapiens OX=9606 GN=MTDH PE=1 SV=2	1	12	12	12	5	6	5	8	8	10	5	9	8	5	6	5	8	8	10	5	9	8	5	6	5	8	8	10	5	9	8	28.4	28.4	28.4	63.836	582	582	1	64	0	77.979	11.5	17.9	11.5
sp|Q8TED0|UTP15_HUMAN	sp|Q8TED0|UTP15_HUMAN	12	12	12	sp|Q8TED0|UTP15_HUMAN U3 small nucleolar RNA-associated protein 15 homolog OS=Homo sapiens OX=9606 GN=UTP15 PE=1 SV=3	1	12	12	12	3	5	2	3	5	8	6	5	5	3	5	2	3	5	8	6	5	5	3	5	2	3	5	8	6	5	5	34.2	34.2	34.2	58.414	518	518	1	46	0	42.392	11.8	18.1	9.8
sp|Q96AC1|FERM2_HUMAN;sp|Q9BQL6|FERM1_HUMAN	sp|Q96AC1|FERM2_HUMAN	12;1	12;1	12;1	sp|Q96AC1|FERM2_HUMAN Fermitin family homolog 2 OS=Homo sapiens OX=9606 GN=FERMT2 PE=1 SV=1	2	12	12	12	4	6	4	7	8	9	7	8	10	4	6	4	7	8	9	7	8	10	4	6	4	7	8	9	7	8	10	24.3	24.3	24.3	77.86	680	680;677	1	67	0	94.91	7.9	11.9	9.1
sp|Q9H9Y6|RPA2_HUMAN	sp|Q9H9Y6|RPA2_HUMAN	12	12	12	sp|Q9H9Y6|RPA2_HUMAN DNA-directed RNA polymerase I subunit RPA2 OS=Homo sapiens OX=9606 GN=POLR1B PE=1 SV=2	1	12	12	12	6	4	6	5	1	3	8	2	4	6	4	6	5	1	3	8	2	4	6	4	6	5	1	3	8	2	4	14	14	14	128.23	1135	1135	1	39	0	49.012	7	4.9	7.2
sp|Q9NWH9|SLTM_HUMAN	sp|Q9NWH9|SLTM_HUMAN	12	12	12	sp|Q9NWH9|SLTM_HUMAN SAFB-like transcription modulator OS=Homo sapiens OX=9606 GN=SLTM PE=1 SV=2	1	12	12	12	5	5	7	6	6	11	6	7	6	5	5	7	6	6	11	6	7	6	5	5	7	6	6	11	6	7	6	14.9	14.9	14.9	117.15	1034	1034	1	68	0	189.73	7.3	7.6	10.9
sp|Q9NZI8|IF2B1_HUMAN	sp|Q9NZI8|IF2B1_HUMAN	12	10	10	sp|Q9NZI8|IF2B1_HUMAN Insulin-like growth factor 2 mRNA-binding protein 1 OS=Homo sapiens OX=9606 GN=IGF2BP1 PE=1 SV=2	1	12	10	10	8	8	6	5	7	8	7	6	8	6	6	4	3	5	6	5	4	6	6	6	4	3	5	6	5	4	6	26.9	22.9	22.9	63.48	577	577	1	49	0	53.668	19.1	17.9	14.4
sp|A1A4S6|RHG10_HUMAN;sp|A6NI28|RHG42_HUMAN	sp|A1A4S6|RHG10_HUMAN	11;1	11;1	11;1	sp|A1A4S6|RHG10_HUMAN Rho GTPase-activating protein 10 OS=Homo sapiens OX=9606 GN=ARHGAP10 PE=1 SV=1	2	11	11	11	7	7	3	4	4	3	2	2	3	7	7	3	4	4	3	2	2	3	7	7	3	4	4	3	2	2	3	19.7	19.7	19.7	89.374	786	786;874	1	37	0	30.95	13.2	12.1	4.6
sp|O00203|AP3B1_HUMAN;sp|Q13367|AP3B2_HUMAN	sp|O00203|AP3B1_HUMAN	11;1	11;1	11;1	sp|O00203|AP3B1_HUMAN AP-3 complex subunit beta-1 OS=Homo sapiens OX=9606 GN=AP3B1 PE=1 SV=3	2	11	11	11	1	2	1	3	7	3	4	10	8	1	2	1	3	7	3	4	10	8	1	2	1	3	7	3	4	10	8	12.7	12.7	12.7	121.32	1094	1094;1082	1	40	0	23.973	1.1	2.2	0.8
sp|O14617|AP3D1_HUMAN	sp|O14617|AP3D1_HUMAN	11	11	11	sp|O14617|AP3D1_HUMAN AP-3 complex subunit delta-1 OS=Homo sapiens OX=9606 GN=AP3D1 PE=1 SV=1	1	11	11	11	6	4	3	3	5	4	5	7	6	6	4	3	3	5	4	5	7	6	6	4	3	3	5	4	5	7	6	13.8	13.8	13.8	130.16	1153	1153	1	46	0	61.726	8.3	5.8	4.9
sp|O14646|CHD1_HUMAN	sp|O14646|CHD1_HUMAN	11	6	6	sp|O14646|CHD1_HUMAN Chromodomain-helicase-DNA-binding protein 1 OS=Homo sapiens OX=9606 GN=CHD1 PE=1 SV=2	1	11	6	6	4	5	4	3	6	7	4	6	4	4	4	4	3	3	3	4	5	3	4	4	4	3	3	3	4	5	3	6.7	4.3	4.3	196.69	1710	1710	1	40	0	63.156	3.3	4.6	3.3
sp|O14979|HNRDL_HUMAN	sp|O14979|HNRDL_HUMAN	11	11	11	sp|O14979|HNRDL_HUMAN Heterogeneous nuclear ribonucleoprotein D-like OS=Homo sapiens OX=9606 GN=HNRNPDL PE=1 SV=3	1	11	11	11	9	10	10	9	9	9	8	10	9	9	10	10	9	9	9	8	10	9	9	10	10	9	9	9	8	10	9	23.8	23.8	23.8	46.437	420	420	1	120	0	195.16	20.2	20.2	20.2
sp|O60716|CTND1_HUMAN	sp|O60716|CTND1_HUMAN	11	11	11	sp|O60716|CTND1_HUMAN Catenin delta-1 OS=Homo sapiens OX=9606 GN=CTNND1 PE=1 SV=1	1	11	11	11	4	4	3	6	7	10	7	8	6	4	4	3	6	7	10	7	8	6	4	4	3	6	7	10	7	8	6	17.3	17.3	17.3	108.17	968	968	1	68	0	87.401	6.4	6.3	4.9
sp|O94916|NFAT5_HUMAN	sp|O94916|NFAT5_HUMAN	11	11	11	sp|O94916|NFAT5_HUMAN Nuclear factor of activated T-cells 5 OS=Homo sapiens OX=9606 GN=NFAT5 PE=1 SV=1	1	11	11	11	5	6	3	10	10	7	7	10	7	5	6	3	10	10	7	7	10	7	5	6	3	10	10	7	7	10	7	10.7	10.7	10.7	165.76	1531	1531	1	76	0	132.12	5.6	5.9	3.3
sp|O94973|AP2A2_HUMAN	sp|O94973|AP2A2_HUMAN	11	5	5	sp|O94973|AP2A2_HUMAN AP-2 complex subunit alpha-2 OS=Homo sapiens OX=9606 GN=AP2A2 PE=1 SV=2	1	11	5	5	3	4	3	5	9	8	2	6	5	1	2	1	3	3	3	2	2	3	1	2	1	3	3	3	2	2	3	16.8	8.5	8.5	103.96	939	939	1	24	0	54.731	5.8	6.6	5.8
sp|P06400|RB_HUMAN	sp|P06400|RB_HUMAN	11	11	11	sp|P06400|RB_HUMAN Retinoblastoma-associated protein OS=Homo sapiens OX=9606 GN=RB1 PE=1 SV=2	1	11	11	11	4	6	4	4	3	7	1	4	3	4	6	4	4	3	7	1	4	3	4	6	4	4	3	7	1	4	3	16.6	16.6	16.6	106.16	928	928	1	42	0	54.329	7.5	9.3	7.3
sp|P06576|ATPB_HUMAN	sp|P06576|ATPB_HUMAN	11	11	11	sp|P06576|ATPB_HUMAN ATP synthase subunit beta, mitochondrial OS=Homo sapiens OX=9606 GN=ATP5F1B PE=1 SV=3	1	11	11	11	5	6	8	5	5	3	7	8	6	5	6	8	5	5	3	7	8	6	5	6	8	5	5	3	7	8	6	36.3	36.3	36.3	56.559	529	529	1	56	0	93.54	17.6	20.2	24.6
sp|P09543|CN37_HUMAN	sp|P09543|CN37_HUMAN	11	11	11	sp|P09543|CN37_HUMAN 2,3-cyclic-nucleotide 3-phosphodiesterase OS=Homo sapiens OX=9606 GN=CNP PE=1 SV=2	1	11	11	11	4	8	4	5	8	8	6	9	8	4	8	4	5	8	8	6	9	8	4	8	4	5	8	8	6	9	8	31.6	31.6	31.6	47.578	421	421	1	61	0	55.02	11.9	23.8	13.8
sp|P12081|SYHC_HUMAN;sp|P49590|SYHM_HUMAN	sp|P12081|SYHC_HUMAN	11;3	11;3	11;3	sp|P12081|SYHC_HUMAN Histidine--tRNA ligase, cytoplasmic OS=Homo sapiens OX=9606 GN=HARS PE=1 SV=2	2	11	11	11	8	10	7	5	7	8	5	6	7	8	10	7	5	7	8	5	6	7	8	10	7	5	7	8	5	6	7	25.7	25.7	25.7	57.41	509	509;506	1	63	0	63.134	18.7	23.8	17.5
sp|P16989|YBOX3_HUMAN	sp|P16989|YBOX3_HUMAN	11	7	7	sp|P16989|YBOX3_HUMAN Y-box-binding protein 3 OS=Homo sapiens OX=9606 GN=YBX3 PE=1 SV=4	1	11	7	7	8	9	8	9	11	10	7	9	7	5	5	5	5	7	6	4	5	4	5	5	5	5	7	6	4	5	4	52.2	41.4	41.4	40.089	372	372	1	53	0	196.11	47.3	49.5	47.3
sp|P18887|XRCC1_HUMAN	sp|P18887|XRCC1_HUMAN	11	11	11	sp|P18887|XRCC1_HUMAN DNA repair protein XRCC1 OS=Homo sapiens OX=9606 GN=XRCC1 PE=1 SV=2	1	11	11	11	6	6	5	6	8	8	5	7	7	6	6	5	6	8	8	5	7	7	6	6	5	6	8	8	5	7	7	25.6	25.6	25.6	69.476	633	633	1	79	0	110.31	11.1	15.5	10.9
sp|P48382|RFX5_HUMAN	sp|P48382|RFX5_HUMAN	11	11	11	sp|P48382|RFX5_HUMAN DNA-binding protein RFX5 OS=Homo sapiens OX=9606 GN=RFX5 PE=1 SV=1	1	11	11	11	0	4	2	7	6	6	1	3	5	0	4	2	7	6	6	1	3	5	0	4	2	7	6	6	1	3	5	23.7	23.7	23.7	65.322	616	616	1	38	0	36.845	0	8.4	4.9
sp|P48643|TCPE_HUMAN	sp|P48643|TCPE_HUMAN	11	11	11	sp|P48643|TCPE_HUMAN T-complex protein 1 subunit epsilon OS=Homo sapiens OX=9606 GN=CCT5 PE=1 SV=1	1	11	11	11	2	4	2	6	7	9	5	7	7	2	4	2	6	7	9	5	7	7	2	4	2	6	7	9	5	7	7	27.2	27.2	27.2	59.67	541	541	1	50	0	70.591	6.5	14.4	6.5
sp|P50402|EMD_HUMAN	sp|P50402|EMD_HUMAN	11	11	11	sp|P50402|EMD_HUMAN Emerin OS=Homo sapiens OX=9606 GN=EMD PE=1 SV=1	1	11	11	11	1	1	2	3	2	9	1	3	3	1	1	2	3	2	9	1	3	3	1	1	2	3	2	9	1	3	3	52.4	52.4	52.4	28.994	254	254	1	26	0	39.606	4.7	3.9	8.7
sp|P62913|RL11_HUMAN	sp|P62913|RL11_HUMAN	11	11	11	sp|P62913|RL11_HUMAN 60S ribosomal protein L11 OS=Homo sapiens OX=9606 GN=RPL11 PE=1 SV=2	1	11	11	11	4	6	6	7	9	8	7	6	9	4	6	6	7	9	8	7	6	9	4	6	6	7	9	8	7	6	9	56.2	56.2	56.2	20.252	178	178	1	103	0	120.53	30.9	37.1	41.6
sp|P85037|FOXK1_HUMAN	sp|P85037|FOXK1_HUMAN	11	11	10	sp|P85037|FOXK1_HUMAN Forkhead box protein K1 OS=Homo sapiens OX=9606 GN=FOXK1 PE=1 SV=1	1	11	11	10	5	6	7	5	5	9	7	4	7	5	6	7	5	5	9	7	4	7	5	5	6	4	4	8	6	4	6	17.9	17.9	16.9	75.456	733	733	1	64	0	139.99	10.5	11.5	13.4
sp|Q01196|RUNX1_HUMAN;sp|Q13950|RUNX2_HUMAN	sp|Q01196|RUNX1_HUMAN	11;1	11;1	11;1	sp|Q01196|RUNX1_HUMAN Runt-related transcription factor 1 OS=Homo sapiens OX=9606 GN=RUNX1 PE=1 SV=3	2	11	11	11	4	5	3	9	9	8	2	6	7	4	5	3	9	9	8	2	6	7	4	5	3	9	9	8	2	6	7	38.4	38.4	38.4	48.736	453	453;521	1	61	0	67.057	12.8	17	11.3
sp|Q13206|DDX10_HUMAN	sp|Q13206|DDX10_HUMAN	11	11	11	sp|Q13206|DDX10_HUMAN Probable ATP-dependent RNA helicase DDX10 OS=Homo sapiens OX=9606 GN=DDX10 PE=1 SV=2	1	11	11	11	2	8	1	4	4	9	6	5	7	2	8	1	4	4	9	6	5	7	2	8	1	4	4	9	6	5	7	15.9	15.9	15.9	100.89	875	875	1	54	0	46.822	3.5	12.3	2.1
sp|Q13409|DC1I2_HUMAN	sp|Q13409|DC1I2_HUMAN	11	11	11	sp|Q13409|DC1I2_HUMAN Cytoplasmic dynein 1 intermediate chain 2 OS=Homo sapiens OX=9606 GN=DYNC1I2 PE=1 SV=3	1	11	11	11	6	8	8	6	10	10	3	8	8	6	8	8	6	10	10	3	8	8	6	8	8	6	10	10	3	8	8	27	27	27	71.456	638	638	1	73	0	92.173	17.7	20.1	22.6
sp|Q13418|ILK_HUMAN	sp|Q13418|ILK_HUMAN	11	11	11	sp|Q13418|ILK_HUMAN Integrin-linked protein kinase OS=Homo sapiens OX=9606 GN=ILK PE=1 SV=2	1	11	11	11	6	6	6	6	9	8	8	8	7	6	6	6	6	9	8	8	8	7	6	6	6	6	9	8	8	8	7	27	27	27	51.419	452	452	1	73	0	40.817	16.4	15.9	16.4
sp|Q14683|SMC1A_HUMAN	sp|Q14683|SMC1A_HUMAN	11	11	11	sp|Q14683|SMC1A_HUMAN Structural maintenance of chromosomes protein 1A OS=Homo sapiens OX=9606 GN=SMC1A PE=1 SV=2	1	11	11	11	6	4	7	2	2	3	4	3	1	6	4	7	2	2	3	4	3	1	6	4	7	2	2	3	4	3	1	11.3	11.3	11.3	143.23	1233	1233	1	32	0	23.515	6.4	5.4	7.4
sp|Q15061|WDR43_HUMAN	sp|Q15061|WDR43_HUMAN	11	11	11	sp|Q15061|WDR43_HUMAN WD repeat-containing protein 43 OS=Homo sapiens OX=9606 GN=WDR43 PE=1 SV=3	1	11	11	11	3	3	0	5	4	10	6	7	7	3	3	0	5	4	10	6	7	7	3	3	0	5	4	10	6	7	7	23.5	23.5	23.5	74.89	677	677	1	49	0	64.253	5.9	5.3	0
sp|Q15424|SAFB1_HUMAN	sp|Q15424|SAFB1_HUMAN	11	5	5	sp|Q15424|SAFB1_HUMAN Scaffold attachment factor B1 OS=Homo sapiens OX=9606 GN=SAFB PE=1 SV=4	1	11	5	5	1	1	0	4	2	11	0	4	1	0	0	0	0	0	5	0	0	0	0	0	0	0	0	5	0	0	0	16	6.6	6.6	102.64	915	915	1	6	0	29.56	2.8	3.5	0
sp|Q15911|ZFHX3_HUMAN;sp|Q9C0A1|ZFHX2_HUMAN	sp|Q15911|ZFHX3_HUMAN	11;1	11;1	9;0	sp|Q15911|ZFHX3_HUMAN Zinc finger homeobox protein 3 OS=Homo sapiens OX=9606 GN=ZFHX3 PE=1 SV=2	2	11	11	9	2	6	3	1	3	8	0	4	1	2	6	3	1	3	8	0	4	1	2	5	3	1	2	6	0	3	0	3.7	3.7	3.2	404.41	3703	3703;2572	1	28	0	72.595	0.8	2.1	1.2
sp|Q32MZ4|LRRF1_HUMAN	sp|Q32MZ4|LRRF1_HUMAN	11	10	10	sp|Q32MZ4|LRRF1_HUMAN Leucine-rich repeat flightless-interacting protein 1 OS=Homo sapiens OX=9606 GN=LRRFIP1 PE=1 SV=2	1	11	10	10	3	3	1	6	5	7	3	5	6	2	2	0	6	5	6	3	5	5	2	2	0	6	5	6	3	5	5	19.8	18.3	18.3	89.252	808	808	1	38	0	53.67	4.6	4.3	1.5
sp|Q3KQU3|MA7D1_HUMAN	sp|Q3KQU3|MA7D1_HUMAN	11	11	11	sp|Q3KQU3|MA7D1_HUMAN MAP7 domain-containing protein 1 OS=Homo sapiens OX=9606 GN=MAP7D1 PE=1 SV=1	1	11	11	11	4	6	6	6	6	8	4	6	4	4	6	6	6	6	8	4	6	4	4	6	6	6	6	8	4	6	4	16.2	16.2	16.2	92.819	841	841	1	52	0	45.149	6.5	9.3	9.6
sp|Q53GQ0|DHB12_HUMAN	sp|Q53GQ0|DHB12_HUMAN	11	11	11	sp|Q53GQ0|DHB12_HUMAN Very-long-chain 3-oxoacyl-CoA reductase OS=Homo sapiens OX=9606 GN=HSD17B12 PE=1 SV=2	1	11	11	11	6	4	3	3	7	5	6	8	5	6	4	3	3	7	5	6	8	5	6	4	3	3	7	5	6	8	5	48.4	48.4	48.4	34.324	312	312	1	52	0	30.097	32.4	27.9	15.4
sp|Q562R1|ACTBL_HUMAN	sp|Q562R1|ACTBL_HUMAN	11	1	1	sp|Q562R1|ACTBL_HUMAN Beta-actin-like protein 2 OS=Homo sapiens OX=9606 GN=ACTBL2 PE=1 SV=2	1	11	1	1	6	7	8	9	10	10	10	10	9	0	0	0	1	1	1	1	1	1	0	0	0	1	1	1	1	1	1	25.3	4.8	4.8	42.003	376	376	1	14	0.0015136	3.5529	18.9	20.5	20.5
sp|Q68EM7|RHG17_HUMAN;sp|Q17R89|RHG44_HUMAN	sp|Q68EM7|RHG17_HUMAN	11;1	11;1	11;1	sp|Q68EM7|RHG17_HUMAN Rho GTPase-activating protein 17 OS=Homo sapiens OX=9606 GN=ARHGAP17 PE=1 SV=1	2	11	11	11	2	4	1	3	6	7	3	7	3	2	4	1	3	6	7	3	7	3	2	4	1	3	6	7	3	7	3	16	16	16	95.436	881	881;818	1	41	0	32.803	2.6	5.4	1
sp|Q6NZI2|CAVN1_HUMAN	sp|Q6NZI2|CAVN1_HUMAN	11	11	11	sp|Q6NZI2|CAVN1_HUMAN Caveolae-associated protein 1 OS=Homo sapiens OX=9606 GN=CAVIN1 PE=1 SV=1	1	11	11	11	7	8	7	6	6	8	6	7	5	7	8	7	6	6	8	6	7	5	7	8	7	6	6	8	6	7	5	33.1	33.1	33.1	43.476	390	390	1	87	0	323.31	22.6	25.4	20
sp|Q70UQ0|IKIP_HUMAN	sp|Q70UQ0|IKIP_HUMAN	11	11	11	sp|Q70UQ0|IKIP_HUMAN Inhibitor of nuclear factor kappa-B kinase-interacting protein OS=Homo sapiens OX=9606 GN=IKBIP PE=1 SV=1	1	11	11	11	0	5	1	8	6	6	4	3	5	0	5	1	8	6	6	4	3	5	0	5	1	8	6	6	4	3	5	34.6	34.6	34.6	39.309	350	350	1	43	0	81.871	0	18	2.6
sp|Q8IWA0|WDR75_HUMAN	sp|Q8IWA0|WDR75_HUMAN	11	11	11	sp|Q8IWA0|WDR75_HUMAN WD repeat-containing protein 75 OS=Homo sapiens OX=9606 GN=WDR75 PE=1 SV=1	1	11	11	11	2	1	0	3	4	9	2	3	5	2	1	0	3	4	9	2	3	5	2	1	0	3	4	9	2	3	5	20.5	20.5	20.5	94.498	830	830	1	29	0	37.888	3.4	1.4	0
sp|Q8N1G4|LRC47_HUMAN	sp|Q8N1G4|LRC47_HUMAN	11	11	11	sp|Q8N1G4|LRC47_HUMAN Leucine-rich repeat-containing protein 47 OS=Homo sapiens OX=9606 GN=LRRC47 PE=1 SV=1	1	11	11	11	3	6	5	4	6	8	5	6	4	3	6	5	4	6	8	5	6	4	3	6	5	4	6	8	5	6	4	22.6	22.6	22.6	63.472	583	583	1	51	0	74.643	7.4	14.2	9.9
sp|Q8TDN6|BRX1_HUMAN	sp|Q8TDN6|BRX1_HUMAN	11	11	11	sp|Q8TDN6|BRX1_HUMAN Ribosome biogenesis protein BRX1 homolog OS=Homo sapiens OX=9606 GN=BRIX1 PE=1 SV=2	1	11	11	11	2	3	1	7	3	10	6	7	6	2	3	1	7	3	10	6	7	6	2	3	1	7	3	10	6	7	6	48.2	48.2	48.2	41.401	353	353	1	60	0	92.625	10.2	12.2	5.4
sp|Q8WXX5|DNJC9_HUMAN	sp|Q8WXX5|DNJC9_HUMAN	11	11	11	sp|Q8WXX5|DNJC9_HUMAN DnaJ homolog subfamily C member 9 OS=Homo sapiens OX=9606 GN=DNAJC9 PE=1 SV=1	1	11	11	11	6	7	7	5	5	6	4	10	3	6	7	7	5	5	6	4	10	3	6	7	7	5	5	6	4	10	3	42.7	42.7	42.7	29.909	260	260	1	57	0	48.855	27.3	35.8	34.6
sp|Q92499|DDX1_HUMAN	sp|Q92499|DDX1_HUMAN	11	11	11	sp|Q92499|DDX1_HUMAN ATP-dependent RNA helicase DDX1 OS=Homo sapiens OX=9606 GN=DDX1 PE=1 SV=2	1	11	11	11	2	1	1	8	8	7	4	8	3	2	1	1	8	8	7	4	8	3	2	1	1	8	8	7	4	8	3	23.1	23.1	23.1	82.431	740	740	1	52	0	76.58	5.4	2.4	2.6
sp|Q969X6|UTP4_HUMAN	sp|Q969X6|UTP4_HUMAN	11	11	11	sp|Q969X6|UTP4_HUMAN U3 small nucleolar RNA-associated protein 4 homolog OS=Homo sapiens OX=9606 GN=UTP4 PE=1 SV=1	1	11	11	11	6	6	4	5	5	8	8	6	6	6	6	4	5	5	8	8	6	6	6	6	4	5	5	8	8	6	6	27.1	27.1	27.1	76.889	686	686	1	55	0	88.417	14	14.9	10.3
sp|Q96CW1|AP2M1_HUMAN	sp|Q96CW1|AP2M1_HUMAN	11	11	11	sp|Q96CW1|AP2M1_HUMAN AP-2 complex subunit mu OS=Homo sapiens OX=9606 GN=AP2M1 PE=1 SV=2	1	11	11	11	4	6	5	5	7	8	6	6	8	4	6	5	5	7	8	6	6	8	4	6	5	5	7	8	6	6	8	32.6	32.6	32.6	49.654	435	435	1	56	0	107.1	16.3	22.1	17.7
sp|Q9BQ39|DDX50_HUMAN	sp|Q9BQ39|DDX50_HUMAN	11	9	9	sp|Q9BQ39|DDX50_HUMAN ATP-dependent RNA helicase DDX50 OS=Homo sapiens OX=9606 GN=DDX50 PE=1 SV=1	1	11	9	9	5	7	6	4	8	4	4	3	3	3	5	5	3	6	2	2	1	2	3	5	5	3	6	2	2	1	2	22.1	18.5	18.5	82.564	737	737	1	35	0	92.8	10	12.3	12.9
sp|Q9BVJ6|UT14A_HUMAN;sp|Q5TAP6|UT14C_HUMAN	sp|Q9BVJ6|UT14A_HUMAN	11;2	11;2	11;2	sp|Q9BVJ6|UT14A_HUMAN U3 small nucleolar RNA-associated protein 14 homolog A OS=Homo sapiens OX=9606 GN=UTP14A PE=1 SV=1	2	11	11	11	3	4	3	4	3	9	3	7	6	3	4	3	4	3	9	3	7	6	3	4	3	4	3	9	3	7	6	19.6	19.6	19.6	87.977	771	771;766	1	50	0	49.256	4.4	4.7	4.7
sp|Q9BWF3|RBM4_HUMAN	sp|Q9BWF3|RBM4_HUMAN	11	11	2	sp|Q9BWF3|RBM4_HUMAN RNA-binding protein 4 OS=Homo sapiens OX=9606 GN=RBM4 PE=1 SV=1	1	11	11	2	6	5	5	7	8	5	3	4	5	6	5	5	7	8	5	3	4	5	1	1	1	1	2	2	1	2	1	34.9	34.9	12.1	40.313	364	364	1	56	0	46.079	17.6	15.1	14.6
sp|Q9BYG3|MK67I_HUMAN	sp|Q9BYG3|MK67I_HUMAN	11	11	11	sp|Q9BYG3|MK67I_HUMAN MKI67 FHA domain-interacting nucleolar phosphoprotein OS=Homo sapiens OX=9606 GN=NIFK PE=1 SV=1	1	11	11	11	3	3	2	4	5	9	2	5	2	3	3	2	4	5	9	2	5	2	3	3	2	4	5	9	2	5	2	41	41	41	34.222	293	293	1	39	0	69.253	17.1	16	12.3
sp|Q9NWT1|PK1IP_HUMAN	sp|Q9NWT1|PK1IP_HUMAN	11	11	11	sp|Q9NWT1|PK1IP_HUMAN p21-activated protein kinase-interacting protein 1 OS=Homo sapiens OX=9606 GN=PAK1IP1 PE=1 SV=2	1	11	11	11	3	7	6	6	8	6	7	8	9	3	7	6	6	8	6	7	8	9	3	7	6	6	8	6	7	8	9	35.5	35.5	35.5	43.963	392	392	1	65	0	51.646	8.4	26	17.3
sp|Q9NYH9|UTP6_HUMAN	sp|Q9NYH9|UTP6_HUMAN	11	11	11	sp|Q9NYH9|UTP6_HUMAN U3 small nucleolar RNA-associated protein 6 homolog OS=Homo sapiens OX=9606 GN=UTP6 PE=2 SV=2	1	11	11	11	3	4	2	2	3	8	6	4	4	3	4	2	2	3	8	6	4	4	3	4	2	2	3	8	6	4	4	22.4	22.4	22.4	70.193	597	597	1	36	0	45.264	6	8.2	3.7
sp|Q9P2K5|MYEF2_HUMAN	sp|Q9P2K5|MYEF2_HUMAN	11	11	11	sp|Q9P2K5|MYEF2_HUMAN Myelin expression factor 2 OS=Homo sapiens OX=9606 GN=MYEF2 PE=1 SV=3	1	11	11	11	5	4	6	7	7	10	4	6	9	5	4	6	7	7	10	4	6	9	5	4	6	7	7	10	4	6	9	24.5	24.5	24.5	64.121	600	600	1	60	0	44.677	10.7	9	12.2
sp|Q9UIF9|BAZ2A_HUMAN	sp|Q9UIF9|BAZ2A_HUMAN	11	11	11	sp|Q9UIF9|BAZ2A_HUMAN Bromodomain adjacent to zinc finger domain protein 2A OS=Homo sapiens OX=9606 GN=BAZ2A PE=1 SV=4	1	11	11	11	4	4	2	4	3	6	4	7	5	4	4	2	4	3	6	4	7	5	4	4	2	4	3	6	4	7	5	7.2	7.2	7.2	211.2	1905	1905	1	45	0	61.079	3.5	3.4	1.8
sp|Q9UQE7|SMC3_HUMAN	sp|Q9UQE7|SMC3_HUMAN	11	11	11	sp|Q9UQE7|SMC3_HUMAN Structural maintenance of chromosomes protein 3 OS=Homo sapiens OX=9606 GN=SMC3 PE=1 SV=2	1	11	11	11	5	1	4	2	2	1	2	1	1	5	1	4	2	2	1	2	1	1	5	1	4	2	2	1	2	1	1	14.5	14.5	14.5	141.54	1217	1217	1	19	0	21.269	5.1	1.1	6.6
sp|Q9Y3I0|RTCB_HUMAN	sp|Q9Y3I0|RTCB_HUMAN	11	11	11	sp|Q9Y3I0|RTCB_HUMAN tRNA-splicing ligase RtcB homolog OS=Homo sapiens OX=9606 GN=RTCB PE=1 SV=1	1	11	11	11	1	4	2	7	7	8	4	9	6	1	4	2	7	7	8	4	9	6	1	4	2	7	7	8	4	9	6	33.5	33.5	33.5	55.21	505	505	1	50	0	46.199	2.8	10.3	5.9
sp|Q9Y6G9|DC1L1_HUMAN	sp|Q9Y6G9|DC1L1_HUMAN	11	11	11	sp|Q9Y6G9|DC1L1_HUMAN Cytoplasmic dynein 1 light intermediate chain 1 OS=Homo sapiens OX=9606 GN=DYNC1LI1 PE=1 SV=3	1	11	11	11	3	8	5	6	7	6	5	6	6	3	8	5	6	7	6	5	6	6	3	8	5	6	7	6	5	6	6	32.1	32.1	32.1	56.578	523	523	1	55	0	57.554	7.6	25.4	15.5
sp|O00231|PSD11_HUMAN	sp|O00231|PSD11_HUMAN	10	10	10	sp|O00231|PSD11_HUMAN 26S proteasome non-ATPase regulatory subunit 11 OS=Homo sapiens OX=9606 GN=PSMD11 PE=1 SV=3	1	10	10	10	2	0	1	3	1	3	5	8	3	2	0	1	3	1	3	5	8	3	2	0	1	3	1	3	5	8	3	29.6	29.6	29.6	47.463	422	422	1	28	0	21.828	5	0	2.4
sp|O14950|ML12B_HUMAN	sp|O14950|ML12B_HUMAN	10	1	1	sp|O14950|ML12B_HUMAN Myosin regulatory light chain 12B OS=Homo sapiens OX=9606 GN=MYL12B PE=1 SV=2	1	10	1	1	9	10	9	10	10	10	10	10	10	0	1	1	1	1	1	1	1	1	0	1	1	1	1	1	1	1	1	68.6	17.4	17.4	19.779	172	172	1	14	0	14.246	51.2	68.6	68
sp|O15160|RPAC1_HUMAN	sp|O15160|RPAC1_HUMAN	10	10	10	sp|O15160|RPAC1_HUMAN DNA-directed RNA polymerases I and III subunit RPAC1 OS=Homo sapiens OX=9606 GN=POLR1C PE=1 SV=1	1	10	10	10	5	9	10	8	8	8	8	7	7	5	9	10	8	8	8	8	7	7	5	9	10	8	8	8	8	7	7	49.4	49.4	49.4	39.249	346	346	1	80	0	88.28	25.7	45.7	49.4
sp|O15525|MAFG_HUMAN	sp|O15525|MAFG_HUMAN	10	10	7	sp|O15525|MAFG_HUMAN Transcription factor MafG OS=Homo sapiens OX=9606 GN=MAFG PE=1 SV=1	1	10	10	7	0	2	2	4	6	5	3	7	3	0	2	2	4	6	5	3	7	3	0	1	2	4	4	4	2	5	3	58.6	58.6	44.4	17.849	162	162	1	33	0	18.087	0	11.1	15.4
sp|O43704|ST1B1_HUMAN	sp|O43704|ST1B1_HUMAN	10	10	10	sp|O43704|ST1B1_HUMAN Sulfotransferase family cytosolic 1B member 1 OS=Homo sapiens OX=9606 GN=SULT1B1 PE=1 SV=2	1	10	10	10	1	4	0	1	4	3	2	3	3	1	4	0	1	4	3	2	3	3	1	4	0	1	4	3	2	3	3	47	47	47	34.899	296	296	1	21	0	18.486	3.7	19.9	0
sp|O60763|USO1_HUMAN	sp|O60763|USO1_HUMAN	10	10	10	sp|O60763|USO1_HUMAN General vesicular transport factor p115 OS=Homo sapiens OX=9606 GN=USO1 PE=1 SV=2	1	10	10	10	1	3	2	3	6	5	2	5	5	1	3	2	3	6	5	2	5	5	1	3	2	3	6	5	2	5	5	14.2	14.2	14.2	107.89	962	962	1	33	0	50.128	1.2	4.9	3.1
sp|O75534|CSDE1_HUMAN	sp|O75534|CSDE1_HUMAN	10	10	10	sp|O75534|CSDE1_HUMAN Cold shock domain-containing protein E1 OS=Homo sapiens OX=9606 GN=CSDE1 PE=1 SV=2	1	10	10	10	6	5	6	4	5	0	3	3	1	6	5	6	4	5	0	3	3	1	6	5	6	4	5	0	3	3	1	18.8	18.8	18.8	88.884	798	798	1	34	0	55.367	12.7	9.8	11.3
sp|O95433|AHSA1_HUMAN	sp|O95433|AHSA1_HUMAN	10	10	10	sp|O95433|AHSA1_HUMAN Activator of 90 kDa heat shock protein ATPase homolog 1 OS=Homo sapiens OX=9606 GN=AHSA1 PE=1 SV=1	1	10	10	10	5	5	1	6	7	5	3	7	5	5	5	1	6	7	5	3	7	5	5	5	1	6	7	5	3	7	5	44.7	44.7	44.7	38.274	338	338	1	46	0	53.685	22.8	18.6	3
sp|O95470|SGPL1_HUMAN	sp|O95470|SGPL1_HUMAN	10	10	10	sp|O95470|SGPL1_HUMAN Sphingosine-1-phosphate lyase 1 OS=Homo sapiens OX=9606 GN=SGPL1 PE=1 SV=3	1	10	10	10	3	5	3	4	7	7	4	8	7	3	5	3	4	7	7	4	8	7	3	5	3	4	7	7	4	8	7	23.1	23.1	23.1	63.523	568	568	1	52	0	42.807	7	11.3	6.5
sp|O95747|OXSR1_HUMAN	sp|O95747|OXSR1_HUMAN	10	10	9	sp|O95747|OXSR1_HUMAN Serine/threonine-protein kinase OSR1 OS=Homo sapiens OX=9606 GN=OXSR1 PE=1 SV=1	1	10	10	9	2	3	2	4	7	5	4	7	4	2	3	2	4	7	5	4	7	4	2	3	2	4	7	4	4	7	4	26.9	26.9	25.6	58.022	527	527	1	39	0	50.487	6.8	9.1	6.8
sp|P00450|CERU_HUMAN	sp|P00450|CERU_HUMAN	10	4	4	sp|P00450|CERU_HUMAN Ceruloplasmin OS=Homo sapiens OX=9606 GN=CP PE=1 SV=1	1	10	4	4	9	8	9	8	8	7	9	9	8	3	2	3	2	2	2	3	3	2	3	2	3	2	2	2	3	3	2	8.8	3.8	3.8	122.2	1065	1065	1	75	0	83.823	8.8	8.7	8.8
sp|P09429|HMGB1_HUMAN;sp|B2RPK0|HGB1A_HUMAN	sp|P09429|HMGB1_HUMAN;sp|B2RPK0|HGB1A_HUMAN	10;6	10;6	9;5	sp|P09429|HMGB1_HUMAN High mobility group protein B1 OS=Homo sapiens OX=9606 GN=HMGB1 PE=1 SV=3;sp|B2RPK0|HGB1A_HUMAN Putative high mobility group protein B1-like 1 OS=Homo sapiens OX=9606 GN=HMGB1P1 PE=5 SV=1	2	10	10	9	10	10	9	10	10	9	10	10	10	10	10	9	10	10	9	10	10	10	9	9	9	9	9	8	9	9	9	30.7	30.7	27	24.893	215	215;211	1	184	0	217.23	30.7	30.7	27
sp|P16401|H15_HUMAN	sp|P16401|H15_HUMAN	10	10	8	sp|P16401|H15_HUMAN Histone H1.5 OS=Homo sapiens OX=9606 GN=HIST1H1B PE=1 SV=3	1	10	10	8	9	8	8	8	8	7	8	8	8	9	8	8	8	8	7	8	8	8	7	7	7	8	7	6	7	7	7	33.2	33.2	26.1	22.58	226	226	1	105	0	50.602	32.7	26.5	26.5
sp|P17096|HMGA1_HUMAN	sp|P17096|HMGA1_HUMAN	10	10	10	sp|P17096|HMGA1_HUMAN High mobility group protein HMG-I/HMG-Y OS=Homo sapiens OX=9606 GN=HMGA1 PE=1 SV=3	1	10	10	10	8	7	9	8	8	9	7	10	10	8	7	9	8	8	9	7	10	10	8	7	9	8	8	9	7	10	10	57	57	57	11.676	107	107	1	163	0	169.71	57	57	57
sp|P17655|CAN2_HUMAN	sp|P17655|CAN2_HUMAN	10	10	10	sp|P17655|CAN2_HUMAN Calpain-2 catalytic subunit OS=Homo sapiens OX=9606 GN=CAPN2 PE=1 SV=6	1	10	10	10	4	5	4	5	5	6	4	7	9	4	5	4	5	5	6	4	7	9	4	5	4	5	5	6	4	7	9	24.9	24.9	24.9	79.994	700	700	1	52	0	47.658	12.7	16.1	12.7
sp|P19105|ML12A_HUMAN	sp|P19105|ML12A_HUMAN	10	10	1	sp|P19105|ML12A_HUMAN Myosin regulatory light chain 12A OS=Homo sapiens OX=9606 GN=MYL12A PE=1 SV=2	1	10	10	1	10	10	9	10	10	10	10	10	10	10	10	9	10	10	10	10	10	10	1	1	1	1	1	1	1	1	1	69	69	17.5	19.794	171	171	1	455	0	238.99	69	69	68.4
sp|P19525|E2AK2_HUMAN	sp|P19525|E2AK2_HUMAN	10	10	10	sp|P19525|E2AK2_HUMAN Interferon-induced, double-stranded RNA-activated protein kinase OS=Homo sapiens OX=9606 GN=EIF2AK2 PE=1 SV=2	1	10	10	10	1	4	2	7	6	8	3	5	5	1	4	2	7	6	8	3	5	5	1	4	2	7	6	8	3	5	5	22.1	22.1	22.1	62.094	551	551	1	41	0	27.132	2.2	9.1	4.9
sp|P21589|5NTD_HUMAN	sp|P21589|5NTD_HUMAN	10	10	10	sp|P21589|5NTD_HUMAN 5-nucleotidase OS=Homo sapiens OX=9606 GN=NT5E PE=1 SV=1	1	10	10	10	0	0	0	7	6	8	7	7	9	0	0	0	7	6	8	7	7	9	0	0	0	7	6	8	7	7	9	30.8	30.8	30.8	63.367	574	574	1	50	0	55.304	0	0	0
sp|P21796|VDAC1_HUMAN	sp|P21796|VDAC1_HUMAN	10	10	10	sp|P21796|VDAC1_HUMAN Voltage-dependent anion-selective channel protein 1 OS=Homo sapiens OX=9606 GN=VDAC1 PE=1 SV=2	1	10	10	10	5	9	8	9	10	8	7	8	8	5	9	8	9	10	8	7	8	8	5	9	8	9	10	8	7	8	8	54.8	54.8	54.8	30.772	283	283	1	88	0	92.722	26.9	48.4	44.5
sp|P24844|MYL9_HUMAN	sp|P24844|MYL9_HUMAN	10	4	4	sp|P24844|MYL9_HUMAN Myosin regulatory light polypeptide 9 OS=Homo sapiens OX=9606 GN=MYL9 PE=1 SV=4	1	10	4	4	8	8	8	9	8	7	8	9	9	2	2	2	3	2	1	2	3	3	2	2	2	3	2	1	2	3	3	68.6	30.2	30.2	19.827	172	172	1	20	0	15.529	50.6	50.6	50.6
sp|P27824|CALX_HUMAN	sp|P27824|CALX_HUMAN	10	10	10	sp|P27824|CALX_HUMAN Calnexin OS=Homo sapiens OX=9606 GN=CANX PE=1 SV=2	1	10	10	10	0	2	1	3	7	3	9	7	6	0	2	1	3	7	3	9	7	6	0	2	1	3	7	3	9	7	6	20.3	20.3	20.3	67.567	592	592	1	43	0	28.819	0	4.6	2
sp|P28331|NDUS1_HUMAN	sp|P28331|NDUS1_HUMAN	10	10	10	sp|P28331|NDUS1_HUMAN NADH-ubiquinone oxidoreductase 75 kDa subunit, mitochondrial OS=Homo sapiens OX=9606 GN=NDUFS1 PE=1 SV=3	1	10	10	10	2	1	1	6	10	3	4	3	3	2	1	1	6	10	3	4	3	3	2	1	1	6	10	3	4	3	3	19.4	19.4	19.4	79.467	727	727	1	33	0	23.801	4	2.6	2.6
sp|P30419|NMT1_HUMAN	sp|P30419|NMT1_HUMAN	10	10	7	sp|P30419|NMT1_HUMAN Glycylpeptide N-tetradecanoyltransferase 1 OS=Homo sapiens OX=9606 GN=NMT1 PE=1 SV=2	1	10	10	7	5	6	5	5	6	5	3	6	5	5	6	5	5	6	5	3	6	5	2	4	3	3	4	4	1	3	3	29	29	21	56.806	496	496	1	46	0	29.897	17.1	18.3	15.9
sp|P35251|RFC1_HUMAN	sp|P35251|RFC1_HUMAN	10	10	10	sp|P35251|RFC1_HUMAN Replication factor C subunit 1 OS=Homo sapiens OX=9606 GN=RFC1 PE=1 SV=4	1	10	10	10	1	4	3	2	4	6	0	5	2	1	4	3	2	4	6	0	5	2	1	4	3	2	4	6	0	5	2	12.1	12.1	12.1	128.25	1148	1148	1	27	0	27.138	1	4	3.6
sp|P36507|MP2K2_HUMAN	sp|P36507|MP2K2_HUMAN	10	10	9	sp|P36507|MP2K2_HUMAN Dual specificity mitogen-activated protein kinase kinase 2 OS=Homo sapiens OX=9606 GN=MAP2K2 PE=1 SV=1	1	10	10	9	4	3	1	2	5	6	1	2	4	4	3	1	2	5	6	1	2	4	3	3	1	2	5	5	1	1	4	39.5	39.5	36.8	44.424	400	400	1	31	0	60.711	20	13.5	6
sp|P38646|GRP75_HUMAN	sp|P38646|GRP75_HUMAN	10	10	10	sp|P38646|GRP75_HUMAN Stress-70 protein, mitochondrial OS=Homo sapiens OX=9606 GN=HSPA9 PE=1 SV=2	1	10	10	10	0	1	0	3	4	5	3	7	2	0	1	0	3	4	5	3	7	2	0	1	0	3	4	5	3	7	2	21.6	21.6	21.6	73.68	679	679	1	25	0	25.013	0	2.5	0
sp|P41208|CETN2_HUMAN;sp|Q12798|CETN1_HUMAN	sp|P41208|CETN2_HUMAN	10;1	10;1	10;1	sp|P41208|CETN2_HUMAN Centrin-2 OS=Homo sapiens OX=9606 GN=CETN2 PE=1 SV=1	2	10	10	10	6	7	6	9	9	6	8	7	7	6	7	6	9	9	6	8	7	7	6	7	6	9	9	6	8	7	7	55.8	55.8	55.8	19.738	172	172;172	1	85	0	121.18	50.6	55.8	50.6
sp|P46781|RS9_HUMAN	sp|P46781|RS9_HUMAN	10	10	10	sp|P46781|RS9_HUMAN 40S ribosomal protein S9 OS=Homo sapiens OX=9606 GN=RPS9 PE=1 SV=3	1	10	10	10	9	7	7	9	6	6	6	5	6	9	7	7	9	6	6	6	5	6	9	7	7	9	6	6	6	5	6	37.1	37.1	37.1	22.591	194	194	1	65	0	23.458	32	26.8	24.2
sp|P47755|CAZA2_HUMAN	sp|P47755|CAZA2_HUMAN	10	8	8	sp|P47755|CAZA2_HUMAN F-actin-capping protein subunit alpha-2 OS=Homo sapiens OX=9606 GN=CAPZA2 PE=1 SV=3	1	10	8	8	9	10	9	10	9	9	10	10	9	7	8	7	8	7	7	8	8	7	7	8	7	8	7	7	8	8	7	56.3	46.9	46.9	32.949	286	286	1	89	0	151.03	47.2	56.3	53.5
sp|P50416|CPT1A_HUMAN	sp|P50416|CPT1A_HUMAN	10	10	10	sp|P50416|CPT1A_HUMAN Carnitine O-palmitoyltransferase 1, liver isoform OS=Homo sapiens OX=9606 GN=CPT1A PE=1 SV=2	1	10	10	10	5	3	5	8	9	9	5	7	7	5	3	5	8	9	9	5	7	7	5	3	5	8	9	9	5	7	7	17.1	17.1	17.1	88.367	773	773	1	64	0	53.481	9.2	6.2	9.2
sp|P52907|CAZA1_HUMAN	sp|P52907|CAZA1_HUMAN	10	10	8	sp|P52907|CAZA1_HUMAN F-actin-capping protein subunit alpha-1 OS=Homo sapiens OX=9606 GN=CAPZA1 PE=1 SV=3	1	10	10	8	10	10	8	9	10	10	10	9	10	10	10	8	9	10	10	10	9	10	8	8	6	7	8	8	8	7	8	54.9	54.9	45.5	32.922	286	286	1	166	0	323.31	54.9	54.9	45.8
sp|P54132|BLM_HUMAN	sp|P54132|BLM_HUMAN	10	10	10	sp|P54132|BLM_HUMAN Bloom syndrome protein OS=Homo sapiens OX=9606 GN=BLM PE=1 SV=1	1	10	10	10	6	4	6	1	1	1	3	1	1	6	4	6	1	1	1	3	1	1	6	4	6	1	1	1	3	1	1	9	9	9	159	1417	1417	1	25	0	22.3	4.9	3.6	4.8
sp|P54727|RD23B_HUMAN	sp|P54727|RD23B_HUMAN	10	10	9	sp|P54727|RD23B_HUMAN UV excision repair protein RAD23 homolog B OS=Homo sapiens OX=9606 GN=RAD23B PE=1 SV=1	1	10	10	9	6	6	7	8	7	7	6	4	7	6	6	7	8	7	7	6	4	7	5	5	6	7	6	6	5	4	6	45.2	45.2	43.3	43.171	409	409	1	60	0	64.054	26.7	22	24
sp|P55084|ECHB_HUMAN	sp|P55084|ECHB_HUMAN	10	10	10	sp|P55084|ECHB_HUMAN Trifunctional enzyme subunit beta, mitochondrial OS=Homo sapiens OX=9606 GN=HADHB PE=1 SV=3	1	10	10	10	3	6	3	9	8	8	6	5	6	3	6	3	9	8	8	6	5	6	3	6	3	9	8	8	6	5	6	27.2	27.2	27.2	51.294	474	474	1	61	0	42.585	11	18.6	8
sp|P56182|RRP1_HUMAN	sp|P56182|RRP1_HUMAN	10	10	10	sp|P56182|RRP1_HUMAN Ribosomal RNA processing protein 1 homolog A OS=Homo sapiens OX=9606 GN=RRP1 PE=1 SV=1	1	10	10	10	2	4	2	5	5	9	5	5	6	2	4	2	5	5	9	5	5	6	2	4	2	5	5	9	5	5	6	23.4	23.4	23.4	52.839	461	461	1	46	0	50.002	4.6	13.2	4.6
sp|P60660|MYL6_HUMAN	sp|P60660|MYL6_HUMAN	10	9	9	sp|P60660|MYL6_HUMAN Myosin light polypeptide 6 OS=Homo sapiens OX=9606 GN=MYL6 PE=1 SV=2	1	10	9	9	6	6	6	9	6	6	6	8	6	5	5	5	8	5	5	5	7	5	5	5	5	8	5	5	5	7	5	53	44.4	44.4	16.93	151	151	1	305	0	101.73	40.4	40.4	40.4
sp|P61160|ARP2_HUMAN	sp|P61160|ARP2_HUMAN	10	10	10	sp|P61160|ARP2_HUMAN Actin-related protein 2 OS=Homo sapiens OX=9606 GN=ACTR2 PE=1 SV=1	1	10	10	10	6	7	6	6	8	9	6	8	8	6	7	6	6	8	9	6	8	8	6	7	6	6	8	9	6	8	8	40.4	40.4	40.4	44.76	394	394	1	75	0	67.681	21.3	24.6	21.3
sp|P62269|RS18_HUMAN	sp|P62269|RS18_HUMAN	10	10	10	sp|P62269|RS18_HUMAN 40S ribosomal protein S18 OS=Homo sapiens OX=9606 GN=RPS18 PE=1 SV=3	1	10	10	10	5	4	3	6	6	9	5	8	5	5	4	3	6	6	9	5	8	5	5	4	3	6	6	9	5	8	5	53.3	53.3	53.3	17.718	152	152	1	52	0	34.398	23.7	23	18.4
sp|P62424|RL7A_HUMAN	sp|P62424|RL7A_HUMAN	10	10	10	sp|P62424|RL7A_HUMAN 60S ribosomal protein L7a OS=Homo sapiens OX=9606 GN=RPL7A PE=1 SV=2	1	10	10	10	8	8	6	8	7	8	9	6	7	8	8	6	8	7	8	9	6	7	8	8	6	8	7	8	9	6	7	29.3	29.3	29.3	29.995	266	266	1	89	0	41.52	25.9	25.9	21.8
sp|P62906|RL10A_HUMAN	sp|P62906|RL10A_HUMAN	10	10	10	sp|P62906|RL10A_HUMAN 60S ribosomal protein L10a OS=Homo sapiens OX=9606 GN=RPL10A PE=1 SV=2	1	10	10	10	6	7	6	9	9	8	8	8	10	6	7	6	9	9	8	8	8	10	6	7	6	9	9	8	8	8	10	35.5	35.5	35.5	24.831	217	217	1	98	0	53.985	24.4	28.1	24.9
sp|Q00653|NFKB2_HUMAN	sp|Q00653|NFKB2_HUMAN	10	10	10	sp|Q00653|NFKB2_HUMAN Nuclear factor NF-kappa-B p100 subunit OS=Homo sapiens OX=9606 GN=NFKB2 PE=1 SV=4	1	10	10	10	2	4	3	2	6	2	3	7	6	2	4	3	2	6	2	3	7	6	2	4	3	2	6	2	3	7	6	18.1	18.1	18.1	96.748	900	900	1	38	0	28.334	3.2	7.8	5.7
sp|Q01970|PLCB3_HUMAN	sp|Q01970|PLCB3_HUMAN	10	10	10	sp|Q01970|PLCB3_HUMAN 1-phosphatidylinositol 4,5-bisphosphate phosphodiesterase beta-3 OS=Homo sapiens OX=9606 GN=PLCB3 PE=1 SV=2	1	10	10	10	4	6	5	2	4	2	4	6	6	4	6	5	2	4	2	4	6	6	4	6	5	2	4	2	4	6	6	14.3	14.3	14.3	138.8	1234	1234	1	39	0	81.81	5.9	10.3	7.4
sp|Q01995|TAGL_HUMAN	sp|Q01995|TAGL_HUMAN	10	10	10	sp|Q01995|TAGL_HUMAN Transgelin OS=Homo sapiens OX=9606 GN=TAGLN PE=1 SV=4	1	10	10	10	5	3	3	6	6	6	6	5	4	5	3	3	6	6	6	6	5	4	5	3	3	6	6	6	6	5	4	55.2	55.2	55.2	22.611	201	201	1	44	0	22.824	31.8	17.9	17.4
sp|Q02978|M2OM_HUMAN	sp|Q02978|M2OM_HUMAN	10	10	10	sp|Q02978|M2OM_HUMAN Mitochondrial 2-oxoglutarate/malate carrier protein OS=Homo sapiens OX=9606 GN=SLC25A11 PE=1 SV=3	1	10	10	10	3	3	1	6	7	7	3	4	3	3	3	1	6	7	7	3	4	3	3	3	1	6	7	7	3	4	3	39.8	39.8	39.8	34.061	314	314	1	38	0	41.784	12.4	15.3	4.5
sp|Q06330|SUH_HUMAN;sp|Q9UBG7|RBPJL_HUMAN	sp|Q06330|SUH_HUMAN	10;1	10;1	10;1	sp|Q06330|SUH_HUMAN Recombining binding protein suppressor of hairless OS=Homo sapiens OX=9606 GN=RBPJ PE=1 SV=3	2	10	10	10	8	9	5	7	6	5	7	4	5	8	9	5	7	6	5	7	4	5	8	9	5	7	6	5	7	4	5	25.2	25.2	25.2	55.637	500	500;517	1	60	0	77.962	23.2	24.8	14.2
sp|Q08AF3|SLFN5_HUMAN;sp|Q68D06|SLN13_HUMAN	sp|Q08AF3|SLFN5_HUMAN	10;1	10;1	9;0	sp|Q08AF3|SLFN5_HUMAN Schlafen family member 5 OS=Homo sapiens OX=9606 GN=SLFN5 PE=1 SV=1	2	10	10	9	3	1	3	2	4	6	4	4	5	3	1	3	2	4	6	4	4	5	2	1	3	2	4	5	3	3	4	13.4	13.4	12	101.05	891	891;897	1	38	0	46.791	4.3	1.2	3.7
sp|Q10567|AP1B1_HUMAN	sp|Q10567|AP1B1_HUMAN	10	4	4	sp|Q10567|AP1B1_HUMAN AP-1 complex subunit beta-1 OS=Homo sapiens OX=9606 GN=AP1B1 PE=1 SV=2	1	10	4	4	1	3	1	7	6	7	7	8	4	0	0	0	2	2	2	1	3	1	0	0	0	2	2	2	1	3	1	19.3	11.2	11.2	104.64	949	949	1	14	0	13.765	1.5	4.3	1.4
sp|Q13148|TADBP_HUMAN	sp|Q13148|TADBP_HUMAN	10	10	10	sp|Q13148|TADBP_HUMAN TAR DNA-binding protein 43 OS=Homo sapiens OX=9606 GN=TARDBP PE=1 SV=1	1	10	10	10	9	10	9	9	8	8	9	7	10	9	10	9	9	8	8	9	7	10	9	10	9	9	8	8	9	7	10	30.4	30.4	30.4	44.739	414	414	1	95	0	171.29	30.2	30.4	26.6
sp|Q13263|TIF1B_HUMAN	sp|Q13263|TIF1B_HUMAN	10	10	10	sp|Q13263|TIF1B_HUMAN Transcription intermediary factor 1-beta OS=Homo sapiens OX=9606 GN=TRIM28 PE=1 SV=5	1	10	10	10	5	4	4	0	3	4	4	5	3	5	4	4	0	3	4	4	5	3	5	4	4	0	3	4	4	5	3	18.8	18.8	18.8	88.549	835	835	1	36	0	23.681	8.1	6.3	8.1
sp|Q13838|DX39B_HUMAN	sp|Q13838|DX39B_HUMAN	10	10	2	sp|Q13838|DX39B_HUMAN Spliceosome RNA helicase DDX39B OS=Homo sapiens OX=9606 GN=DDX39B PE=1 SV=1	1	10	10	2	0	3	1	2	7	3	5	5	4	0	3	1	2	7	3	5	5	4	0	0	1	0	1	0	1	1	0	27.6	27.6	8.6	48.991	428	428	1	31	0	25.896	0	7	5.1
sp|Q14498|RBM39_HUMAN;sp|Q86U06|RBM23_HUMAN	sp|Q14498|RBM39_HUMAN	10;1	10;1	10;1	sp|Q14498|RBM39_HUMAN RNA-binding protein 39 OS=Homo sapiens OX=9606 GN=RBM39 PE=1 SV=2	2	10	10	10	6	8	7	7	9	9	5	10	7	6	8	7	7	9	9	5	10	7	6	8	7	7	9	9	5	10	7	30.4	30.4	30.4	59.379	530	530;439	1	81	0	106.81	16.8	25.8	20.2
sp|Q14527|HLTF_HUMAN	sp|Q14527|HLTF_HUMAN	10	10	10	sp|Q14527|HLTF_HUMAN Helicase-like transcription factor OS=Homo sapiens OX=9606 GN=HLTF PE=1 SV=2	1	10	10	10	4	6	6	3	6	2	0	2	2	4	6	6	3	6	2	0	2	2	4	6	6	3	6	2	0	2	2	17	17	17	113.93	1009	1009	1	31	0	31.332	7.2	11.7	11.3
sp|Q15050|RRS1_HUMAN	sp|Q15050|RRS1_HUMAN	10	10	10	sp|Q15050|RRS1_HUMAN Ribosome biogenesis regulatory protein homolog OS=Homo sapiens OX=9606 GN=RRS1 PE=1 SV=2	1	10	10	10	5	7	4	7	7	6	5	7	8	5	7	4	7	7	6	5	7	8	5	7	4	7	7	6	5	7	8	35.1	35.1	35.1	41.193	365	365	1	63	0	112.27	15.3	23.3	12.1
sp|Q15366|PCBP2_HUMAN;sp|P57721|PCBP3_HUMAN	sp|Q15366|PCBP2_HUMAN	10;1	10;1	9;0	sp|Q15366|PCBP2_HUMAN Poly(rC)-binding protein 2 OS=Homo sapiens OX=9606 GN=PCBP2 PE=1 SV=1	2	10	10	9	7	9	6	7	9	10	5	9	8	7	9	6	7	9	10	5	9	8	6	8	5	6	8	9	4	8	7	45.2	45.2	39.7	38.58	365	365;371	1	100	0	154.78	31.2	43.3	32.9
sp|Q15436|SC23A_HUMAN;sp|Q15437|SC23B_HUMAN	sp|Q15436|SC23A_HUMAN	10;1	10;1	10;1	sp|Q15436|SC23A_HUMAN Protein transport protein Sec23A OS=Homo sapiens OX=9606 GN=SEC23A PE=1 SV=2	2	10	10	10	1	3	1	4	5	8	4	9	5	1	3	1	4	5	8	4	9	5	1	3	1	4	5	8	4	9	5	19.1	19.1	19.1	86.16	765	765;767	1	40	0	44.344	1.6	7.3	1.6
sp|Q16795|NDUA9_HUMAN;sp|Q7RTS5|OTOP3_HUMAN	sp|Q16795|NDUA9_HUMAN	10;1	10;1	10;1	sp|Q16795|NDUA9_HUMAN NADH dehydrogenase [ubiquinone] 1 alpha subcomplex subunit 9, mitochondrial OS=Homo sapiens OX=9606 GN=NDUFA9 PE=1 SV=2	2	10	10	10	2	3	2	6	4	3	4	4	4	2	3	2	6	4	3	4	4	4	2	3	2	6	4	3	4	4	4	31.6	31.6	31.6	42.509	377	377;596	1	37	0	38.012	8.8	12.2	8.8
sp|Q2TB10|ZN800_HUMAN	sp|Q2TB10|ZN800_HUMAN	10	10	10	sp|Q2TB10|ZN800_HUMAN Zinc finger protein 800 OS=Homo sapiens OX=9606 GN=ZNF800 PE=1 SV=1	1	10	10	10	7	6	4	3	6	6	4	8	7	7	6	4	3	6	6	4	8	7	7	6	4	3	6	6	4	8	7	17	17	17	75.235	664	664	1	58	0	137.32	10.4	10.5	7.1
sp|Q5SY16|NOL9_HUMAN	sp|Q5SY16|NOL9_HUMAN	10	10	10	sp|Q5SY16|NOL9_HUMAN Polynucleotide 5-hydroxyl-kinase NOL9 OS=Homo sapiens OX=9606 GN=NOL9 PE=1 SV=1	1	10	10	10	4	6	1	6	6	6	3	7	6	4	6	1	6	6	6	3	7	6	4	6	1	6	6	6	3	7	6	18.8	18.8	18.8	79.322	702	702	1	46	0	66.464	8.8	11.8	2.4
sp|Q709C8|VP13C_HUMAN	sp|Q709C8|VP13C_HUMAN	10	10	10	sp|Q709C8|VP13C_HUMAN Vacuolar protein sorting-associated protein 13C OS=Homo sapiens OX=9606 GN=VPS13C PE=1 SV=1	1	10	10	10	0	4	0	1	5	5	0	2	2	0	4	0	1	5	5	0	2	2	0	4	0	1	5	5	0	2	2	4.4	4.4	4.4	422.39	3753	3753	1	19	0	21.964	0	1.8	0
sp|Q7Z6E9|RBBP6_HUMAN	sp|Q7Z6E9|RBBP6_HUMAN	10	10	10	sp|Q7Z6E9|RBBP6_HUMAN E3 ubiquitin-protein ligase RBBP6 OS=Homo sapiens OX=9606 GN=RBBP6 PE=1 SV=1	1	10	10	10	0	1	1	1	4	9	0	2	2	0	1	1	1	4	9	0	2	2	0	1	1	1	4	9	0	2	2	5.8	5.8	5.8	201.56	1792	1792	1	20	0	45.226	0	0.7	0.7
sp|Q8IUH3|RBM45_HUMAN	sp|Q8IUH3|RBM45_HUMAN	10	10	10	sp|Q8IUH3|RBM45_HUMAN RNA-binding protein 45 OS=Homo sapiens OX=9606 GN=RBM45 PE=1 SV=1	1	10	10	10	1	2	2	3	5	10	0	2	0	1	2	2	3	5	10	0	2	0	1	2	2	3	5	10	0	2	0	22.3	22.3	22.3	53.502	476	476	1	25	0	32.189	3.6	6.5	6.5
sp|Q8NFW8|NEUA_HUMAN	sp|Q8NFW8|NEUA_HUMAN	10	10	10	sp|Q8NFW8|NEUA_HUMAN N-acylneuraminate cytidylyltransferase OS=Homo sapiens OX=9606 GN=CMAS PE=1 SV=2	1	10	10	10	0	8	6	9	8	7	4	8	6	0	8	6	9	8	7	4	8	6	0	8	6	9	8	7	4	8	6	27	27	27	48.379	434	434	1	73	0	82.531	0	23.3	18.2
sp|Q8TAQ2|SMRC2_HUMAN	sp|Q8TAQ2|SMRC2_HUMAN	10	10	8	sp|Q8TAQ2|SMRC2_HUMAN SWI/SNF complex subunit SMARCC2 OS=Homo sapiens OX=9606 GN=SMARCC2 PE=1 SV=1	1	10	10	8	0	1	1	2	4	5	0	6	2	0	1	1	2	4	5	0	6	2	0	0	0	1	3	4	0	4	1	11.4	11.4	9.8	132.88	1214	1214	1	21	0	26.171	0	1	1
sp|Q96BY6|DOC10_HUMAN	sp|Q96BY6|DOC10_HUMAN	10	9	9	sp|Q96BY6|DOC10_HUMAN Dedicator of cytokinesis protein 10 OS=Homo sapiens OX=9606 GN=DOCK10 PE=1 SV=3	1	10	9	9	0	2	0	0	3	6	2	2	3	0	1	0	0	2	6	2	2	3	0	1	0	0	2	6	2	2	3	6.5	6	6	249.53	2186	2186	1	16	0	19.424	0	0.8	0
sp|Q99460|PSMD1_HUMAN	sp|Q99460|PSMD1_HUMAN	10	10	10	sp|Q99460|PSMD1_HUMAN 26S proteasome non-ATPase regulatory subunit 1 OS=Homo sapiens OX=9606 GN=PSMD1 PE=1 SV=2	1	10	10	10	1	1	0	2	4	5	3	7	4	1	1	0	2	4	5	3	7	4	1	1	0	2	4	5	3	7	4	21.9	21.9	21.9	105.84	953	953	1	27	0	35.441	2.7	2.5	0
sp|Q99755|PI51A_HUMAN;sp|O14986|PI51B_HUMAN;sp|O60331|PI51C_HUMAN	sp|Q99755|PI51A_HUMAN	10;1;1	10;1;1	4;1;1	sp|Q99755|PI51A_HUMAN Phosphatidylinositol 4-phosphate 5-kinase type-1 alpha OS=Homo sapiens OX=9606 GN=PIP5K1A PE=1 SV=1	3	10	10	4	2	2	1	4	4	6	2	2	3	2	2	1	4	4	6	2	2	3	1	0	0	1	1	2	1	0	0	26.3	26.3	11.6	62.633	562	562;540;668	1	27	0	34.546	4.8	5.2	2.5
sp|Q9BQ04|RBM4B_HUMAN	sp|Q9BQ04|RBM4B_HUMAN	10	1	1	sp|Q9BQ04|RBM4B_HUMAN RNA-binding protein 4B OS=Homo sapiens OX=9606 GN=RBM4B PE=1 SV=1	1	10	1	1	5	4	4	6	6	4	2	2	4	0	0	0	0	0	1	0	0	0	0	0	0	0	0	1	0	0	0	27.6	4.5	4.5	40.149	359	359	1	1	0.0064161	2.5619	13.4	10.9	10.3
sp|Q9GZL7|WDR12_HUMAN	sp|Q9GZL7|WDR12_HUMAN	10	10	10	sp|Q9GZL7|WDR12_HUMAN Ribosome biogenesis protein WDR12 OS=Homo sapiens OX=9606 GN=WDR12 PE=1 SV=2	1	10	10	10	3	0	1	2	2	9	2	3	6	3	0	1	2	2	9	2	3	6	3	0	1	2	2	9	2	3	6	35.9	35.9	35.9	47.707	423	423	1	31	0	64.207	9.7	0	3.1
sp|Q9H334|FOXP1_HUMAN	sp|Q9H334|FOXP1_HUMAN	10	10	9	sp|Q9H334|FOXP1_HUMAN Forkhead box protein P1 OS=Homo sapiens OX=9606 GN=FOXP1 PE=1 SV=1	1	10	10	9	2	1	0	4	8	7	3	4	3	2	1	0	4	8	7	3	4	3	2	1	0	4	7	7	3	4	3	25.6	25.6	23.6	75.316	677	677	1	35	0	83.105	4	2.7	0
sp|Q9HD67|MYO10_HUMAN	sp|Q9HD67|MYO10_HUMAN	10	10	10	sp|Q9HD67|MYO10_HUMAN Unconventional myosin-X OS=Homo sapiens OX=9606 GN=MYO10 PE=1 SV=3	1	10	10	10	1	0	0	4	7	3	2	6	1	1	0	0	4	7	3	2	6	1	1	0	0	4	7	3	2	6	1	6.8	6.8	6.8	237.34	2058	2058	1	24	0	43.782	0.9	0	0
sp|Q9NUI1|DECR2_HUMAN	sp|Q9NUI1|DECR2_HUMAN	10	10	10	sp|Q9NUI1|DECR2_HUMAN Peroxisomal 2,4-dienoyl-CoA reductase OS=Homo sapiens OX=9606 GN=DECR2 PE=1 SV=1	1	10	10	10	1	2	1	7	5	4	4	7	3	1	2	1	7	5	4	4	7	3	1	2	1	7	5	4	4	7	3	42.8	42.8	42.8	30.777	292	292	1	38	0	31.38	5.1	9.9	5.1
sp|Q9NX58|LYAR_HUMAN	sp|Q9NX58|LYAR_HUMAN	10	10	10	sp|Q9NX58|LYAR_HUMAN Cell growth-regulating nucleolar protein OS=Homo sapiens OX=9606 GN=LYAR PE=1 SV=2	1	10	10	10	7	7	9	8	9	8	8	8	6	7	7	9	8	9	8	8	8	6	7	7	9	8	9	8	8	8	6	33.8	33.8	33.8	43.614	379	379	1	82	0	252.77	30.6	26.9	31.1
sp|Q9NY93|DDX56_HUMAN	sp|Q9NY93|DDX56_HUMAN	10	10	10	sp|Q9NY93|DDX56_HUMAN Probable ATP-dependent RNA helicase DDX56 OS=Homo sapiens OX=9606 GN=DDX56 PE=1 SV=1	1	10	10	10	1	0	0	1	1	9	1	4	3	1	0	0	1	1	9	1	4	3	1	0	0	1	1	9	1	4	3	23	23	23	61.589	547	547	1	21	0	21.81	3.8	0	0
sp|Q9NZR1|TMOD2_HUMAN	sp|Q9NZR1|TMOD2_HUMAN	10	9	9	sp|Q9NZR1|TMOD2_HUMAN Tropomodulin-2 OS=Homo sapiens OX=9606 GN=TMOD2 PE=1 SV=1	1	10	9	9	1	2	1	6	5	8	4	6	5	0	1	0	5	5	7	3	6	4	0	1	0	5	5	7	3	6	4	47.9	45.3	45.3	39.595	351	351	1	37	0	161.1	2.6	12.8	2.6
sp|Q9UGN5|PARP2_HUMAN	sp|Q9UGN5|PARP2_HUMAN	10	10	10	sp|Q9UGN5|PARP2_HUMAN Poly [ADP-ribose] polymerase 2 OS=Homo sapiens OX=9606 GN=PARP2 PE=1 SV=2	1	10	10	10	5	7	5	2	2	2	2	3	2	5	7	5	2	2	2	2	3	2	5	7	5	2	2	2	2	3	2	25.7	25.7	25.7	66.205	583	583	1	30	0	38.285	10.8	16.3	16.6
sp|Q9UNW9|NOVA2_HUMAN	sp|Q9UNW9|NOVA2_HUMAN	10	10	8	sp|Q9UNW9|NOVA2_HUMAN RNA-binding protein Nova-2 OS=Homo sapiens OX=9606 GN=NOVA2 PE=1 SV=1	1	10	10	8	4	6	5	7	6	5	6	3	4	4	6	5	7	6	5	6	3	4	4	5	4	6	5	4	6	2	4	28.5	28.5	23.8	49.008	492	492	1	48	0	48.555	13.2	15.7	15
sp|Q9Y5J1|UTP18_HUMAN	sp|Q9Y5J1|UTP18_HUMAN	10	10	10	sp|Q9Y5J1|UTP18_HUMAN U3 small nucleolar RNA-associated protein 18 homolog OS=Homo sapiens OX=9606 GN=UTP18 PE=1 SV=3	1	10	10	10	3	4	0	4	4	9	4	6	5	3	4	0	4	4	9	4	6	5	3	4	0	4	4	9	4	6	5	31.7	31.7	31.7	62.003	556	556	1	45	0	68.817	10.8	13.8	0
sp|O00566|MPP10_HUMAN	sp|O00566|MPP10_HUMAN	9	9	9	sp|O00566|MPP10_HUMAN U3 small nucleolar ribonucleoprotein protein MPP10 OS=Homo sapiens OX=9606 GN=MPHOSPH10 PE=1 SV=2	1	9	9	9	1	1	1	2	0	7	3	4	5	1	1	1	2	0	7	3	4	5	1	1	1	2	0	7	3	4	5	20.6	20.6	20.6	78.863	681	681	1	26	0	72.376	1.9	1.9	1.9
sp|O15213|WDR46_HUMAN	sp|O15213|WDR46_HUMAN	9	9	9	sp|O15213|WDR46_HUMAN WD repeat-containing protein 46 OS=Homo sapiens OX=9606 GN=WDR46 PE=1 SV=3	1	9	9	9	4	3	1	5	3	9	4	5	3	4	3	1	5	3	9	4	5	3	4	3	1	5	3	9	4	5	3	22.5	22.5	22.5	68.07	610	610	1	39	0	95.369	12.3	8.7	3.3
sp|O15446|RPA34_HUMAN	sp|O15446|RPA34_HUMAN	9	9	9	sp|O15446|RPA34_HUMAN DNA-directed RNA polymerase I subunit RPA34 OS=Homo sapiens OX=9606 GN=CD3EAP PE=1 SV=1	1	9	9	9	4	7	3	2	4	4	4	2	6	4	7	3	2	4	4	4	2	6	4	7	3	2	4	4	4	2	6	40.6	40.6	40.6	54.985	510	510	1	36	0	70.91	17.8	32.9	13.9
sp|O60701|UGDH_HUMAN	sp|O60701|UGDH_HUMAN	9	9	9	sp|O60701|UGDH_HUMAN UDP-glucose 6-dehydrogenase OS=Homo sapiens OX=9606 GN=UGDH PE=1 SV=1	1	9	9	9	0	0	0	0	4	3	2	3	5	0	0	0	0	4	3	2	3	5	0	0	0	0	4	3	2	3	5	25.7	25.7	25.7	55.023	494	494	1	17	0	26.281	0	0	0
sp|O75400|PR40A_HUMAN	sp|O75400|PR40A_HUMAN	9	9	9	sp|O75400|PR40A_HUMAN Pre-mRNA-processing factor 40 homolog A OS=Homo sapiens OX=9606 GN=PRPF40A PE=1 SV=2	1	9	9	9	8	5	3	3	3	6	5	5	5	8	5	3	3	3	6	5	5	5	8	5	3	3	3	6	5	5	5	12.9	12.9	12.9	108.8	957	957	1	44	0	24.431	11.4	7.1	3.9
sp|O75923|DYSF_HUMAN	sp|O75923|DYSF_HUMAN	9	8	8	sp|O75923|DYSF_HUMAN Dysferlin OS=Homo sapiens OX=9606 GN=DYSF PE=1 SV=1	1	9	8	8	1	1	1	4	5	3	2	5	2	0	0	0	3	4	2	1	4	1	0	0	0	3	4	2	1	4	1	6.2	5.5	5.5	237.29	2080	2080	1	15	0	17.523	0.7	0.7	0.7
sp|O76094|SRP72_HUMAN	sp|O76094|SRP72_HUMAN	9	9	9	sp|O76094|SRP72_HUMAN Signal recognition particle subunit SRP72 OS=Homo sapiens OX=9606 GN=SRP72 PE=1 SV=3	1	9	9	9	1	1	1	2	4	5	1	5	3	1	1	1	2	4	5	1	5	3	1	1	1	2	4	5	1	5	3	18	18	18	74.605	671	671	1	24	0	26.438	2.5	2.5	2.5
sp|O94905|ERLN2_HUMAN	sp|O94905|ERLN2_HUMAN	9	9	7	sp|O94905|ERLN2_HUMAN Erlin-2 OS=Homo sapiens OX=9606 GN=ERLIN2 PE=1 SV=1	1	9	9	7	2	2	1	4	6	6	4	6	7	2	2	1	4	6	6	4	6	7	0	0	0	3	4	4	2	4	5	32.7	32.7	25.7	37.839	339	339	1	43	0	52.303	7.1	7.1	3.5
sp|O95644|NFAC1_HUMAN	sp|O95644|NFAC1_HUMAN	9	8	8	sp|O95644|NFAC1_HUMAN Nuclear factor of activated T-cells, cytoplasmic 1 OS=Homo sapiens OX=9606 GN=NFATC1 PE=1 SV=3	1	9	8	8	5	4	6	3	2	5	6	6	4	5	4	6	3	2	5	5	6	4	5	4	6	3	2	5	5	6	4	13.6	12.8	12.8	101.24	943	943	1	50	0	44.774	6.8	5.7	8.2
sp|O95810|CAVN2_HUMAN	sp|O95810|CAVN2_HUMAN	9	9	9	sp|O95810|CAVN2_HUMAN Caveolae-associated protein 2 OS=Homo sapiens OX=9606 GN=CAVIN2 PE=1 SV=3	1	9	9	9	5	8	5	7	5	6	5	6	7	5	8	5	7	5	6	5	6	7	5	8	5	7	5	6	5	6	7	29.2	29.2	29.2	47.173	425	425	1	62	0	74.231	18.6	25.2	18.6
sp|P02768|ALBU_HUMAN;CON__P02768-1	sp|P02768|ALBU_HUMAN;CON__P02768-1	9;9	5;5	5;5	sp|P02768|ALBU_HUMAN Serum albumin OS=Homo sapiens OX=9606 GN=ALB PE=1 SV=2;	2	9	5	5	9	6	7	7	7	6	6	5	5	5	2	3	3	3	2	2	1	1	5	2	3	3	3	2	2	1	1	13.6	8.9	8.9	69.366	609	609;609	1	22	0	9.2293	13.6	8.9	10.2
sp|P04899|GNAI2_HUMAN;sp|P63096|GNAI1_HUMAN;sp|P08754|GNAI3_HUMAN;sp|P11488|GNAT1_HUMAN;sp|P09471|GNAO_HUMAN;sp|P19087|GNAT2_HUMAN;sp|A8MTJ3|GNAT3_HUMAN;sp|P38405|GNAL_HUMAN	sp|P04899|GNAI2_HUMAN	9;4;4;2;2;2;2;1	9;4;4;2;2;2;2;1	8;3;3;1;1;1;1;0	sp|P04899|GNAI2_HUMAN Guanine nucleotide-binding protein G(i) subunit alpha-2 OS=Homo sapiens OX=9606 GN=GNAI2 PE=1 SV=3	8	9	9	8	1	2	3	6	6	5	5	7	7	1	2	3	6	6	5	5	7	7	0	1	2	5	5	5	4	6	6	31	31	27.9	40.45	355	355;354;354;350;354;354;354;381	1	42	0	42.779	3.1	6.5	10.4
sp|P05997|CO5A2_HUMAN	sp|P05997|CO5A2_HUMAN	9	9	9	sp|P05997|CO5A2_HUMAN Collagen alpha-2(V) chain OS=Homo sapiens OX=9606 GN=COL5A2 PE=1 SV=3	1	9	9	9	6	4	5	6	5	7	5	6	4	6	4	5	6	5	7	5	6	4	6	4	5	6	5	7	5	6	4	8.5	8.5	8.5	144.91	1499	1499	1	51	0	78.328	5.9	4.3	5.3
sp|P06733|ENOA_HUMAN;sp|P13929|ENOB_HUMAN;sp|P09104|ENOG_HUMAN	sp|P06733|ENOA_HUMAN	9;2;2	9;2;2	9;2;2	sp|P06733|ENOA_HUMAN Alpha-enolase OS=Homo sapiens OX=9606 GN=ENO1 PE=1 SV=2	3	9	9	9	7	4	3	3	5	4	5	5	4	7	4	3	3	5	4	5	5	4	7	4	3	3	5	4	5	5	4	30.4	30.4	30.4	47.168	434	434;434;434	1	40	0	41.133	26.7	14.3	9.7
sp|P10412|H14_HUMAN;sp|P22492|H1T_HUMAN	sp|P10412|H14_HUMAN	9;3	7;2	2;0	sp|P10412|H14_HUMAN Histone H1.4 OS=Homo sapiens OX=9606 GN=HIST1H1E PE=1 SV=2	2	9	7	2	7	8	8	7	8	6	6	6	8	5	7	7	7	7	5	5	5	7	1	2	2	2	2	1	0	1	2	34.2	26.9	11.4	21.865	219	219;207	1	75	0	22.993	29.7	31.1	31.1
sp|P16402|H13_HUMAN	sp|P16402|H13_HUMAN	9	2	2	sp|P16402|H13_HUMAN Histone H1.3 OS=Homo sapiens OX=9606 GN=HIST1H1D PE=1 SV=2	1	9	2	2	6	7	7	6	7	5	6	6	7	0	1	1	1	1	0	0	1	1	0	1	1	1	1	0	0	1	1	33.9	11.3	11.3	22.35	221	221	1	7	0.00052715	3.9483	22.2	26.7	26.7
sp|P17858|PFKAL_HUMAN	sp|P17858|PFKAL_HUMAN	9	6	6	sp|P17858|PFKAL_HUMAN ATP-dependent 6-phosphofructokinase, liver type OS=Homo sapiens OX=9606 GN=PFKL PE=1 SV=6	1	9	6	6	2	4	4	8	4	7	7	9	6	1	1	1	5	2	4	4	6	3	1	1	1	5	2	4	4	6	3	17.6	12.8	12.8	85.018	780	780	1	27	0	28.022	2.8	6.4	6.4
sp|P18754|RCC1_HUMAN	sp|P18754|RCC1_HUMAN	9	9	9	sp|P18754|RCC1_HUMAN Regulator of chromosome condensation OS=Homo sapiens OX=9606 GN=RCC1 PE=1 SV=1	1	9	9	9	4	6	5	6	6	7	6	7	4	4	6	5	6	6	7	6	7	4	4	6	5	6	6	7	6	7	4	31.4	31.4	31.4	44.969	421	421	1	66	0	122.11	17.8	23.3	21.4
sp|P20073|ANXA7_HUMAN	sp|P20073|ANXA7_HUMAN	9	9	9	sp|P20073|ANXA7_HUMAN Annexin A7 OS=Homo sapiens OX=9606 GN=ANXA7 PE=1 SV=3	1	9	9	9	3	1	1	3	5	5	3	5	4	3	1	1	3	5	5	3	5	4	3	1	1	3	5	5	3	5	4	21.3	21.3	21.3	52.739	488	488	1	32	0	40.523	9.8	3.1	3.1
sp|P26583|HMGB2_HUMAN	sp|P26583|HMGB2_HUMAN	9	9	9	sp|P26583|HMGB2_HUMAN High mobility group protein B2 OS=Homo sapiens OX=9606 GN=HMGB2 PE=1 SV=2	1	9	9	9	6	6	8	7	6	6	5	7	6	6	6	8	7	6	6	5	7	6	6	6	8	7	6	6	5	7	6	40.7	40.7	40.7	24.033	209	209	1	87	0	57.497	19.6	19.6	36.4
sp|P28288|ABCD3_HUMAN	sp|P28288|ABCD3_HUMAN	9	9	9	sp|P28288|ABCD3_HUMAN ATP-binding cassette sub-family D member 3 OS=Homo sapiens OX=9606 GN=ABCD3 PE=1 SV=1	1	9	9	9	3	4	1	7	7	6	4	5	5	3	4	1	7	7	6	4	5	5	3	4	1	7	7	6	4	5	5	19.6	19.6	19.6	75.475	659	659	1	52	0	60.419	8.5	10.3	3.8
sp|P29372|3MG_HUMAN	sp|P29372|3MG_HUMAN	9	9	9	sp|P29372|3MG_HUMAN DNA-3-methyladenine glycosylase OS=Homo sapiens OX=9606 GN=MPG PE=1 SV=3	1	9	9	9	8	7	7	7	7	6	6	6	7	8	7	7	7	7	6	6	6	7	8	7	7	7	7	6	6	6	7	37.2	37.2	37.2	32.868	298	298	1	68	0	100.77	34.2	30.9	30.9
sp|P30153|2AAA_HUMAN	sp|P30153|2AAA_HUMAN	9	9	7	sp|P30153|2AAA_HUMAN Serine/threonine-protein phosphatase 2A 65 kDa regulatory subunit A alpha isoform OS=Homo sapiens OX=9606 GN=PPP2R1A PE=1 SV=4	1	9	9	7	2	1	1	3	4	4	1	6	2	2	1	1	3	4	4	1	6	2	2	1	1	3	3	4	1	5	1	19.4	19.4	14.3	65.308	589	589	1	24	0	23.109	4.6	1.9	1.9
sp|P31689|DNJA1_HUMAN	sp|P31689|DNJA1_HUMAN	9	9	9	sp|P31689|DNJA1_HUMAN DnaJ homolog subfamily A member 1 OS=Homo sapiens OX=9606 GN=DNAJA1 PE=1 SV=2	1	9	9	9	2	1	0	3	1	3	1	7	3	2	1	0	3	1	3	1	7	3	2	1	0	3	1	3	1	7	3	36	36	36	44.868	397	397	1	21	0	27.646	9.3	6	0
sp|P31943|HNRH1_HUMAN	sp|P31943|HNRH1_HUMAN	9	9	5	sp|P31943|HNRH1_HUMAN Heterogeneous nuclear ribonucleoprotein H OS=Homo sapiens OX=9606 GN=HNRNPH1 PE=1 SV=4	1	9	9	5	4	3	1	6	5	8	4	7	5	4	3	1	6	5	8	4	7	5	2	1	0	2	2	4	1	3	2	31.6	31.6	18.3	49.229	449	449	1	59	0	125.01	12.7	10.2	2.2
sp|P32519|ELF1_HUMAN	sp|P32519|ELF1_HUMAN	9	9	9	sp|P32519|ELF1_HUMAN ETS-related transcription factor Elf-1 OS=Homo sapiens OX=9606 GN=ELF1 PE=1 SV=2	1	9	9	9	3	5	3	3	7	7	4	5	5	3	5	3	3	7	7	4	5	5	3	5	3	3	7	7	4	5	5	27	27	27	67.497	619	619	1	52	0	99.124	10.5	19.1	10.5
sp|P35998|PRS7_HUMAN	sp|P35998|PRS7_HUMAN	9	9	9	sp|P35998|PRS7_HUMAN 26S proteasome regulatory subunit 7 OS=Homo sapiens OX=9606 GN=PSMC2 PE=1 SV=3	1	9	9	9	0	1	1	5	5	4	6	5	4	0	1	1	5	5	4	6	5	4	0	1	1	5	5	4	6	5	4	28.2	28.2	28.2	48.633	433	433	1	34	0	49.928	0	3	2.8
sp|P40261|NNMT_HUMAN	sp|P40261|NNMT_HUMAN	9	9	9	sp|P40261|NNMT_HUMAN Nicotinamide N-methyltransferase OS=Homo sapiens OX=9606 GN=NNMT PE=1 SV=1	1	9	9	9	2	4	2	6	5	7	6	5	5	2	4	2	6	5	7	6	5	5	2	4	2	6	5	7	6	5	5	33.7	33.7	33.7	29.574	264	264	1	48	0	48.727	6.4	14.4	6.8
sp|P43121|MUC18_HUMAN	sp|P43121|MUC18_HUMAN	9	9	9	sp|P43121|MUC18_HUMAN Cell surface glycoprotein MUC18 OS=Homo sapiens OX=9606 GN=MCAM PE=1 SV=2	1	9	9	9	0	0	0	2	0	0	4	5	2	0	0	0	2	0	0	4	5	2	0	0	0	2	0	0	4	5	2	17.8	17.8	17.8	71.607	646	646	1	13	0	19.578	0	0	0
sp|P43490|NAMPT_HUMAN	sp|P43490|NAMPT_HUMAN	9	9	9	sp|P43490|NAMPT_HUMAN Nicotinamide phosphoribosyltransferase OS=Homo sapiens OX=9606 GN=NAMPT PE=1 SV=1	1	9	9	9	2	2	2	4	8	7	6	5	6	2	2	2	4	8	7	6	5	6	2	2	2	4	8	7	6	5	6	33	33	33	55.52	491	491	1	43	0	77.14	6.7	7.1	6.5
sp|P48729|KC1A_HUMAN;sp|Q8N752|KC1AL_HUMAN	sp|P48729|KC1A_HUMAN	9;4	9;4	9;4	sp|P48729|KC1A_HUMAN Casein kinase I isoform alpha OS=Homo sapiens OX=9606 GN=CSNK1A1 PE=1 SV=2	2	9	9	9	7	7	8	7	7	8	4	6	4	7	7	8	7	7	8	4	6	4	7	7	8	7	7	8	4	6	4	32.9	32.9	32.9	38.914	337	337;337	1	66	0	100.85	23.1	25.5	30.3
sp|P51148|RAB5C_HUMAN	sp|P51148|RAB5C_HUMAN	9	9	6	sp|P51148|RAB5C_HUMAN Ras-related protein Rab-5C OS=Homo sapiens OX=9606 GN=RAB5C PE=1 SV=2	1	9	9	6	4	5	3	5	9	8	5	6	5	4	5	3	5	9	8	5	6	5	3	4	2	3	6	5	5	5	4	58.8	58.8	44	23.482	216	216	1	55	0	51.326	25	31.5	19.4
sp|P51572|BAP31_HUMAN	sp|P51572|BAP31_HUMAN	9	9	9	sp|P51572|BAP31_HUMAN B-cell receptor-associated protein 31 OS=Homo sapiens OX=9606 GN=BCAP31 PE=1 SV=3	1	9	9	9	4	1	2	5	5	3	5	6	4	4	1	2	5	5	3	5	6	4	4	1	2	5	5	3	5	6	4	34.1	34.1	34.1	27.991	246	246	1	35	0	33.056	17.5	6.5	10.2
sp|P55072|TERA_HUMAN	sp|P55072|TERA_HUMAN	9	9	9	sp|P55072|TERA_HUMAN Transitional endoplasmic reticulum ATPase OS=Homo sapiens OX=9606 GN=VCP PE=1 SV=4	1	9	9	9	2	0	0	4	2	3	4	5	5	2	0	0	4	2	3	4	5	5	2	0	0	4	2	3	4	5	5	18.6	18.6	18.6	89.321	806	806	1	25	0	22.056	4.1	0	0
sp|P62081|RS7_HUMAN	sp|P62081|RS7_HUMAN	9	9	9	sp|P62081|RS7_HUMAN 40S ribosomal protein S7 OS=Homo sapiens OX=9606 GN=RPS7 PE=1 SV=1	1	9	9	9	5	8	5	9	8	9	6	9	8	5	8	5	9	8	9	6	9	8	5	8	5	9	8	9	6	9	8	55.7	55.7	55.7	22.127	194	194	1	100	0	146.12	41.8	52.1	39.2
sp|P62195|PRS8_HUMAN	sp|P62195|PRS8_HUMAN	9	9	8	sp|P62195|PRS8_HUMAN 26S proteasome regulatory subunit 8 OS=Homo sapiens OX=9606 GN=PSMC5 PE=1 SV=1	1	9	9	8	1	0	1	4	5	4	4	6	3	1	0	1	4	5	4	4	6	3	0	0	1	4	4	4	3	5	3	32	32	29.1	45.626	406	406	1	28	0	59.934	3	0	3.2
sp|P62249|RS16_HUMAN	sp|P62249|RS16_HUMAN	9	9	9	sp|P62249|RS16_HUMAN 40S ribosomal protein S16 OS=Homo sapiens OX=9606 GN=RPS16 PE=1 SV=2	1	9	9	9	3	5	4	4	6	6	2	6	4	3	5	4	4	6	6	2	6	4	3	5	4	4	6	6	2	6	4	48.6	48.6	48.6	16.445	146	146	1	44	0	17.265	20.5	33.6	25.3
sp|P62750|RL23A_HUMAN	sp|P62750|RL23A_HUMAN	9	9	9	sp|P62750|RL23A_HUMAN 60S ribosomal protein L23a OS=Homo sapiens OX=9606 GN=RPL23A PE=1 SV=1	1	9	9	9	6	8	8	7	8	7	6	8	6	6	8	8	7	8	7	6	8	6	6	8	8	7	8	7	6	8	6	44.2	44.2	44.2	17.695	156	156	1	76	0	31.497	36.5	43.6	43.6
sp|P68366|TBA4A_HUMAN	sp|P68366|TBA4A_HUMAN	9	1	1	sp|P68366|TBA4A_HUMAN Tubulin alpha-4A chain OS=Homo sapiens OX=9606 GN=TUBA4A PE=1 SV=1	1	9	1	1	7	7	7	8	9	9	8	7	9	0	0	0	1	1	1	1	0	1	0	0	0	1	1	1	1	0	1	29.2	3.3	3.3	49.924	448	448	1	5	0.00053419	4.0937	25.7	25.7	25.7
sp|P78316|NOP14_HUMAN	sp|P78316|NOP14_HUMAN	9	9	9	sp|P78316|NOP14_HUMAN Nucleolar protein 14 OS=Homo sapiens OX=9606 GN=NOP14 PE=1 SV=3	1	9	9	9	0	1	0	1	1	7	0	3	1	0	1	0	1	1	7	0	3	1	0	1	0	1	1	7	0	3	1	13.3	13.3	13.3	97.667	857	857	1	14	0	19.095	0	1.5	0
sp|P78347|GTF2I_HUMAN	sp|P78347|GTF2I_HUMAN	9	9	9	sp|P78347|GTF2I_HUMAN General transcription factor II-I OS=Homo sapiens OX=9606 GN=GTF2I PE=1 SV=2	1	9	9	9	4	4	4	3	5	2	3	4	2	4	4	4	3	5	2	3	4	2	4	4	4	3	5	2	3	4	2	14.6	14.6	14.6	112.42	998	998	1	31	0	31.801	8.2	7.9	7.4
sp|Q00059|TFAM_HUMAN	sp|Q00059|TFAM_HUMAN	9	9	9	sp|Q00059|TFAM_HUMAN Transcription factor A, mitochondrial OS=Homo sapiens OX=9606 GN=TFAM PE=1 SV=1	1	9	9	9	6	7	4	6	4	5	7	5	8	6	7	4	6	4	5	7	5	8	6	7	4	6	4	5	7	5	8	32.5	32.5	32.5	29.096	246	246	1	65	0	76.256	25.6	26	19.5
sp|Q06210|GFPT1_HUMAN	sp|Q06210|GFPT1_HUMAN	9	9	7	sp|Q06210|GFPT1_HUMAN Glutamine--fructose-6-phosphate aminotransferase [isomerizing] 1 OS=Homo sapiens OX=9606 GN=GFPT1 PE=1 SV=3	1	9	9	7	0	1	0	3	8	4	6	9	5	0	1	0	3	8	4	6	9	5	0	1	0	3	6	2	5	7	3	17	17	13.9	78.806	699	699	1	36	0	48.529	0	2.3	0
sp|Q06546|GABPA_HUMAN	sp|Q06546|GABPA_HUMAN	9	9	9	sp|Q06546|GABPA_HUMAN GA-binding protein alpha chain OS=Homo sapiens OX=9606 GN=GABPA PE=1 SV=1	1	9	9	9	3	6	6	6	5	6	5	3	4	3	6	6	6	5	6	5	3	4	3	6	6	6	5	6	5	3	4	29.5	29.5	29.5	51.295	454	454	1	49	0	56.271	11.2	21.6	20.5
sp|Q12792|TWF1_HUMAN	sp|Q12792|TWF1_HUMAN	9	9	8	sp|Q12792|TWF1_HUMAN Twinfilin-1 OS=Homo sapiens OX=9606 GN=TWF1 PE=1 SV=3	1	9	9	8	0	3	1	2	7	8	0	4	5	0	3	1	2	7	8	0	4	5	0	3	1	2	7	7	0	4	5	44.3	44.3	42.3	40.282	350	350	1	32	0	73.923	0	13.4	3.7
sp|Q12857|NFIA_HUMAN	sp|Q12857|NFIA_HUMAN	9	5	5	sp|Q12857|NFIA_HUMAN Nuclear factor 1 A-type OS=Homo sapiens OX=9606 GN=NFIA PE=1 SV=2	1	9	5	5	5	4	5	3	3	3	4	5	4	3	2	3	1	1	2	2	3	1	3	2	3	1	1	2	2	3	1	24.8	16.3	16.3	55.944	509	509	1	22	0	12.084	12.2	15.1	18.3
sp|Q13428|TCOF_HUMAN	sp|Q13428|TCOF_HUMAN	9	9	9	sp|Q13428|TCOF_HUMAN Treacle protein OS=Homo sapiens OX=9606 GN=TCOF1 PE=1 SV=3	1	9	9	9	0	3	0	4	4	7	4	5	6	0	3	0	4	4	7	4	5	6	0	3	0	4	4	7	4	5	6	6.1	6.1	6.1	152.1	1488	1488	1	33	0	86.704	0	2.7	0
sp|Q13523|PRP4B_HUMAN	sp|Q13523|PRP4B_HUMAN	9	9	9	sp|Q13523|PRP4B_HUMAN Serine/threonine-protein kinase PRP4 homolog OS=Homo sapiens OX=9606 GN=PRPF4B PE=1 SV=3	1	9	9	9	6	3	4	4	4	5	4	3	2	6	3	4	4	4	5	4	3	2	6	3	4	4	4	5	4	3	2	10.9	10.9	10.9	116.99	1007	1007	1	37	0	23.711	6.6	3.9	4.6
sp|Q14934|NFAC4_HUMAN	sp|Q14934|NFAC4_HUMAN	9	9	8	sp|Q14934|NFAC4_HUMAN Nuclear factor of activated T-cells, cytoplasmic 4 OS=Homo sapiens OX=9606 GN=NFATC4 PE=1 SV=2	1	9	9	8	5	4	4	5	5	4	5	6	6	5	4	4	5	5	4	5	6	6	5	4	4	5	5	4	4	6	6	13.9	13.9	13.1	95.448	902	902	1	53	0	53.559	9	7	6.9
sp|Q15404|RSU1_HUMAN	sp|Q15404|RSU1_HUMAN	9	9	9	sp|Q15404|RSU1_HUMAN Ras suppressor protein 1 OS=Homo sapiens OX=9606 GN=RSU1 PE=1 SV=3	1	9	9	9	3	4	3	5	4	8	3	4	5	3	4	3	5	4	8	3	4	5	3	4	3	5	4	8	3	4	5	50.5	50.5	50.5	31.54	277	277	1	41	0	50.016	24.2	27.1	24.2
sp|Q15650|TRIP4_HUMAN	sp|Q15650|TRIP4_HUMAN	9	9	9	sp|Q15650|TRIP4_HUMAN Activating signal cointegrator 1 OS=Homo sapiens OX=9606 GN=TRIP4 PE=1 SV=4	1	9	9	9	1	3	1	3	6	4	1	2	1	1	3	1	3	6	4	1	2	1	1	3	1	3	6	4	1	2	1	17.4	17.4	17.4	66.145	581	581	1	23	0	51.392	3.6	8.3	3.6
sp|Q16181|SEPT7_HUMAN	sp|Q16181|SEPT7_HUMAN	9	9	8	sp|Q16181|SEPT7_HUMAN Septin-7 OS=Homo sapiens OX=9606 GN=SEPTIN7 PE=1 SV=2	1	9	9	8	1	2	2	2	2	3	1	7	2	1	2	2	2	2	3	1	7	2	1	2	2	2	2	3	1	6	2	26.1	26.1	22.4	50.679	437	437	1	25	0	28.934	3.9	7.1	5.5
sp|Q16555|DPYL2_HUMAN;sp|Q14195|DPYL3_HUMAN;sp|Q14194|DPYL1_HUMAN	sp|Q16555|DPYL2_HUMAN	9;1;1	9;1;1	9;1;1	sp|Q16555|DPYL2_HUMAN Dihydropyrimidinase-related protein 2 OS=Homo sapiens OX=9606 GN=DPYSL2 PE=1 SV=1	3	9	9	9	0	0	0	2	2	1	2	9	1	0	0	0	2	2	1	2	9	1	0	0	0	2	2	1	2	9	1	29.9	29.9	29.9	62.293	572	572;570;572	1	18	0	35.458	0	0	0
sp|Q27J81|INF2_HUMAN	sp|Q27J81|INF2_HUMAN	9	9	9	sp|Q27J81|INF2_HUMAN Inverted formin-2 OS=Homo sapiens OX=9606 GN=INF2 PE=1 SV=2	1	9	9	9	2	5	2	3	6	8	4	6	3	2	5	2	3	6	8	4	6	3	2	5	2	3	6	8	4	6	3	12.3	12.3	12.3	135.62	1249	1249	1	41	0	59.081	2.3	5.8	2.3
sp|Q2M389|WASC4_HUMAN	sp|Q2M389|WASC4_HUMAN	9	9	9	sp|Q2M389|WASC4_HUMAN WASH complex subunit 4 OS=Homo sapiens OX=9606 GN=WASHC4 PE=1 SV=2	1	9	9	9	1	2	1	1	6	3	1	2	3	1	2	1	1	6	3	1	2	3	1	2	1	1	6	3	1	2	3	10.8	10.8	10.8	136.4	1173	1173	1	20	0	23.406	1	1.8	1
sp|Q5JTH9|RRP12_HUMAN	sp|Q5JTH9|RRP12_HUMAN	9	9	9	sp|Q5JTH9|RRP12_HUMAN RRP12-like protein OS=Homo sapiens OX=9606 GN=RRP12 PE=1 SV=2	1	9	9	9	3	4	2	4	2	9	3	5	4	3	4	2	4	2	9	3	5	4	3	4	2	4	2	9	3	5	4	10	10	10	143.7	1297	1297	1	38	0	40.78	3.5	4.5	2.5
sp|Q6S8J3|POTEE_HUMAN	sp|Q6S8J3|POTEE_HUMAN	9	1	0	sp|Q6S8J3|POTEE_HUMAN POTE ankyrin domain family member E OS=Homo sapiens OX=9606 GN=POTEE PE=2 SV=3	1	9	1	0	8	6	6	7	6	7	7	6	7	0	0	0	1	0	1	1	0	1	0	0	0	0	0	0	0	0	0	9.7	1.7	0	121.36	1075	1075	1	6	0.0051402	2.7199	8	5.7	5.7
sp|Q7Z2E3|APTX_HUMAN	sp|Q7Z2E3|APTX_HUMAN	9	9	9	sp|Q7Z2E3|APTX_HUMAN Aprataxin OS=Homo sapiens OX=9606 GN=APTX PE=1 SV=2	1	9	9	9	5	8	6	8	7	8	7	7	6	5	8	6	8	7	8	7	7	6	5	8	6	8	7	8	7	7	6	30.3	30.3	30.3	40.74	356	356	1	64	0	79.78	20.5	28.1	23
sp|Q8N392|RHG18_HUMAN	sp|Q8N392|RHG18_HUMAN	9	9	9	sp|Q8N392|RHG18_HUMAN Rho GTPase-activating protein 18 OS=Homo sapiens OX=9606 GN=ARHGAP18 PE=1 SV=3	1	9	9	9	2	5	1	1	2	3	0	1	4	2	5	1	1	2	3	0	1	4	2	5	1	1	2	3	0	1	4	18.3	18.3	18.3	74.976	663	663	1	19	0	16.518	3.9	8.7	1.8
sp|Q8N4C8|MINK1_HUMAN	sp|Q8N4C8|MINK1_HUMAN	9	2	2	sp|Q8N4C8|MINK1_HUMAN Misshapen-like kinase 1 OS=Homo sapiens OX=9606 GN=MINK1 PE=1 SV=2	1	9	2	2	5	6	2	4	3	3	4	3	4	0	0	0	1	0	0	1	0	2	0	0	0	1	0	0	1	0	2	7.1	3	3	149.82	1332	1332	1	4	0.00056786	4.8449	4.5	4.3	2
sp|Q92896|GSLG1_HUMAN	sp|Q92896|GSLG1_HUMAN	9	9	9	sp|Q92896|GSLG1_HUMAN Golgi apparatus protein 1 OS=Homo sapiens OX=9606 GN=GLG1 PE=1 SV=2	1	9	9	9	3	2	2	7	4	3	2	2	3	3	2	2	7	4	3	2	2	3	3	2	2	7	4	3	2	2	3	7.9	7.9	7.9	134.55	1179	1179	1	28	0	14.531	2.5	1.6	1.6
sp|Q92973|TNPO1_HUMAN;sp|O14787|TNPO2_HUMAN	sp|Q92973|TNPO1_HUMAN	9;1	9;1	9;1	sp|Q92973|TNPO1_HUMAN Transportin-1 OS=Homo sapiens OX=9606 GN=TNPO1 PE=1 SV=2	2	9	9	9	0	2	2	1	8	7	3	2	3	0	2	2	1	8	7	3	2	3	0	2	2	1	8	7	3	2	3	15.4	15.4	15.4	102.35	898	898;897	1	28	0	18.034	0	3.1	3.6
sp|Q96C19|EFHD2_HUMAN;sp|Q9BUP0|EFHD1_HUMAN	sp|Q96C19|EFHD2_HUMAN	9;2	9;2	9;2	sp|Q96C19|EFHD2_HUMAN EF-hand domain-containing protein D2 OS=Homo sapiens OX=9606 GN=EFHD2 PE=1 SV=1	2	9	9	9	3	6	0	6	5	5	8	4	6	3	6	0	6	5	5	8	4	6	3	6	0	6	5	5	8	4	6	39.2	39.2	39.2	26.697	240	240;239	1	43	0	33.26	16.2	27.9	0
sp|Q96QV1|HHIP_HUMAN	sp|Q96QV1|HHIP_HUMAN	9	9	9	sp|Q96QV1|HHIP_HUMAN Hedgehog-interacting protein OS=Homo sapiens OX=9606 GN=HHIP PE=1 SV=3	1	9	9	9	0	2	0	4	4	4	3	8	7	0	2	0	4	4	4	3	8	7	0	2	0	4	4	4	3	8	7	17	17	17	78.851	700	700	1	38	0	57.126	0	4.4	0
sp|Q99536|VAT1_HUMAN	sp|Q99536|VAT1_HUMAN	9	9	9	sp|Q99536|VAT1_HUMAN Synaptic vesicle membrane protein VAT-1 homolog OS=Homo sapiens OX=9606 GN=VAT1 PE=1 SV=2	1	9	9	9	3	6	4	3	6	6	4	5	3	3	6	4	3	6	6	4	5	3	3	6	4	3	6	6	4	5	3	39.9	39.9	39.9	41.92	393	393	1	46	0	62.874	14.8	29.5	18.6
sp|Q99729|ROAA_HUMAN	sp|Q99729|ROAA_HUMAN	9	9	9	sp|Q99729|ROAA_HUMAN Heterogeneous nuclear ribonucleoprotein A/B OS=Homo sapiens OX=9606 GN=HNRNPAB PE=1 SV=2	1	9	9	9	5	5	5	5	6	9	3	5	5	5	5	5	5	6	9	3	5	5	5	5	5	5	6	9	3	5	5	21.1	21.1	21.1	36.224	332	332	1	67	0	38.133	17.8	17.8	17.8
sp|Q9BTV4|TMM43_HUMAN	sp|Q9BTV4|TMM43_HUMAN	9	9	9	sp|Q9BTV4|TMM43_HUMAN Transmembrane protein 43 OS=Homo sapiens OX=9606 GN=TMEM43 PE=1 SV=1	1	9	9	9	2	2	2	8	7	8	7	8	6	2	2	2	8	7	8	7	8	6	2	2	2	8	7	8	7	8	6	36.8	36.8	36.8	44.875	400	400	1	64	0	71.451	9	5.8	5
sp|Q9BV38|WDR18_HUMAN	sp|Q9BV38|WDR18_HUMAN	9	9	9	sp|Q9BV38|WDR18_HUMAN WD repeat-containing protein 18 OS=Homo sapiens OX=9606 GN=WDR18 PE=1 SV=2	1	9	9	9	1	3	1	6	6	8	4	6	8	1	3	1	6	6	8	4	6	8	1	3	1	6	6	8	4	6	8	28.2	28.2	28.2	47.405	432	432	1	46	0	49.915	2.3	7.2	2.3
sp|Q9H2G2|SLK_HUMAN	sp|Q9H2G2|SLK_HUMAN	9	9	9	sp|Q9H2G2|SLK_HUMAN STE20-like serine/threonine-protein kinase OS=Homo sapiens OX=9606 GN=SLK PE=1 SV=1	1	9	9	9	3	5	2	3	1	0	9	5	3	3	5	2	3	1	0	9	5	3	3	5	2	3	1	0	9	5	3	6.6	6.6	6.6	142.69	1235	1235	1	31	0	16.326	2.3	4	1.9
sp|Q9NUU7|DD19A_HUMAN;sp|Q9UHL0|DDX25_HUMAN	sp|Q9NUU7|DD19A_HUMAN	9;1	9;1	1;1	sp|Q9NUU7|DD19A_HUMAN ATP-dependent RNA helicase DDX19A OS=Homo sapiens OX=9606 GN=DDX19A PE=1 SV=1	2	9	9	1	3	4	5	4	6	5	2	3	5	3	4	5	4	6	5	2	3	5	1	1	1	1	1	1	0	1	1	26.8	26.8	2.3	53.974	478	478;483	1	38	0	58.5	10	12.6	14.9
sp|Q9NVD7|PARVA_HUMAN	sp|Q9NVD7|PARVA_HUMAN	9	9	7	sp|Q9NVD7|PARVA_HUMAN Alpha-parvin OS=Homo sapiens OX=9606 GN=PARVA PE=1 SV=1	1	9	9	7	3	4	1	3	6	3	3	2	4	3	4	1	3	6	3	3	2	4	3	3	1	3	4	3	3	2	4	32.5	32.5	26.9	42.243	372	372	1	29	0	35.813	11.3	14.8	3.8
sp|Q9NVH1|DJC11_HUMAN	sp|Q9NVH1|DJC11_HUMAN	9	9	9	sp|Q9NVH1|DJC11_HUMAN DnaJ homolog subfamily C member 11 OS=Homo sapiens OX=9606 GN=DNAJC11 PE=1 SV=2	1	9	9	9	0	1	1	4	3	3	2	4	5	0	1	1	4	3	3	2	4	5	0	1	1	4	3	3	2	4	5	25.2	25.2	25.2	63.277	559	559	1	23	0	44.377	0	3.6	3.6
sp|Q9UHB9|SRP68_HUMAN	sp|Q9UHB9|SRP68_HUMAN	9	9	9	sp|Q9UHB9|SRP68_HUMAN Signal recognition particle subunit SRP68 OS=Homo sapiens OX=9606 GN=SRP68 PE=1 SV=2	1	9	9	9	1	3	0	6	4	6	2	4	6	1	3	0	6	4	6	2	4	6	1	3	0	6	4	6	2	4	6	18.3	18.3	18.3	70.729	627	627	1	32	0	24.509	2.4	5.9	0
sp|Q9UL54|TAOK2_HUMAN	sp|Q9UL54|TAOK2_HUMAN	9	9	9	sp|Q9UL54|TAOK2_HUMAN Serine/threonine-protein kinase TAO2 OS=Homo sapiens OX=9606 GN=TAOK2 PE=1 SV=2	1	9	9	9	4	6	6	3	3	3	2	4	3	4	6	6	3	3	3	2	4	3	4	6	6	3	3	3	2	4	3	6.3	6.3	6.3	138.25	1235	1235	1	49	0	152.01	4.2	5.7	5
sp|Q9UMR2|DD19B_HUMAN	sp|Q9UMR2|DD19B_HUMAN	9	1	1	sp|Q9UMR2|DD19B_HUMAN ATP-dependent RNA helicase DDX19B OS=Homo sapiens OX=9606 GN=DDX19B PE=1 SV=1	1	9	1	1	2	3	4	3	6	5	2	2	4	0	0	0	0	1	1	0	0	0	0	0	0	0	1	1	0	0	0	29.6	5.2	5.2	53.926	479	479	1	2	0.00063052	6.6269	7.7	10.2	12.5
sp|Q9UNQ2|DIM1_HUMAN	sp|Q9UNQ2|DIM1_HUMAN	9	9	9	sp|Q9UNQ2|DIM1_HUMAN Probable dimethyladenosine transferase OS=Homo sapiens OX=9606 GN=DIMT1 PE=1 SV=1	1	9	9	9	5	4	3	4	5	6	1	4	3	5	4	3	4	5	6	1	4	3	5	4	3	4	5	6	1	4	3	39	39	39	35.236	313	313	1	36	0	26.393	22	18.5	10.9
sp|Q9Y450|HBS1L_HUMAN	sp|Q9Y450|HBS1L_HUMAN	9	9	9	sp|Q9Y450|HBS1L_HUMAN HBS1-like protein OS=Homo sapiens OX=9606 GN=HBS1L PE=1 SV=1	1	9	9	9	2	3	3	3	3	5	4	4	4	2	3	3	3	3	5	4	4	4	2	3	3	3	3	5	4	4	4	19.7	19.7	19.7	75.472	684	684	1	31	0	29.522	5	6.4	6.4
sp|Q9Y4L1|HYOU1_HUMAN	sp|Q9Y4L1|HYOU1_HUMAN	9	9	9	sp|Q9Y4L1|HYOU1_HUMAN Hypoxia up-regulated protein 1 OS=Homo sapiens OX=9606 GN=HYOU1 PE=1 SV=1	1	9	9	9	0	1	0	1	5	4	5	6	5	0	1	0	1	5	4	5	6	5	0	1	0	1	5	4	5	6	5	12.6	12.6	12.6	111.33	999	999	1	31	0	32.342	0	1	0
sp|Q9Y5M8|SRPRB_HUMAN	sp|Q9Y5M8|SRPRB_HUMAN	9	9	9	sp|Q9Y5M8|SRPRB_HUMAN Signal recognition particle receptor subunit beta OS=Homo sapiens OX=9606 GN=SRPRB PE=1 SV=3	1	9	9	9	5	7	4	8	9	7	7	8	7	5	7	4	8	9	7	7	8	7	5	7	4	8	9	7	7	8	7	39.5	39.5	39.5	29.702	271	271	1	70	0	82.766	27.7	35.8	24.7
sp|O15020|SPTN2_HUMAN	sp|O15020|SPTN2_HUMAN	8	2	2	sp|O15020|SPTN2_HUMAN Spectrin beta chain, non-erythrocytic 2 OS=Homo sapiens OX=9606 GN=SPTBN2 PE=1 SV=3	1	8	2	2	3	3	1	3	6	3	3	7	3	0	0	0	0	0	0	0	2	0	0	0	0	0	0	0	0	2	0	4.5	1.8	1.8	271.32	2390	2390	1	2	0.0005211	3.8568	1.8	1.2	0.5
sp|O15143|ARC1B_HUMAN	sp|O15143|ARC1B_HUMAN	8	8	8	sp|O15143|ARC1B_HUMAN Actin-related protein 2/3 complex subunit 1B OS=Homo sapiens OX=9606 GN=ARPC1B PE=1 SV=3	1	8	8	8	2	3	2	7	3	6	7	7	6	2	3	2	7	3	6	7	7	6	2	3	2	7	3	6	7	7	6	23.4	23.4	23.4	40.949	372	372	1	53	0	51.705	8.3	12.9	8.3
sp|O15347|HMGB3_HUMAN	sp|O15347|HMGB3_HUMAN	8	8	8	sp|O15347|HMGB3_HUMAN High mobility group protein B3 OS=Homo sapiens OX=9606 GN=HMGB3 PE=1 SV=4	1	8	8	8	6	5	6	5	5	4	5	4	5	6	5	6	5	5	4	5	4	5	6	5	6	5	5	4	5	4	5	36.5	36.5	36.5	22.98	200	200	1	59	0	68.146	32	20.5	32
sp|O60675|MAFK_HUMAN	sp|O60675|MAFK_HUMAN	8	5	5	sp|O60675|MAFK_HUMAN Transcription factor MafK OS=Homo sapiens OX=9606 GN=MAFK PE=1 SV=1	1	8	5	5	2	2	4	3	5	4	4	5	3	2	1	4	3	3	3	3	3	3	2	1	4	3	3	3	3	3	3	47.4	32.7	32.7	17.523	156	156	1	27	0	10.181	18.6	10.3	25.6
sp|O94979|SC31A_HUMAN	sp|O94979|SC31A_HUMAN	8	8	8	sp|O94979|SC31A_HUMAN Protein transport protein Sec31A OS=Homo sapiens OX=9606 GN=SEC31A PE=1 SV=3	1	8	8	8	1	2	1	2	5	4	3	6	5	1	2	1	2	5	4	3	6	5	1	2	1	2	5	4	3	6	5	9.8	9.8	9.8	133.01	1220	1220	1	34	0	39.077	1.5	2.5	1.1
sp|O95373|IPO7_HUMAN	sp|O95373|IPO7_HUMAN	8	8	8	sp|O95373|IPO7_HUMAN Importin-7 OS=Homo sapiens OX=9606 GN=IPO7 PE=1 SV=1	1	8	8	8	2	2	1	2	3	3	1	5	2	2	2	1	2	3	3	1	5	2	2	2	1	2	3	3	1	5	2	11.4	11.4	11.4	119.52	1038	1038	1	28	0	25.085	2.7	2.8	1.5
sp|P05089|ARGI1_HUMAN	sp|P05089|ARGI1_HUMAN	8	8	8	sp|P05089|ARGI1_HUMAN Arginase-1 OS=Homo sapiens OX=9606 GN=ARG1 PE=1 SV=2	1	8	8	8	3	2	2	1	1	5	1	1	2	3	2	2	1	1	5	1	1	2	3	2	2	1	1	5	1	1	2	37.3	37.3	37.3	34.735	322	322	1	19	0	33.32	12.1	9	7.1
sp|P05388|RLA0_HUMAN;sp|Q8NHW5|RLA0L_HUMAN	sp|P05388|RLA0_HUMAN;sp|Q8NHW5|RLA0L_HUMAN	8;5	8;5	8;5	sp|P05388|RLA0_HUMAN 60S acidic ribosomal protein P0 OS=Homo sapiens OX=9606 GN=RPLP0 PE=1 SV=1;sp|Q8NHW5|RLA0L_HUMAN 60S acidic ribosomal protein P0-like OS=Homo sapiens OX=9606 GN=RPLP0P6 PE=5 SV=1	2	8	8	8	7	7	8	8	8	8	8	8	8	7	7	8	8	8	8	8	8	8	7	7	8	8	8	8	8	8	8	34.7	34.7	34.7	34.273	317	317;317	1	79	0	74.512	32.5	31.9	34.7
sp|P06746|DPOLB_HUMAN	sp|P06746|DPOLB_HUMAN	8	8	8	sp|P06746|DPOLB_HUMAN DNA polymerase beta OS=Homo sapiens OX=9606 GN=POLB PE=1 SV=3	1	8	8	8	6	7	5	4	8	3	3	4	0	6	7	5	4	8	3	3	4	0	6	7	5	4	8	3	3	4	0	31.3	31.3	31.3	38.177	335	335	1	40	0	34.558	25.7	28.7	22.7
sp|P07237|PDIA1_HUMAN	sp|P07237|PDIA1_HUMAN	8	8	8	sp|P07237|PDIA1_HUMAN Protein disulfide-isomerase OS=Homo sapiens OX=9606 GN=P4HB PE=1 SV=3	1	8	8	8	1	1	1	2	3	2	2	6	2	1	1	1	2	3	2	2	6	2	1	1	1	2	3	2	2	6	2	20.7	20.7	20.7	57.116	508	508	1	21	0	31.058	5.9	5.9	5.9
sp|P12268|IMDH2_HUMAN	sp|P12268|IMDH2_HUMAN	8	8	8	sp|P12268|IMDH2_HUMAN Inosine-5-monophosphate dehydrogenase 2 OS=Homo sapiens OX=9606 GN=IMPDH2 PE=1 SV=2	1	8	8	8	1	0	0	2	3	1	4	7	3	1	0	0	2	3	1	4	7	3	1	0	0	2	3	1	4	7	3	24.7	24.7	24.7	55.804	514	514	1	21	0	25.376	2.1	0	0
sp|P14859|PO2F1_HUMAN;sp|Q9UKI9|PO2F3_HUMAN	sp|P14859|PO2F1_HUMAN;sp|Q9UKI9|PO2F3_HUMAN	8;4	8;4	5;1	sp|P14859|PO2F1_HUMAN POU domain, class 2, transcription factor 1 OS=Homo sapiens OX=9606 GN=POU2F1 PE=1 SV=2;sp|Q9UKI9|PO2F3_HUMAN POU domain, class 2, transcription factor 3 OS=Homo sapiens OX=9606 GN=POU2F3 PE=2 SV=3	2	8	8	5	2	5	2	3	3	5	4	3	3	2	5	2	3	3	5	4	3	3	1	3	1	1	2	3	2	1	2	16.4	16.4	11.6	76.471	743	743;436	1	30	0	31.719	5	10	4.6
sp|P15880|RS2_HUMAN	sp|P15880|RS2_HUMAN	8	8	8	sp|P15880|RS2_HUMAN 40S ribosomal protein S2 OS=Homo sapiens OX=9606 GN=RPS2 PE=1 SV=2	1	8	8	8	6	6	6	6	7	6	7	6	7	6	6	6	6	7	6	7	6	7	6	6	6	6	7	6	7	6	7	32.1	32.1	32.1	31.324	293	293	1	88	0	93.755	24.6	24.6	24.6
sp|P15927|RFA2_HUMAN	sp|P15927|RFA2_HUMAN	8	8	8	sp|P15927|RFA2_HUMAN Replication protein A 32 kDa subunit OS=Homo sapiens OX=9606 GN=RPA2 PE=1 SV=1	1	8	8	8	7	5	3	5	5	5	7	6	5	7	5	3	5	5	5	7	6	5	7	5	3	5	5	5	7	6	5	51.5	51.5	51.5	29.247	270	270	1	70	0	107.24	37.8	31.1	23.7
sp|P16403|H12_HUMAN	sp|P16403|H12_HUMAN	8	1	1	sp|P16403|H12_HUMAN Histone H1.2 OS=Homo sapiens OX=9606 GN=HIST1H1C PE=1 SV=2	1	8	1	1	7	7	7	6	7	6	7	6	7	1	1	1	1	1	1	1	1	1	1	1	1	1	1	1	1	1	1	31	7.5	7.5	21.364	213	213	1	20	0.0005596	4.6661	30.5	27.7	27.7
sp|P18085|ARF4_HUMAN	sp|P18085|ARF4_HUMAN	8	8	5	sp|P18085|ARF4_HUMAN ADP-ribosylation factor 4 OS=Homo sapiens OX=9606 GN=ARF4 PE=1 SV=3	1	8	8	5	7	7	6	7	8	7	7	8	7	7	7	6	7	8	7	7	8	7	4	4	3	4	5	4	4	5	4	55.6	55.6	27.8	20.511	180	180	1	78	0	62.077	51.7	51.7	47.2
sp|P19838|NFKB1_HUMAN	sp|P19838|NFKB1_HUMAN	8	8	8	sp|P19838|NFKB1_HUMAN Nuclear factor NF-kappa-B p105 subunit OS=Homo sapiens OX=9606 GN=NFKB1 PE=1 SV=2	1	8	8	8	4	3	1	2	3	2	5	6	3	4	3	1	2	3	2	5	6	3	4	3	1	2	3	2	5	6	3	13.2	13.2	13.2	105.35	968	968	1	31	0	20.984	6.5	5.7	1.7
sp|P24468|COT2_HUMAN	sp|P24468|COT2_HUMAN	8	8	4	sp|P24468|COT2_HUMAN COUP transcription factor 2 OS=Homo sapiens OX=9606 GN=NR2F2 PE=1 SV=1	1	8	8	4	3	3	3	4	5	8	3	5	3	3	3	3	4	5	8	3	5	3	2	2	2	2	2	4	2	2	2	22.2	22.2	12.8	45.571	414	414	1	40	0	28.724	9.7	9.7	9.7
sp|P32969|RL9_HUMAN	sp|P32969|RL9_HUMAN	8	8	8	sp|P32969|RL9_HUMAN 60S ribosomal protein L9 OS=Homo sapiens OX=9606 GN=RPL9 PE=1 SV=1	1	8	8	8	5	6	7	5	4	7	5	5	5	5	6	7	5	4	7	5	5	5	5	6	7	5	4	7	5	5	5	52.6	52.6	52.6	21.863	192	192	1	77	0	202.56	47.9	48.4	49
sp|P35240|MERL_HUMAN	sp|P35240|MERL_HUMAN	8	8	8	sp|P35240|MERL_HUMAN Merlin OS=Homo sapiens OX=9606 GN=NF2 PE=1 SV=1	1	8	8	8	0	6	1	1	1	3	1	2	2	0	6	1	1	1	3	1	2	2	0	6	1	1	1	3	1	2	2	17	17	17	69.689	595	595	1	17	0	15.522	0	13.4	3.5
sp|P35606|COPB2_HUMAN	sp|P35606|COPB2_HUMAN	8	8	8	sp|P35606|COPB2_HUMAN Coatomer subunit beta OS=Homo sapiens OX=9606 GN=COPB2 PE=1 SV=2	1	8	8	8	2	0	1	2	3	5	5	5	2	2	0	1	2	3	5	5	5	2	2	0	1	2	3	5	5	5	2	13	13	13	102.49	906	906	1	25	0	19.32	5.6	0	3.4
sp|P37108|SRP14_HUMAN	sp|P37108|SRP14_HUMAN	8	8	8	sp|P37108|SRP14_HUMAN Signal recognition particle 14 kDa protein OS=Homo sapiens OX=9606 GN=SRP14 PE=1 SV=2	1	8	8	8	7	6	7	8	4	7	4	8	7	7	6	7	8	4	7	4	8	7	7	6	7	8	4	7	4	8	7	62.5	62.5	62.5	14.57	136	136	1	72	0	49.342	55.1	55.1	55.1
sp|P37802|TAGL2_HUMAN	sp|P37802|TAGL2_HUMAN	8	8	8	sp|P37802|TAGL2_HUMAN Transgelin-2 OS=Homo sapiens OX=9606 GN=TAGLN2 PE=1 SV=3	1	8	8	8	2	1	1	0	3	4	3	7	1	2	1	1	0	3	4	3	7	1	2	1	1	0	3	4	3	7	1	49.2	49.2	49.2	22.391	199	199	1	23	0	34.981	16.1	9	9
sp|P40763|STAT3_HUMAN	sp|P40763|STAT3_HUMAN	8	8	8	sp|P40763|STAT3_HUMAN Signal transducer and activator of transcription 3 OS=Homo sapiens OX=9606 GN=STAT3 PE=1 SV=2	1	8	8	8	2	2	1	2	4	3	1	2	3	2	2	1	2	4	3	1	2	3	2	2	1	2	4	3	1	2	3	17.4	17.4	17.4	88.067	770	770	1	20	0	20.376	2.9	4.4	1.7
sp|P47897|SYQ_HUMAN	sp|P47897|SYQ_HUMAN	8	8	8	sp|P47897|SYQ_HUMAN Glutamine--tRNA ligase OS=Homo sapiens OX=9606 GN=QARS PE=1 SV=1	1	8	8	8	1	3	1	5	3	4	2	5	3	1	3	1	5	3	4	2	5	3	1	3	1	5	3	4	2	5	3	13.7	13.7	13.7	87.798	775	775	1	27	0	38.665	1.9	6.2	2.3
sp|P49591|SYSC_HUMAN	sp|P49591|SYSC_HUMAN	8	8	8	sp|P49591|SYSC_HUMAN Serine--tRNA ligase, cytoplasmic OS=Homo sapiens OX=9606 GN=SARS PE=1 SV=3	1	8	8	8	2	4	4	1	3	3	1	4	1	2	4	4	1	3	3	1	4	1	2	4	4	1	3	3	1	4	1	22	22	22	58.777	514	514	1	26	0	35.898	4.5	8.8	9.7
sp|P52926|HMGA2_HUMAN	sp|P52926|HMGA2_HUMAN	8	8	8	sp|P52926|HMGA2_HUMAN High mobility group protein HMGI-C OS=Homo sapiens OX=9606 GN=HMGA2 PE=1 SV=1	1	8	8	8	7	7	7	8	5	6	5	8	6	7	7	7	8	5	6	5	8	6	7	7	7	8	5	6	5	8	6	61.5	61.5	61.5	11.832	109	109	1	130	0	323.31	58.7	58.7	58.7
sp|P53007|TXTP_HUMAN	sp|P53007|TXTP_HUMAN	8	8	8	sp|P53007|TXTP_HUMAN Tricarboxylate transport protein, mitochondrial OS=Homo sapiens OX=9606 GN=SLC25A1 PE=1 SV=2	1	8	8	8	3	4	2	2	5	5	3	4	3	3	4	2	2	5	5	3	4	3	3	4	2	2	5	5	3	4	3	34.4	34.4	34.4	34.012	311	311	1	32	0	39.116	10	13.8	7.4
sp|P53814|SMTN_HUMAN	sp|P53814|SMTN_HUMAN	8	8	8	sp|P53814|SMTN_HUMAN Smoothelin OS=Homo sapiens OX=9606 GN=SMTN PE=1 SV=7	1	8	8	8	0	0	0	1	2	7	0	3	0	0	0	0	1	2	7	0	3	0	0	0	0	1	2	7	0	3	0	13.4	13.4	13.4	99.058	917	917	1	13	0	37.776	0	0	0
sp|P61254|RL26_HUMAN	sp|P61254|RL26_HUMAN	8	8	2	sp|P61254|RL26_HUMAN 60S ribosomal protein L26 OS=Homo sapiens OX=9606 GN=RPL26 PE=1 SV=1	1	8	8	2	6	6	5	6	6	6	4	5	5	6	6	5	6	6	6	4	5	5	1	2	2	2	2	2	2	2	2	44.8	44.8	11.7	17.258	145	145	1	65	0	32.131	33.1	33.1	27.6
sp|P62258|1433E_HUMAN	sp|P62258|1433E_HUMAN	8	8	7	sp|P62258|1433E_HUMAN 14-3-3 protein epsilon OS=Homo sapiens OX=9606 GN=YWHAE PE=1 SV=1	1	8	8	7	1	2	1	4	6	5	4	6	4	1	2	1	4	6	5	4	6	4	0	1	0	3	5	4	3	5	3	44.3	44.3	40.4	29.174	255	255	1	33	0	49.454	3.9	9	3.9
sp|P62280|RS11_HUMAN	sp|P62280|RS11_HUMAN	8	8	8	sp|P62280|RS11_HUMAN 40S ribosomal protein S11 OS=Homo sapiens OX=9606 GN=RPS11 PE=1 SV=3	1	8	8	8	4	3	3	6	7	7	3	3	5	4	3	3	6	7	7	3	3	5	4	3	3	6	7	7	3	3	5	31.6	31.6	31.6	18.431	158	158	1	47	0	13.354	17.1	16.5	17.1
sp|P62826|RAN_HUMAN	sp|P62826|RAN_HUMAN	8	8	8	sp|P62826|RAN_HUMAN GTP-binding nuclear protein Ran OS=Homo sapiens OX=9606 GN=RAN PE=1 SV=3	1	8	8	8	5	6	5	7	7	6	5	8	7	5	6	5	7	7	6	5	8	7	5	6	5	7	7	6	5	8	7	38.4	38.4	38.4	24.423	216	216	1	74	0	37.803	26.9	33.3	26.9
sp|P80723|BASP1_HUMAN	sp|P80723|BASP1_HUMAN	8	8	8	sp|P80723|BASP1_HUMAN Brain acid soluble protein 1 OS=Homo sapiens OX=9606 GN=BASP1 PE=1 SV=2	1	8	8	8	0	0	0	2	0	5	4	5	3	0	0	0	2	0	5	4	5	3	0	0	0	2	0	5	4	5	3	69.2	69.2	69.2	22.693	227	227	1	19	0	31.419	0	0	0
sp|Q00325|MPCP_HUMAN	sp|Q00325|MPCP_HUMAN	8	8	8	sp|Q00325|MPCP_HUMAN Phosphate carrier protein, mitochondrial OS=Homo sapiens OX=9606 GN=SLC25A3 PE=1 SV=2	1	8	8	8	8	6	6	5	8	7	6	6	5	8	6	6	5	8	7	6	6	5	8	6	6	5	8	7	6	6	5	21.3	21.3	21.3	40.094	362	362	1	67	0	57.047	21.3	18	18.8
sp|Q02952|AKA12_HUMAN	sp|Q02952|AKA12_HUMAN	8	8	8	sp|Q02952|AKA12_HUMAN A-kinase anchor protein 12 OS=Homo sapiens OX=9606 GN=AKAP12 PE=1 SV=4	1	8	8	8	0	2	0	1	1	3	1	6	0	0	2	0	1	1	3	1	6	0	0	2	0	1	1	3	1	6	0	9.1	9.1	9.1	191.48	1782	1782	1	15	0	32.249	0	1.6	0
sp|Q06830|PRDX1_HUMAN	sp|Q06830|PRDX1_HUMAN	8	8	6	sp|Q06830|PRDX1_HUMAN Peroxiredoxin-1 OS=Homo sapiens OX=9606 GN=PRDX1 PE=1 SV=1	1	8	8	6	6	3	4	3	3	4	6	5	2	6	3	4	3	3	4	6	5	2	5	2	4	2	1	2	4	3	2	39.2	39.2	31.7	22.11	199	199	1	38	0	15.862	31.2	13.6	18.1
sp|Q13283|G3BP1_HUMAN	sp|Q13283|G3BP1_HUMAN	8	8	8	sp|Q13283|G3BP1_HUMAN Ras GTPase-activating protein-binding protein 1 OS=Homo sapiens OX=9606 GN=G3BP1 PE=1 SV=1	1	8	8	8	5	6	5	5	6	6	4	6	5	5	6	5	5	6	6	4	6	5	5	6	5	5	6	6	4	6	5	22.7	22.7	22.7	52.164	466	466	1	57	0	39.134	14.8	15.7	13.5
sp|Q13310|PABP4_HUMAN;sp|P0CB38|PAB4L_HUMAN	sp|Q13310|PABP4_HUMAN	8;1	3;1	3;1	sp|Q13310|PABP4_HUMAN Polyadenylate-binding protein 4 OS=Homo sapiens OX=9606 GN=PABPC4 PE=1 SV=1	2	8	3	3	4	3	4	6	5	4	5	3	3	2	1	1	3	2	2	2	0	1	2	1	1	3	2	2	2	0	1	16.6	5.7	5.7	70.782	644	644;370	1	14	0.00062344	6.4993	6.5	5	9.9
sp|Q14966|ZN638_HUMAN	sp|Q14966|ZN638_HUMAN	8	8	8	sp|Q14966|ZN638_HUMAN Zinc finger protein 638 OS=Homo sapiens OX=9606 GN=ZNF638 PE=1 SV=2	1	8	8	8	2	3	2	5	4	6	0	1	3	2	3	2	5	4	6	0	1	3	2	3	2	5	4	6	0	1	3	5.1	5.1	5.1	220.62	1978	1978	1	26	0	16.936	1.1	1.7	1.1
sp|Q15019|SEPT2_HUMAN	sp|Q15019|SEPT2_HUMAN	8	7	7	sp|Q15019|SEPT2_HUMAN Septin-2 OS=Homo sapiens OX=9606 GN=SEPTIN2 PE=1 SV=1	1	8	7	7	1	1	1	2	0	4	1	7	3	1	1	1	2	0	4	1	6	3	1	1	1	2	0	4	1	6	3	35.5	31	31	41.487	361	361	1	20	0	26.493	3.9	3.3	3.9
sp|Q15365|PCBP1_HUMAN	sp|Q15365|PCBP1_HUMAN	8	7	7	sp|Q15365|PCBP1_HUMAN Poly(rC)-binding protein 1 OS=Homo sapiens OX=9606 GN=PCBP1 PE=1 SV=2	1	8	7	7	4	5	4	5	7	5	3	5	5	3	4	3	4	6	4	2	4	4	3	4	3	4	6	4	2	4	4	34.3	28.7	28.7	37.497	356	356	1	38	0	74.53	20.5	26.4	19.9
sp|Q29RF7|PDS5A_HUMAN	sp|Q29RF7|PDS5A_HUMAN	8	8	8	sp|Q29RF7|PDS5A_HUMAN Sister chromatid cohesion protein PDS5 homolog A OS=Homo sapiens OX=9606 GN=PDS5A PE=1 SV=1	1	8	8	8	0	2	4	0	0	0	0	4	0	0	2	4	0	0	0	0	4	0	0	2	4	0	0	0	0	4	0	9.1	9.1	9.1	150.83	1337	1337	1	10	0	30.066	0	2.8	4.7
sp|Q58FF8|H90B2_HUMAN	sp|Q58FF8|H90B2_HUMAN	8	1	1	sp|Q58FF8|H90B2_HUMAN Putative heat shock protein HSP 90-beta 2 OS=Homo sapiens OX=9606 GN=HSP90AB2P PE=1 SV=2	1	8	1	1	1	4	2	4	6	7	5	5	4	1	1	1	1	1	1	1	1	1	1	1	1	1	1	1	1	1	1	18.9	3.9	3.9	44.348	381	381	1	17	0	28.133	3.9	12.1	7.1
sp|Q5D862|FILA2_HUMAN;CON__Q5D862	sp|Q5D862|FILA2_HUMAN;CON__Q5D862	8;8	8;8	8;8	sp|Q5D862|FILA2_HUMAN Filaggrin-2 OS=Homo sapiens OX=9606 GN=FLG2 PE=1 SV=1;	2	8	8	8	7	6	6	6	3	5	4	3	4	7	6	6	6	3	5	4	3	4	7	6	6	6	3	5	4	3	4	7.5	7.5	7.5	248.07	2391	2391;2391	1	49	0	113.03	6.8	6.4	5
sp|Q5U651|RAIN_HUMAN	sp|Q5U651|RAIN_HUMAN	8	8	8	sp|Q5U651|RAIN_HUMAN Ras-interacting protein 1 OS=Homo sapiens OX=9606 GN=RASIP1 PE=1 SV=1	1	8	8	8	0	3	1	3	3	6	1	6	2	0	3	1	3	3	6	1	6	2	0	3	1	3	3	6	1	6	2	13.8	13.8	13.8	103.46	963	963	1	27	0	62.943	0	5.6	2.4
sp|Q68E01|INT3_HUMAN	sp|Q68E01|INT3_HUMAN	8	8	8	sp|Q68E01|INT3_HUMAN Integrator complex subunit 3 OS=Homo sapiens OX=9606 GN=INTS3 PE=1 SV=1	1	8	8	8	1	2	2	4	3	6	0	2	2	1	2	2	4	3	6	0	2	2	1	2	2	4	3	6	0	2	2	13.3	13.3	13.3	118.07	1043	1043	1	26	0	47.225	2.2	3.8	4.9
sp|Q6DKI1|RL7L_HUMAN	sp|Q6DKI1|RL7L_HUMAN	8	8	8	sp|Q6DKI1|RL7L_HUMAN 60S ribosomal protein L7-like 1 OS=Homo sapiens OX=9606 GN=RPL7L1 PE=1 SV=2	1	8	8	8	4	6	3	3	4	5	4	3	4	4	6	3	3	4	5	4	3	4	4	6	3	3	4	5	4	3	4	34.5	34.5	34.5	29.669	255	255	1	41	0	17.543	15.3	25.5	14.5
sp|Q7L2E3|DHX30_HUMAN	sp|Q7L2E3|DHX30_HUMAN	8	8	8	sp|Q7L2E3|DHX30_HUMAN ATP-dependent RNA helicase DHX30 OS=Homo sapiens OX=9606 GN=DHX30 PE=1 SV=1	1	8	8	8	0	1	0	6	4	7	4	3	5	0	1	0	6	4	7	4	3	5	0	1	0	6	4	7	4	3	5	11	11	11	133.94	1194	1194	1	32	0	57.598	0	1.5	0
sp|Q86V81|THOC4_HUMAN	sp|Q86V81|THOC4_HUMAN	8	8	8	sp|Q86V81|THOC4_HUMAN THO complex subunit 4 OS=Homo sapiens OX=9606 GN=ALYREF PE=1 SV=3	1	8	8	8	5	8	5	6	7	7	6	5	6	5	8	5	6	7	7	6	5	6	5	8	5	6	7	7	6	5	6	45.1	45.1	45.1	26.888	257	257	1	95	0	290.37	35.4	45.1	35.4
sp|Q86WJ1|CHD1L_HUMAN	sp|Q86WJ1|CHD1L_HUMAN	8	8	8	sp|Q86WJ1|CHD1L_HUMAN Chromodomain-helicase-DNA-binding protein 1-like OS=Homo sapiens OX=9606 GN=CHD1L PE=1 SV=3	1	8	8	8	5	6	4	4	2	1	5	2	1	5	6	4	4	2	1	5	2	1	5	6	4	4	2	1	5	2	1	10.3	10.3	10.3	101	897	897	1	32	0	17.168	6.6	7.7	5
sp|Q86YZ3|HORN_HUMAN;CON__Q86YZ3	sp|Q86YZ3|HORN_HUMAN;CON__Q86YZ3	8;8	8;8	8;8	sp|Q86YZ3|HORN_HUMAN Hornerin OS=Homo sapiens OX=9606 GN=HRNR PE=1 SV=2;	2	8	8	8	7	4	4	6	4	5	6	5	5	7	4	4	6	4	5	6	5	5	7	4	4	6	4	5	6	5	5	11.3	11.3	11.3	282.39	2850	2850;2850	1	77	0	136.84	8.5	3.5	5.6
sp|Q8IXB1|DJC10_HUMAN	sp|Q8IXB1|DJC10_HUMAN	8	8	8	sp|Q8IXB1|DJC10_HUMAN DnaJ homolog subfamily C member 10 OS=Homo sapiens OX=9606 GN=DNAJC10 PE=1 SV=2	1	8	8	8	1	3	1	3	6	6	4	5	5	1	3	1	3	6	6	4	5	5	1	3	1	3	6	6	4	5	5	14.8	14.8	14.8	91.079	793	793	1	35	0	55.933	3	5.3	3
sp|Q8N1I0|DOCK4_HUMAN	sp|Q8N1I0|DOCK4_HUMAN	8	8	8	sp|Q8N1I0|DOCK4_HUMAN Dedicator of cytokinesis protein 4 OS=Homo sapiens OX=9606 GN=DOCK4 PE=1 SV=3	1	8	8	8	1	1	0	2	4	2	3	7	6	1	1	0	2	4	2	3	7	6	1	1	0	2	4	2	3	7	6	6.8	6.8	6.8	225.2	1966	1966	1	29	0	32.151	0.6	1.4	0
sp|Q8NC51|PAIRB_HUMAN	sp|Q8NC51|PAIRB_HUMAN	8	8	8	sp|Q8NC51|PAIRB_HUMAN Plasminogen activator inhibitor 1 RNA-binding protein OS=Homo sapiens OX=9606 GN=SERBP1 PE=1 SV=2	1	8	8	8	4	5	4	5	4	6	3	6	4	4	5	4	5	4	6	3	6	4	4	5	4	5	4	6	3	6	4	19.1	19.1	19.1	44.965	408	408	1	44	0	123.46	11.3	16.4	12.7
sp|Q8NI27|THOC2_HUMAN	sp|Q8NI27|THOC2_HUMAN	8	8	8	sp|Q8NI27|THOC2_HUMAN THO complex subunit 2 OS=Homo sapiens OX=9606 GN=THOC2 PE=1 SV=2	1	8	8	8	0	4	2	5	4	6	1	2	3	0	4	2	5	4	6	1	2	3	0	4	2	5	4	6	1	2	3	6.7	6.7	6.7	182.77	1593	1593	1	27	0	42.136	0	4	2
sp|Q8WXF1|PSPC1_HUMAN	sp|Q8WXF1|PSPC1_HUMAN	8	8	8	sp|Q8WXF1|PSPC1_HUMAN Paraspeckle component 1 OS=Homo sapiens OX=9606 GN=PSPC1 PE=1 SV=1	1	8	8	8	1	2	4	3	2	2	0	2	3	1	2	4	3	2	2	0	2	3	1	2	4	3	2	2	0	2	3	22	22	22	58.743	523	523	1	19	0	16.387	3.1	6.5	9.9
sp|Q92979|NEP1_HUMAN	sp|Q92979|NEP1_HUMAN	8	8	8	sp|Q92979|NEP1_HUMAN Ribosomal RNA small subunit methyltransferase NEP1 OS=Homo sapiens OX=9606 GN=EMG1 PE=1 SV=4	1	8	8	8	4	6	4	6	4	3	4	5	2	4	6	4	6	4	3	4	5	2	4	6	4	6	4	3	4	5	2	46.3	46.3	46.3	26.72	244	244	1	39	0	21.375	26.2	36.5	22.1
sp|Q93050|VPP1_HUMAN	sp|Q93050|VPP1_HUMAN	8	8	8	sp|Q93050|VPP1_HUMAN V-type proton ATPase 116 kDa subunit a isoform 1 OS=Homo sapiens OX=9606 GN=ATP6V0A1 PE=1 SV=3	1	8	8	8	0	1	0	2	4	1	5	3	5	0	1	0	2	4	1	5	3	5	0	1	0	2	4	1	5	3	5	11.8	11.8	11.8	96.412	837	837	1	21	0	15.311	0	1.1	0
sp|Q96AG4|LRC59_HUMAN	sp|Q96AG4|LRC59_HUMAN	8	8	8	sp|Q96AG4|LRC59_HUMAN Leucine-rich repeat-containing protein 59 OS=Homo sapiens OX=9606 GN=LRRC59 PE=1 SV=1	1	8	8	8	6	6	4	6	6	4	7	6	6	6	6	4	6	6	4	7	6	6	6	6	4	6	6	4	7	6	6	26.1	26.1	26.1	34.93	307	307	1	61	0	61.057	21.5	22.8	18.2
sp|Q96CT7|CC124_HUMAN	sp|Q96CT7|CC124_HUMAN	8	8	8	sp|Q96CT7|CC124_HUMAN Coiled-coil domain-containing protein 124 OS=Homo sapiens OX=9606 GN=CCDC124 PE=1 SV=1	1	8	8	8	3	5	3	5	6	8	6	7	5	3	5	3	5	6	8	6	7	5	3	5	3	5	6	8	6	7	5	40.8	40.8	40.8	25.835	223	223	1	56	0	37.356	13	29.1	15.2
sp|Q96CX2|KCD12_HUMAN;sp|Q68DU8|KCD16_HUMAN;sp|Q6ZWB6|KCTD8_HUMAN	sp|Q96CX2|KCD12_HUMAN	8;1;1	8;1;1	8;1;1	sp|Q96CX2|KCD12_HUMAN BTB/POZ domain-containing protein KCTD12 OS=Homo sapiens OX=9606 GN=KCTD12 PE=1 SV=1	3	8	8	8	4	5	6	6	6	3	4	8	4	4	5	6	6	6	3	4	8	4	4	5	6	6	6	3	4	8	4	30.8	30.8	30.8	35.7	325	325;428;473	1	46	0	80.29	18.8	22.5	25.8
sp|Q96N66|MBOA7_HUMAN	sp|Q96N66|MBOA7_HUMAN	8	8	8	sp|Q96N66|MBOA7_HUMAN Lysophospholipid acyltransferase 7 OS=Homo sapiens OX=9606 GN=MBOAT7 PE=1 SV=2	1	8	8	8	2	2	3	4	5	6	5	4	6	2	2	3	4	5	6	5	4	6	2	2	3	4	5	6	5	4	6	17.6	17.6	17.6	52.764	472	472	1	38	0	77.416	5.1	5.1	8.9
sp|Q99613|EIF3C_HUMAN;sp|B5ME19|EIFCL_HUMAN	sp|Q99613|EIF3C_HUMAN;sp|B5ME19|EIFCL_HUMAN	8;8	8;8	8;8	sp|Q99613|EIF3C_HUMAN Eukaryotic translation initiation factor 3 subunit C OS=Homo sapiens OX=9606 GN=EIF3C PE=1 SV=1;sp|B5ME19|EIFCL_HUMAN Eukaryotic translation initiation factor 3 subunit C-like protein OS=Homo sapiens OX=9606 GN=EIF3CL PE=1 SV=1	2	8	8	8	4	4	1	2	4	3	5	6	2	4	4	1	2	4	3	5	6	2	4	4	1	2	4	3	5	6	2	12.6	12.6	12.6	105.34	913	913;914	1	31	0	36.92	6.5	5.5	1.2
sp|Q99848|EBP2_HUMAN	sp|Q99848|EBP2_HUMAN	8	8	8	sp|Q99848|EBP2_HUMAN Probable rRNA-processing protein EBP2 OS=Homo sapiens OX=9606 GN=EBNA1BP2 PE=1 SV=2	1	8	8	8	3	4	1	2	6	8	3	6	6	3	4	1	2	6	8	3	6	6	3	4	1	2	6	8	3	6	6	30.7	30.7	30.7	34.852	306	306	1	47	0	52.57	15.7	20.6	4.6
sp|Q9BR76|COR1B_HUMAN	sp|Q9BR76|COR1B_HUMAN	8	8	8	sp|Q9BR76|COR1B_HUMAN Coronin-1B OS=Homo sapiens OX=9606 GN=CORO1B PE=1 SV=1	1	8	8	8	0	1	0	3	3	6	1	5	3	0	1	0	3	3	6	1	5	3	0	1	0	3	3	6	1	5	3	20.2	20.2	20.2	54.234	489	489	1	22	0	27.23	0	1.6	0
sp|Q9BVI4|NOC4L_HUMAN	sp|Q9BVI4|NOC4L_HUMAN	8	8	8	sp|Q9BVI4|NOC4L_HUMAN Nucleolar complex protein 4 homolog OS=Homo sapiens OX=9606 GN=NOC4L PE=1 SV=1	1	8	8	8	0	0	0	1	1	8	0	1	1	0	0	0	1	1	8	0	1	1	0	0	0	1	1	8	0	1	1	32.6	32.6	32.6	58.467	516	516	1	12	0	27.735	0	0	0
sp|Q9GZS1|RPA49_HUMAN	sp|Q9GZS1|RPA49_HUMAN	8	8	8	sp|Q9GZS1|RPA49_HUMAN DNA-directed RNA polymerase I subunit RPA49 OS=Homo sapiens OX=9606 GN=POLR1E PE=1 SV=3	1	8	8	8	3	5	5	3	5	4	4	3	4	3	5	5	3	5	4	4	3	4	3	5	5	3	5	4	4	3	4	23.4	23.4	23.4	47.26	419	419	1	46	0	50.115	10	17.2	15.8
sp|Q9NP66|HM20A_HUMAN	sp|Q9NP66|HM20A_HUMAN	8	8	8	sp|Q9NP66|HM20A_HUMAN High mobility group protein 20A OS=Homo sapiens OX=9606 GN=HMG20A PE=1 SV=1	1	8	8	8	1	4	2	3	2	4	0	2	3	1	4	2	3	2	4	0	2	3	1	4	2	3	2	4	0	2	3	26.8	26.8	26.8	40.143	347	347	1	30	0	36.467	2	13.8	6.1
sp|Q9NZM5|NOP53_HUMAN	sp|Q9NZM5|NOP53_HUMAN	8	8	8	sp|Q9NZM5|NOP53_HUMAN Ribosome biogenesis protein NOP53 OS=Homo sapiens OX=9606 GN=NOP53 PE=1 SV=2	1	8	8	8	0	4	1	2	4	6	0	3	0	0	4	1	2	4	6	0	3	0	0	4	1	2	4	6	0	3	0	22.2	22.2	22.2	54.389	478	478	1	20	0	22.655	0	7.5	2.1
sp|Q9P0L0|VAPA_HUMAN	sp|Q9P0L0|VAPA_HUMAN	8	8	7	sp|Q9P0L0|VAPA_HUMAN Vesicle-associated membrane protein-associated protein A OS=Homo sapiens OX=9606 GN=VAPA PE=1 SV=3	1	8	8	7	1	2	2	3	6	3	3	5	4	1	2	2	3	6	3	3	5	4	1	2	2	2	5	2	2	4	3	40.6	40.6	35.7	27.893	249	249	1	33	0	21.416	4.8	11.2	11.2
sp|Q9UDY2|ZO2_HUMAN	sp|Q9UDY2|ZO2_HUMAN	8	8	8	sp|Q9UDY2|ZO2_HUMAN Tight junction protein ZO-2 OS=Homo sapiens OX=9606 GN=TJP2 PE=1 SV=2	1	8	8	8	1	2	1	3	5	5	3	6	5	1	2	1	3	5	5	3	6	5	1	2	1	3	5	5	3	6	5	9.8	9.8	9.8	133.96	1190	1190	1	33	0	19.691	0.8	1.8	0.8
sp|Q9ULG1|INO80_HUMAN	sp|Q9ULG1|INO80_HUMAN	8	8	8	sp|Q9ULG1|INO80_HUMAN Chromatin-remodeling ATPase INO80 OS=Homo sapiens OX=9606 GN=INO80 PE=1 SV=2	1	8	8	8	2	4	2	4	3	6	1	4	3	2	4	2	4	3	6	1	4	3	2	4	2	4	3	6	1	4	3	6.3	6.3	6.3	176.75	1556	1556	1	31	0	22.921	1.5	3	1.5
sp|Q9UNX3|RL26L_HUMAN	sp|Q9UNX3|RL26L_HUMAN	8	2	2	sp|Q9UNX3|RL26L_HUMAN 60S ribosomal protein L26-like 1 OS=Homo sapiens OX=9606 GN=RPL26L1 PE=1 SV=1	1	8	2	2	5	5	3	4	4	6	2	3	4	0	1	0	0	0	2	0	0	1	0	1	0	0	0	2	0	0	1	44.8	11.7	11.7	17.256	145	145	1	4	0.00057045	4.9199	26.9	26.9	15.9
sp|Q9Y224|RTRAF_HUMAN	sp|Q9Y224|RTRAF_HUMAN	8	8	8	sp|Q9Y224|RTRAF_HUMAN RNA transcription, translation and transport factor protein OS=Homo sapiens OX=9606 GN=RTRAF PE=1 SV=1	1	8	8	8	0	1	1	5	3	4	3	8	2	0	1	1	5	3	4	3	8	2	0	1	1	5	3	4	3	8	2	43.4	43.4	43.4	28.068	244	244	1	29	0	37.719	0	5.3	5.3
sp|O00139|KIF2A_HUMAN	sp|O00139|KIF2A_HUMAN	7	7	7	sp|O00139|KIF2A_HUMAN Kinesin-like protein KIF2A OS=Homo sapiens OX=9606 GN=KIF2A PE=1 SV=3	1	7	7	7	2	4	1	3	1	4	2	3	3	2	4	1	3	1	4	2	3	3	2	4	1	3	1	4	2	3	3	10.3	10.3	10.3	79.954	706	706	1	23	0	13.079	2.5	6.4	1
sp|O00161|SNP23_HUMAN	sp|O00161|SNP23_HUMAN	7	7	7	sp|O00161|SNP23_HUMAN Synaptosomal-associated protein 23 OS=Homo sapiens OX=9606 GN=SNAP23 PE=1 SV=1	1	7	7	7	1	1	2	5	7	3	6	7	7	1	1	2	5	7	3	6	7	7	1	1	2	5	7	3	6	7	7	43.6	43.6	43.6	23.354	211	211	1	40	0	78.942	6.6	6.6	12.3
sp|O00232|PSD12_HUMAN	sp|O00232|PSD12_HUMAN	7	7	7	sp|O00232|PSD12_HUMAN 26S proteasome non-ATPase regulatory subunit 12 OS=Homo sapiens OX=9606 GN=PSMD12 PE=1 SV=3	1	7	7	7	1	2	1	2	3	4	3	7	2	1	2	1	2	3	4	3	7	2	1	2	1	2	3	4	3	7	2	22.4	22.4	22.4	52.904	456	456	1	25	0	25.063	4.6	7.5	2.9
sp|O00327|BMAL1_HUMAN	sp|O00327|BMAL1_HUMAN	7	7	7	sp|O00327|BMAL1_HUMAN Aryl hydrocarbon receptor nuclear translocator-like protein 1 OS=Homo sapiens OX=9606 GN=ARNTL PE=1 SV=2	1	7	7	7	2	3	2	2	5	5	3	5	1	2	3	2	2	5	5	3	5	1	2	3	2	2	5	5	3	5	1	9.3	9.3	9.3	68.761	626	626	1	29	0	13.839	3.5	5.1	3.2
sp|O43242|PSMD3_HUMAN	sp|O43242|PSMD3_HUMAN	7	7	7	sp|O43242|PSMD3_HUMAN 26S proteasome non-ATPase regulatory subunit 3 OS=Homo sapiens OX=9606 GN=PSMD3 PE=1 SV=2	1	7	7	7	1	3	0	3	5	2	2	5	3	1	3	0	3	5	2	2	5	3	1	3	0	3	5	2	2	5	3	17.6	17.6	17.6	60.977	534	534	1	24	0	42.273	4.1	8.8	0
sp|O43290|SNUT1_HUMAN	sp|O43290|SNUT1_HUMAN	7	7	7	sp|O43290|SNUT1_HUMAN U4/U6.U5 tri-snRNP-associated protein 1 OS=Homo sapiens OX=9606 GN=SART1 PE=1 SV=1	1	7	7	7	2	3	3	5	5	7	4	5	5	2	3	3	5	5	7	4	5	5	2	3	3	5	5	7	4	5	5	12.1	12.1	12.1	90.254	800	800	1	39	0	65.896	4.9	4	6.2
sp|O43809|CPSF5_HUMAN	sp|O43809|CPSF5_HUMAN	7	7	7	sp|O43809|CPSF5_HUMAN Cleavage and polyadenylation specificity factor subunit 5 OS=Homo sapiens OX=9606 GN=NUDT21 PE=1 SV=1	1	7	7	7	3	6	5	5	4	5	6	5	3	3	6	5	5	4	5	6	5	3	3	6	5	5	4	5	6	5	3	41.4	41.4	41.4	26.227	227	227	1	48	0	27.502	16.7	41	31.3
sp|O60884|DNJA2_HUMAN	sp|O60884|DNJA2_HUMAN	7	7	7	sp|O60884|DNJA2_HUMAN DnaJ homolog subfamily A member 2 OS=Homo sapiens OX=9606 GN=DNAJA2 PE=1 SV=1	1	7	7	7	0	1	1	4	1	4	3	6	4	0	1	1	4	1	4	3	6	4	0	1	1	4	1	4	3	6	4	32	32	32	45.745	412	412	1	24	0	59.474	0	6.1	3.6
sp|O75306|NDUS2_HUMAN	sp|O75306|NDUS2_HUMAN	7	7	7	sp|O75306|NDUS2_HUMAN NADH dehydrogenase [ubiquinone] iron-sulfur protein 2, mitochondrial OS=Homo sapiens OX=9606 GN=NDUFS2 PE=1 SV=2	1	7	7	7	1	2	0	4	3	1	1	2	4	1	2	0	4	3	1	1	2	4	1	2	0	4	3	1	1	2	4	25.3	25.3	25.3	52.545	463	463	1	19	0	18.782	2.4	7.3	0
sp|O75477|ERLN1_HUMAN	sp|O75477|ERLN1_HUMAN	7	5	5	sp|O75477|ERLN1_HUMAN Erlin-1 OS=Homo sapiens OX=9606 GN=ERLIN1 PE=1 SV=2	1	7	5	5	2	5	2	6	6	6	7	7	7	0	3	1	5	4	4	5	5	5	0	3	1	5	4	4	5	5	5	25.6	18.7	18.7	39.171	348	348	1	35	0	19.438	6.9	20.1	7.8
sp|O75955|FLOT1_HUMAN	sp|O75955|FLOT1_HUMAN	7	7	7	sp|O75955|FLOT1_HUMAN Flotillin-1 OS=Homo sapiens OX=9606 GN=FLOT1 PE=1 SV=3	1	7	7	7	0	0	0	5	4	2	3	7	4	0	0	0	5	4	2	3	7	4	0	0	0	5	4	2	3	7	4	22.7	22.7	22.7	47.355	427	427	1	26	0	20.366	0	0	0
sp|O94880|PHF14_HUMAN	sp|O94880|PHF14_HUMAN	7	7	7	sp|O94880|PHF14_HUMAN PHD finger protein 14 OS=Homo sapiens OX=9606 GN=PHF14 PE=1 SV=2	1	7	7	7	0	2	3	2	3	6	0	3	1	0	2	3	2	3	6	0	3	1	0	2	3	2	3	6	0	3	1	10.9	10.9	10.9	100.05	888	888	1	20	0	15.133	0	2.3	3.6
sp|O95340|PAPS2_HUMAN	sp|O95340|PAPS2_HUMAN	7	7	7	sp|O95340|PAPS2_HUMAN Bifunctional 3-phosphoadenosine 5-phosphosulfate synthase 2 OS=Homo sapiens OX=9606 GN=PAPSS2 PE=1 SV=2	1	7	7	7	1	0	0	1	1	3	1	6	2	1	0	0	1	1	3	1	6	2	1	0	0	1	1	3	1	6	2	16.9	16.9	16.9	69.5	614	614	1	17	0	66.296	2.9	0	0
sp|O95758|PTBP3_HUMAN	sp|O95758|PTBP3_HUMAN	7	6	6	sp|O95758|PTBP3_HUMAN Polypyrimidine tract-binding protein 3 OS=Homo sapiens OX=9606 GN=PTBP3 PE=1 SV=2	1	7	6	6	4	4	3	3	4	2	2	1	1	3	3	2	3	3	1	1	1	0	3	3	2	3	3	1	1	1	0	29.7	27.9	27.9	59.689	552	552	1	17	0	22.613	19.4	11.6	13.8
sp|P05114|HMGN1_HUMAN	sp|P05114|HMGN1_HUMAN	7	7	7	sp|P05114|HMGN1_HUMAN Non-histone chromosomal protein HMG-14 OS=Homo sapiens OX=9606 GN=HMGN1 PE=1 SV=3	1	7	7	7	2	5	3	4	5	7	5	5	5	2	5	3	4	5	7	5	5	5	2	5	3	4	5	7	5	5	5	50	50	50	10.659	100	100	1	48	0	138.82	24	47	24
sp|P05387|RLA2_HUMAN	sp|P05387|RLA2_HUMAN	7	7	7	sp|P05387|RLA2_HUMAN 60S acidic ribosomal protein P2 OS=Homo sapiens OX=9606 GN=RPLP2 PE=1 SV=1	1	7	7	7	2	4	4	6	6	5	4	5	5	2	4	4	6	6	5	4	5	5	2	4	4	6	6	5	4	5	5	77.4	77.4	77.4	11.665	115	115	1	50	0	53.599	27	69.6	40.9
sp|P06748|NPM_HUMAN	sp|P06748|NPM_HUMAN	7	7	7	sp|P06748|NPM_HUMAN Nucleophosmin OS=Homo sapiens OX=9606 GN=NPM1 PE=1 SV=2	1	7	7	7	4	6	4	6	6	5	4	7	5	4	6	4	6	6	5	4	7	5	4	6	4	6	6	5	4	7	5	28.9	28.9	28.9	32.575	294	294	1	64	0	141.08	19.4	28.9	22.8
sp|P10589|COT1_HUMAN;sp|P10588|NR2F6_HUMAN	sp|P10589|COT1_HUMAN	7;1	3;0	3;0	sp|P10589|COT1_HUMAN COUP transcription factor 1 OS=Homo sapiens OX=9606 GN=NR2F1 PE=1 SV=1	2	7	3	3	3	3	3	4	5	6	3	5	3	2	2	2	2	2	2	2	2	2	2	2	2	2	2	2	2	2	2	25.5	16.3	16.3	46.155	423	423;404	1	19	0	59.143	17.7	17.7	17.7
sp|P11233|RALA_HUMAN	sp|P11233|RALA_HUMAN	7	7	2	sp|P11233|RALA_HUMAN Ras-related protein Ral-A OS=Homo sapiens OX=9606 GN=RALA PE=1 SV=1	1	7	7	2	2	5	3	4	5	5	4	3	4	2	5	3	4	5	5	4	3	4	0	2	1	2	2	2	2	2	2	42.2	42.2	11.2	23.567	206	206	1	41	0	103.32	17.5	33.5	24.3
sp|P17302|CXA1_HUMAN	sp|P17302|CXA1_HUMAN	7	7	7	sp|P17302|CXA1_HUMAN Gap junction alpha-1 protein OS=Homo sapiens OX=9606 GN=GJA1 PE=1 SV=2	1	7	7	7	4	4	4	5	6	6	4	5	3	4	4	4	5	6	6	4	5	3	4	4	4	5	6	6	4	5	3	30.1	30.1	30.1	43.008	382	382	1	67	0	59.466	14.9	14.9	14.9
sp|P17544|ATF7_HUMAN	sp|P17544|ATF7_HUMAN	7	7	7	sp|P17544|ATF7_HUMAN Cyclic AMP-dependent transcription factor ATF-7 OS=Homo sapiens OX=9606 GN=ATF7 PE=1 SV=2	1	7	7	7	4	7	4	3	2	1	0	1	2	4	7	4	3	2	1	0	1	2	4	7	4	3	2	1	0	1	2	24.3	24.3	24.3	52.967	494	494	1	30	0	39.181	11.7	24.3	14
sp|P19388|RPAB1_HUMAN	sp|P19388|RPAB1_HUMAN	7	7	7	sp|P19388|RPAB1_HUMAN DNA-directed RNA polymerases I, II, and III subunit RPABC1 OS=Homo sapiens OX=9606 GN=POLR2E PE=1 SV=4	1	7	7	7	3	5	3	3	5	3	3	3	5	3	5	3	3	5	3	3	3	5	3	5	3	3	5	3	3	3	5	53.8	53.8	53.8	24.551	210	210	1	39	0	126.44	33.3	42.9	34.8
sp|P27348|1433T_HUMAN	sp|P27348|1433T_HUMAN	7	5	5	sp|P27348|1433T_HUMAN 14-3-3 protein theta OS=Homo sapiens OX=9606 GN=YWHAQ PE=1 SV=1	1	7	5	5	3	4	2	3	5	4	6	5	5	1	2	1	1	3	2	4	3	3	1	2	1	1	3	2	4	3	3	36.7	29	29	27.764	245	245	1	22	0	23.454	13.5	21.2	9.8
sp|P35637|FUS_HUMAN	sp|P35637|FUS_HUMAN	7	7	5	sp|P35637|FUS_HUMAN RNA-binding protein FUS OS=Homo sapiens OX=9606 GN=FUS PE=1 SV=1	1	7	7	5	6	6	7	5	5	5	5	6	6	6	6	7	5	5	5	5	6	6	4	4	5	3	3	4	3	4	4	17.9	17.9	16.2	53.425	526	526	1	83	0	151.83	17.9	17.7	17.9
sp|P36957|ODO2_HUMAN	sp|P36957|ODO2_HUMAN	7	7	7	sp|P36957|ODO2_HUMAN Dihydrolipoyllysine-residue succinyltransferase component of 2-oxoglutarate dehydrogenase complex, mitochondrial OS=Homo sapiens OX=9606 GN=DLST PE=1 SV=4	1	7	7	7	0	1	2	3	2	1	4	5	5	0	1	2	3	2	1	4	5	5	0	1	2	3	2	1	4	5	5	17.2	17.2	17.2	48.755	453	453	1	25	0	15.955	0	1.8	5.5
sp|P40222|TXLNA_HUMAN	sp|P40222|TXLNA_HUMAN	7	7	7	sp|P40222|TXLNA_HUMAN Alpha-taxilin OS=Homo sapiens OX=9606 GN=TXLNA PE=1 SV=3	1	7	7	7	2	2	2	7	4	1	1	3	3	2	2	2	7	4	1	1	3	3	2	2	2	7	4	1	1	3	3	13.6	13.6	13.6	61.89	546	546	1	25	0	35.683	5.3	5.3	5.3
sp|P42285|MTREX_HUMAN	sp|P42285|MTREX_HUMAN	7	7	7	sp|P42285|MTREX_HUMAN Exosome RNA helicase MTR4 OS=Homo sapiens OX=9606 GN=MTREX PE=1 SV=3	1	7	7	7	1	2	0	1	1	4	0	1	0	1	2	0	1	1	4	0	1	0	1	2	0	1	1	4	0	1	0	10.1	10.1	10.1	117.8	1042	1042	1	10	0	12.109	1.2	2.9	0
sp|P45880|VDAC2_HUMAN	sp|P45880|VDAC2_HUMAN	7	7	7	sp|P45880|VDAC2_HUMAN Voltage-dependent anion-selective channel protein 2 OS=Homo sapiens OX=9606 GN=VDAC2 PE=1 SV=2	1	7	7	7	4	4	3	4	3	5	5	4	6	4	4	3	4	3	5	5	4	6	4	4	3	4	3	5	5	4	6	32	32	32	31.566	294	294	1	41	0	25.007	17.7	20.1	15
sp|P46779|RL28_HUMAN	sp|P46779|RL28_HUMAN	7	7	7	sp|P46779|RL28_HUMAN 60S ribosomal protein L28 OS=Homo sapiens OX=9606 GN=RPL28 PE=1 SV=3	1	7	7	7	5	6	4	6	6	7	5	7	6	5	6	4	6	6	7	5	7	6	5	6	4	6	6	7	5	7	6	40.1	40.1	40.1	15.747	137	137	1	61	0	26.951	29.2	34.3	22.6
sp|P48444|COPD_HUMAN	sp|P48444|COPD_HUMAN	7	7	7	sp|P48444|COPD_HUMAN Coatomer subunit delta OS=Homo sapiens OX=9606 GN=ARCN1 PE=1 SV=1	1	7	7	7	2	2	2	3	3	3	3	3	2	2	2	2	3	3	3	3	3	2	2	2	2	3	3	3	3	3	2	14.1	14.1	14.1	57.21	511	511	1	23	0	13.134	3.7	4.1	4.1
sp|P49756|RBM25_HUMAN	sp|P49756|RBM25_HUMAN	7	7	7	sp|P49756|RBM25_HUMAN RNA-binding protein 25 OS=Homo sapiens OX=9606 GN=RBM25 PE=1 SV=3	1	7	7	7	0	3	1	2	2	4	2	5	4	0	3	1	2	2	4	2	5	4	0	3	1	2	2	4	2	5	4	11.6	11.6	11.6	100.18	843	843	1	25	0	14.93	0	4.2	1.5
sp|P51665|PSMD7_HUMAN	sp|P51665|PSMD7_HUMAN	7	7	7	sp|P51665|PSMD7_HUMAN 26S proteasome non-ATPase regulatory subunit 7 OS=Homo sapiens OX=9606 GN=PSMD7 PE=1 SV=2	1	7	7	7	0	1	0	1	1	2	4	6	3	0	1	0	1	1	2	4	6	3	0	1	0	1	1	2	4	6	3	38	38	38	37.025	324	324	1	18	0	26.284	0	3.4	0
sp|P53992|SC24C_HUMAN	sp|P53992|SC24C_HUMAN	7	7	7	sp|P53992|SC24C_HUMAN Protein transport protein Sec24C OS=Homo sapiens OX=9606 GN=SEC24C PE=1 SV=3	1	7	7	7	1	0	0	0	3	2	2	3	0	1	0	0	0	3	2	2	3	0	1	0	0	0	3	2	2	3	0	10.2	10.2	10.2	118.32	1094	1094	1	12	0	12.017	1.6	0	0
sp|P62241|RS8_HUMAN	sp|P62241|RS8_HUMAN	7	7	7	sp|P62241|RS8_HUMAN 40S ribosomal protein S8 OS=Homo sapiens OX=9606 GN=RPS8 PE=1 SV=2	1	7	7	7	5	7	5	6	7	6	6	6	7	5	7	5	6	7	6	6	6	7	5	7	5	6	7	6	6	6	7	33.2	33.2	33.2	24.205	208	208	1	67	0	42.159	28.4	33.2	28.4
sp|P62805|H4_HUMAN	sp|P62805|H4_HUMAN	7	7	7	sp|P62805|H4_HUMAN Histone H4 OS=Homo sapiens OX=9606 GN=H4C1 PE=1 SV=2	1	7	7	7	5	6	6	7	6	6	7	7	6	5	6	6	7	6	6	7	7	6	5	6	6	7	6	6	7	7	6	51.5	51.5	51.5	11.367	103	103	1	83	0	21.659	50.5	50.5	50.5
sp|P62917|RL8_HUMAN	sp|P62917|RL8_HUMAN	7	7	7	sp|P62917|RL8_HUMAN 60S ribosomal protein L8 OS=Homo sapiens OX=9606 GN=RPL8 PE=1 SV=2	1	7	7	7	2	3	2	3	4	4	2	5	6	2	3	2	3	4	4	2	5	6	2	3	2	3	4	4	2	5	6	24.5	24.5	24.5	28.024	257	257	1	41	0	23.563	10.5	13.2	10.5
sp|P63104|1433Z_HUMAN	sp|P63104|1433Z_HUMAN	7	6	5	sp|P63104|1433Z_HUMAN 14-3-3 protein zeta/delta OS=Homo sapiens OX=9606 GN=YWHAZ PE=1 SV=1	1	7	6	5	4	7	3	6	6	6	6	7	6	3	6	2	5	5	5	5	6	5	2	5	2	4	4	4	4	5	4	38.4	34.3	30.6	27.745	245	245	1	42	0	47.643	20	38.4	17.1
sp|P68871|HBB_HUMAN;sp|P02042|HBD_HUMAN;sp|P02100|HBE_HUMAN	sp|P68871|HBB_HUMAN	7;3;1	5;1;0	5;1;0	sp|P68871|HBB_HUMAN Hemoglobin subunit beta OS=Homo sapiens OX=9606 GN=HBB PE=1 SV=2	3	7	5	5	4	6	4	4	3	2	3	4	3	2	4	2	2	1	1	1	2	1	2	4	2	2	1	1	1	2	1	57.1	44.2	44.2	15.998	147	147;147;147	1	16	0	12.362	29.9	49	34.7
sp|P78549|NTH_HUMAN	sp|P78549|NTH_HUMAN	7	7	7	sp|P78549|NTH_HUMAN Endonuclease III-like protein 1 OS=Homo sapiens OX=9606 GN=NTHL1 PE=1 SV=2	1	7	7	7	2	4	3	3	1	4	2	2	3	2	4	3	3	1	4	2	2	3	2	4	3	3	1	4	2	2	3	32.7	32.7	32.7	34.389	312	312	1	24	0	60.547	15.1	23.7	18.3
sp|P84022|SMAD3_HUMAN	sp|P84022|SMAD3_HUMAN	7	7	6	sp|P84022|SMAD3_HUMAN Mothers against decapentaplegic homolog 3 OS=Homo sapiens OX=9606 GN=SMAD3 PE=1 SV=1	1	7	7	6	3	3	3	3	2	2	2	3	2	3	3	3	3	2	2	2	3	2	3	3	3	3	1	2	1	3	2	20.7	20.7	17.6	48.08	425	425	1	26	0	34.18	10.8	11.1	10.6
sp|P84077|ARF1_HUMAN;sp|P61204|ARF3_HUMAN	sp|P84077|ARF1_HUMAN;sp|P61204|ARF3_HUMAN	7;7	4;4	3;3	sp|P84077|ARF1_HUMAN ADP-ribosylation factor 1 OS=Homo sapiens OX=9606 GN=ARF1 PE=1 SV=2;sp|P61204|ARF3_HUMAN ADP-ribosylation factor 3 OS=Homo sapiens OX=9606 GN=ARF3 PE=1 SV=2	2	7	4	3	6	7	6	7	7	7	6	7	7	3	4	3	4	4	4	3	4	4	2	3	2	3	3	3	2	3	3	53.6	26	20.4	20.697	181	181;181	1	33	0	21.505	49.2	53.6	49.2
sp|Q03135|CAV1_HUMAN;sp|P56539|CAV3_HUMAN	sp|Q03135|CAV1_HUMAN	7;2	7;2	7;2	sp|Q03135|CAV1_HUMAN Caveolin-1 OS=Homo sapiens OX=9606 GN=CAV1 PE=1 SV=4	2	7	7	7	6	6	6	6	6	5	5	6	6	6	6	6	6	6	5	5	6	6	6	6	6	6	6	5	5	6	6	41	41	41	20.471	178	178;151	1	83	0	38.737	41	41	41
sp|Q07020|RL18_HUMAN	sp|Q07020|RL18_HUMAN	7	7	7	sp|Q07020|RL18_HUMAN 60S ribosomal protein L18 OS=Homo sapiens OX=9606 GN=RPL18 PE=1 SV=2	1	7	7	7	3	3	3	4	4	5	4	4	5	3	3	3	4	4	5	4	4	5	3	3	3	4	4	5	4	4	5	36.7	36.7	36.7	21.634	188	188	1	35	0	32.626	19.1	19.1	19.1
sp|Q08188|TGM3_HUMAN	sp|Q08188|TGM3_HUMAN	7	7	7	sp|Q08188|TGM3_HUMAN Protein-glutamine gamma-glutamyltransferase E OS=Homo sapiens OX=9606 GN=TGM3 PE=1 SV=4	1	7	7	7	1	3	3	0	1	4	1	3	1	1	3	3	0	1	4	1	3	1	1	3	3	0	1	4	1	3	1	14	14	14	76.631	693	693	1	17	0	19.817	2.9	5.6	6.8
sp|Q0ZGT2|NEXN_HUMAN	sp|Q0ZGT2|NEXN_HUMAN	7	7	7	sp|Q0ZGT2|NEXN_HUMAN Nexilin OS=Homo sapiens OX=9606 GN=NEXN PE=1 SV=1	1	7	7	7	0	0	0	3	3	6	0	4	3	0	0	0	3	3	6	0	4	3	0	0	0	3	3	6	0	4	3	12.3	12.3	12.3	80.657	675	675	1	19	0	45.282	0	0	0
sp|Q12888|TP53B_HUMAN	sp|Q12888|TP53B_HUMAN	7	7	7	sp|Q12888|TP53B_HUMAN TP53-binding protein 1 OS=Homo sapiens OX=9606 GN=TP53BP1 PE=1 SV=2	1	7	7	7	0	0	1	6	1	3	0	3	1	0	0	1	6	1	3	0	3	1	0	0	1	6	1	3	0	3	1	6	6	6	213.57	1972	1972	1	15	0	19.551	0	0	1.1
sp|Q13085|ACACA_HUMAN;sp|O00763|ACACB_HUMAN	sp|Q13085|ACACA_HUMAN	7;2	7;2	7;2	sp|Q13085|ACACA_HUMAN Acetyl-CoA carboxylase 1 OS=Homo sapiens OX=9606 GN=ACACA PE=1 SV=2	2	7	7	7	0	4	1	0	1	1	1	3	2	0	4	1	0	1	1	1	3	2	0	4	1	0	1	1	1	3	2	4.9	4.9	4.9	265.55	2346	2346;2458	1	13	0	17.5	0	2.9	0.9
sp|Q13151|ROA0_HUMAN	sp|Q13151|ROA0_HUMAN	7	7	7	sp|Q13151|ROA0_HUMAN Heterogeneous nuclear ribonucleoprotein A0 OS=Homo sapiens OX=9606 GN=HNRNPA0 PE=1 SV=1	1	7	7	7	6	6	6	5	6	7	5	5	5	6	6	6	5	6	7	5	5	5	6	6	6	5	6	7	5	5	5	26.6	26.6	26.6	30.84	305	305	1	87	0	127.86	23.9	23.9	23.9
sp|Q13155|AIMP2_HUMAN	sp|Q13155|AIMP2_HUMAN	7	7	7	sp|Q13155|AIMP2_HUMAN Aminoacyl tRNA synthase complex-interacting multifunctional protein 2 OS=Homo sapiens OX=9606 GN=AIMP2 PE=1 SV=2	1	7	7	7	1	3	4	5	3	2	3	4	2	1	3	4	5	3	2	3	4	2	1	3	4	5	3	2	3	4	2	33.4	33.4	33.4	35.348	320	320	1	28	0	24.371	7.8	15.6	23.4
sp|Q13200|PSMD2_HUMAN	sp|Q13200|PSMD2_HUMAN	7	7	7	sp|Q13200|PSMD2_HUMAN 26S proteasome non-ATPase regulatory subunit 2 OS=Homo sapiens OX=9606 GN=PSMD2 PE=1 SV=3	1	7	7	7	1	2	0	2	4	2	1	5	4	1	2	0	2	4	2	1	5	4	1	2	0	2	4	2	1	5	4	10.9	10.9	10.9	100.2	908	908	1	23	0	22.233	1.7	3.3	0
sp|Q13501|SQSTM_HUMAN	sp|Q13501|SQSTM_HUMAN	7	7	7	sp|Q13501|SQSTM_HUMAN Sequestosome-1 OS=Homo sapiens OX=9606 GN=SQSTM1 PE=1 SV=1	1	7	7	7	0	0	0	3	6	6	5	7	7	0	0	0	3	6	6	5	7	7	0	0	0	3	6	6	5	7	7	30.5	30.5	30.5	47.687	440	440	1	43	0	175.12	0	0	0
sp|Q13823|NOG2_HUMAN	sp|Q13823|NOG2_HUMAN	7	7	7	sp|Q13823|NOG2_HUMAN Nucleolar GTP-binding protein 2 OS=Homo sapiens OX=9606 GN=GNL2 PE=1 SV=1	1	7	7	7	2	1	1	1	2	6	2	3	4	2	1	1	1	2	6	2	3	4	2	1	1	1	2	6	2	3	4	12.7	12.7	12.7	83.654	731	731	1	22	0	15.949	3.1	1.1	2.1
sp|Q14257|RCN2_HUMAN	sp|Q14257|RCN2_HUMAN	7	7	7	sp|Q14257|RCN2_HUMAN Reticulocalbin-2 OS=Homo sapiens OX=9606 GN=RCN2 PE=1 SV=1	1	7	7	7	0	1	0	3	2	5	2	2	2	0	1	0	3	2	5	2	2	2	0	1	0	3	2	5	2	2	2	43.8	43.8	43.8	36.876	317	317	1	17	0	39.338	0	4.7	0
sp|Q14669|TRIPC_HUMAN	sp|Q14669|TRIPC_HUMAN	7	7	7	sp|Q14669|TRIPC_HUMAN E3 ubiquitin-protein ligase TRIP12 OS=Homo sapiens OX=9606 GN=TRIP12 PE=1 SV=1	1	7	7	7	2	2	2	5	4	7	3	5	4	2	2	2	5	4	7	3	5	4	2	2	2	5	4	7	3	5	4	4.4	4.4	4.4	220.43	1992	1992	1	37	0	76.894	1.2	1.6	1.6
sp|Q15046|SYK_HUMAN	sp|Q15046|SYK_HUMAN	7	7	7	sp|Q15046|SYK_HUMAN Lysine--tRNA ligase OS=Homo sapiens OX=9606 GN=KARS1 PE=1 SV=3	1	7	7	7	3	4	4	3	3	3	3	3	3	3	4	4	3	3	3	3	3	3	3	4	4	3	3	3	3	3	3	14.6	14.6	14.6	68.047	597	597	1	29	0	18.301	7	9.2	9.2
sp|Q15434|RBMS2_HUMAN	sp|Q15434|RBMS2_HUMAN	7	7	5	sp|Q15434|RBMS2_HUMAN RNA-binding motif, single-stranded-interacting protein 2 OS=Homo sapiens OX=9606 GN=RBMS2 PE=1 SV=1	1	7	7	5	5	4	5	5	6	5	4	5	4	5	4	5	5	6	5	4	5	4	4	3	4	4	4	5	3	4	3	28.7	28.7	26.3	43.958	407	407	1	44	0	71.463	26.8	18.4	26.8
sp|Q1ED39|KNOP1_HUMAN	sp|Q1ED39|KNOP1_HUMAN	7	7	7	sp|Q1ED39|KNOP1_HUMAN Lysine-rich nucleolar protein 1 OS=Homo sapiens OX=9606 GN=KNOP1 PE=1 SV=1	1	7	7	7	2	3	3	3	0	3	3	3	4	2	3	3	3	0	3	3	3	4	2	3	3	3	0	3	3	3	4	16.4	16.4	16.4	51.588	458	458	1	24	0	12.049	5	7.4	8.1
sp|Q66K74|MAP1S_HUMAN	sp|Q66K74|MAP1S_HUMAN	7	7	7	sp|Q66K74|MAP1S_HUMAN Microtubule-associated protein 1S OS=Homo sapiens OX=9606 GN=MAP1S PE=1 SV=2	1	7	7	7	2	5	3	3	5	5	4	5	5	2	5	3	3	5	5	4	5	5	2	5	3	3	5	5	4	5	5	11.7	11.7	11.7	112.21	1059	1059	1	38	0	69.344	3.9	8	6.9
sp|Q6DD88|ATLA3_HUMAN	sp|Q6DD88|ATLA3_HUMAN	7	7	7	sp|Q6DD88|ATLA3_HUMAN Atlastin-3 OS=Homo sapiens OX=9606 GN=ATL3 PE=1 SV=1	1	7	7	7	2	2	0	2	4	2	3	6	0	2	2	0	2	4	2	3	6	0	2	2	0	2	4	2	3	6	0	20.7	20.7	20.7	60.541	541	541	1	29	0	18.169	4.3	4.3	0
sp|Q6RFH5|WDR74_HUMAN	sp|Q6RFH5|WDR74_HUMAN	7	7	7	sp|Q6RFH5|WDR74_HUMAN WD repeat-containing protein 74 OS=Homo sapiens OX=9606 GN=WDR74 PE=1 SV=1	1	7	7	7	0	0	0	0	0	7	3	2	2	0	0	0	0	0	7	3	2	2	0	0	0	0	0	7	3	2	2	24.7	24.7	24.7	42.441	385	385	1	14	0	15.901	0	0	0
sp|Q86U38|NOP9_HUMAN	sp|Q86U38|NOP9_HUMAN	7	7	7	sp|Q86U38|NOP9_HUMAN Nucleolar protein 9 OS=Homo sapiens OX=9606 GN=NOP9 PE=1 SV=1	1	7	7	7	0	0	1	3	5	3	0	3	1	0	0	1	3	5	3	0	3	1	0	0	1	3	5	3	0	3	1	20.1	20.1	20.1	69.437	636	636	1	16	0	24.828	0	0	2
sp|Q8N8A6|DDX51_HUMAN	sp|Q8N8A6|DDX51_HUMAN	7	7	7	sp|Q8N8A6|DDX51_HUMAN ATP-dependent RNA helicase DDX51 OS=Homo sapiens OX=9606 GN=DDX51 PE=1 SV=3	1	7	7	7	3	1	2	1	1	4	0	1	0	3	1	2	1	1	4	0	1	0	3	1	2	1	1	4	0	1	0	15.5	15.5	15.5	72.456	666	666	1	13	0	32.342	6.2	3	3.8
sp|Q8TCJ2|STT3B_HUMAN	sp|Q8TCJ2|STT3B_HUMAN	7	7	7	sp|Q8TCJ2|STT3B_HUMAN Dolichyl-diphosphooligosaccharide--protein glycosyltransferase subunit STT3B OS=Homo sapiens OX=9606 GN=STT3B PE=1 SV=1	1	7	7	7	3	5	3	6	5	5	6	6	6	3	5	3	6	5	5	6	6	6	3	5	3	6	5	5	6	6	6	9.2	9.2	9.2	93.673	826	826	1	56	0	37.475	4.6	7.4	4.6
sp|Q92794|KAT6A_HUMAN	sp|Q92794|KAT6A_HUMAN	7	7	7	sp|Q92794|KAT6A_HUMAN Histone acetyltransferase KAT6A OS=Homo sapiens OX=9606 GN=KAT6A PE=1 SV=2	1	7	7	7	6	5	5	4	4	4	5	6	4	6	5	5	4	4	4	5	6	4	6	5	5	4	4	4	5	6	4	4.5	4.5	4.5	225.03	2004	2004	1	51	0	51.478	4	3.4	3.4
sp|Q96HS1|PGAM5_HUMAN	sp|Q96HS1|PGAM5_HUMAN	7	7	7	sp|Q96HS1|PGAM5_HUMAN Serine/threonine-protein phosphatase PGAM5, mitochondrial OS=Homo sapiens OX=9606 GN=PGAM5 PE=1 SV=2	1	7	7	7	0	3	2	2	4	4	3	4	6	0	3	2	2	4	4	3	4	6	0	3	2	2	4	4	3	4	6	24.6	24.6	24.6	32.004	289	289	1	34	0	18.17	0	11.8	7.6
sp|Q96K12|FACR2_HUMAN	sp|Q96K12|FACR2_HUMAN	7	7	7	sp|Q96K12|FACR2_HUMAN Fatty acyl-CoA reductase 2 OS=Homo sapiens OX=9606 GN=FAR2 PE=1 SV=1	1	7	7	7	0	0	0	1	3	5	1	4	2	0	0	0	1	3	5	1	4	2	0	0	0	1	3	5	1	4	2	16.5	16.5	16.5	59.438	515	515	1	16	0	19.456	0	0	0
sp|Q96KG9|SCYL1_HUMAN	sp|Q96KG9|SCYL1_HUMAN	7	7	7	sp|Q96KG9|SCYL1_HUMAN N-terminal kinase-like protein OS=Homo sapiens OX=9606 GN=SCYL1 PE=1 SV=1	1	7	7	7	2	3	1	1	2	1	0	1	2	2	3	1	1	2	1	0	1	2	2	3	1	1	2	1	0	1	2	15.7	15.7	15.7	89.63	808	808	1	14	0	33.81	6.6	6.8	2
sp|Q96KP1|EXOC2_HUMAN	sp|Q96KP1|EXOC2_HUMAN	7	7	7	sp|Q96KP1|EXOC2_HUMAN Exocyst complex component 2 OS=Homo sapiens OX=9606 GN=EXOC2 PE=1 SV=1	1	7	7	7	1	1	1	1	4	2	0	2	2	1	1	1	1	4	2	0	2	2	1	1	1	1	4	2	0	2	2	9.3	9.3	9.3	104.07	924	924	1	16	0	23.671	1.2	1.3	1.6
sp|Q96RE7|NACC1_HUMAN	sp|Q96RE7|NACC1_HUMAN	7	7	7	sp|Q96RE7|NACC1_HUMAN Nucleus accumbens-associated protein 1 OS=Homo sapiens OX=9606 GN=NACC1 PE=1 SV=1	1	7	7	7	6	4	6	4	2	1	3	1	1	6	4	6	4	2	1	3	1	1	6	4	6	4	2	1	3	1	1	14.4	14.4	14.4	57.258	527	527	1	30	0	29.708	12	10.1	14.4
sp|Q9BSC4|NOL10_HUMAN	sp|Q9BSC4|NOL10_HUMAN	7	7	7	sp|Q9BSC4|NOL10_HUMAN Nucleolar protein 10 OS=Homo sapiens OX=9606 GN=NOL10 PE=1 SV=1	1	7	7	7	0	1	0	1	1	3	5	2	4	0	1	0	1	1	3	5	2	4	0	1	0	1	1	3	5	2	4	13.2	13.2	13.2	80.301	688	688	1	19	0	16.305	0	1.5	0
sp|Q9H0U4|RAB1B_HUMAN;sp|Q92928|RAB1C_HUMAN	sp|Q9H0U4|RAB1B_HUMAN	7;2	7;2	3;0	sp|Q9H0U4|RAB1B_HUMAN Ras-related protein Rab-1B OS=Homo sapiens OX=9606 GN=RAB1B PE=1 SV=1	2	7	7	3	2	2	3	3	4	5	5	4	3	2	2	3	3	4	5	5	4	3	1	1	1	1	2	2	2	1	1	49.8	49.8	22.9	22.171	201	201;201	1	38	0	71.162	18.4	18.4	22.4
sp|Q9H2D6|TARA_HUMAN	sp|Q9H2D6|TARA_HUMAN	7	7	7	sp|Q9H2D6|TARA_HUMAN TRIO and F-actin-binding protein OS=Homo sapiens OX=9606 GN=TRIOBP PE=1 SV=3	1	7	7	7	0	0	0	0	3	6	3	4	3	0	0	0	0	3	6	3	4	3	0	0	0	0	3	6	3	4	3	3.5	3.5	3.5	261.37	2365	2365	1	20	0	24.824	0	0	0
sp|Q9H307|PININ_HUMAN	sp|Q9H307|PININ_HUMAN	7	7	7	sp|Q9H307|PININ_HUMAN Pinin OS=Homo sapiens OX=9606 GN=PNN PE=1 SV=5	1	7	7	7	1	2	1	2	1	4	1	1	1	1	2	1	2	1	4	1	1	1	1	2	1	2	1	4	1	1	1	11.4	11.4	11.4	81.627	717	717	1	15	0	12.236	1.3	3.6	1.3
sp|Q9H8L6|MMRN2_HUMAN	sp|Q9H8L6|MMRN2_HUMAN	7	7	7	sp|Q9H8L6|MMRN2_HUMAN Multimerin-2 OS=Homo sapiens OX=9606 GN=MMRN2 PE=1 SV=2	1	7	7	7	1	1	1	4	1	4	2	4	2	1	1	1	4	1	4	2	4	2	1	1	1	4	1	4	2	4	2	13.1	13.1	13.1	104.41	949	949	1	20	0	23.487	1.6	1.5	1.5
sp|Q9H9A6|LRC40_HUMAN	sp|Q9H9A6|LRC40_HUMAN	7	7	7	sp|Q9H9A6|LRC40_HUMAN Leucine-rich repeat-containing protein 40 OS=Homo sapiens OX=9606 GN=LRRC40 PE=1 SV=1	1	7	7	7	2	1	1	1	4	2	1	2	0	2	1	1	1	4	2	1	2	0	2	1	1	1	4	2	1	2	0	15.3	15.3	15.3	68.249	602	602	1	14	0	17.05	2.8	1.2	1.2
sp|Q9NRX1|PNO1_HUMAN	sp|Q9NRX1|PNO1_HUMAN	7	7	7	sp|Q9NRX1|PNO1_HUMAN RNA-binding protein PNO1 OS=Homo sapiens OX=9606 GN=PNO1 PE=1 SV=1	1	7	7	7	4	4	4	3	4	5	3	4	3	4	4	4	3	4	5	3	4	3	4	4	4	3	4	5	3	4	3	37.7	37.7	37.7	27.924	252	252	1	36	0	43.473	25.4	22.6	25.4
sp|Q9NUQ8|ABCF3_HUMAN	sp|Q9NUQ8|ABCF3_HUMAN	7	7	7	sp|Q9NUQ8|ABCF3_HUMAN ATP-binding cassette sub-family F member 3 OS=Homo sapiens OX=9606 GN=ABCF3 PE=1 SV=2	1	7	7	7	0	2	0	1	3	3	1	2	3	0	2	0	1	3	3	1	2	3	0	2	0	1	3	3	1	2	3	17.2	17.2	17.2	79.744	709	709	1	15	0	14.145	0	3.1	0
sp|Q9NUV9|GIMA4_HUMAN	sp|Q9NUV9|GIMA4_HUMAN	7	7	7	sp|Q9NUV9|GIMA4_HUMAN GTPase IMAP family member 4 OS=Homo sapiens OX=9606 GN=GIMAP4 PE=1 SV=1	1	7	7	7	2	4	2	1	6	4	1	2	1	2	4	2	1	6	4	1	2	1	2	4	2	1	6	4	1	2	1	28.3	28.3	28.3	37.533	329	329	1	27	0	34.566	7.6	17.6	10
sp|Q9NYU2|UGGG1_HUMAN	sp|Q9NYU2|UGGG1_HUMAN	7	7	7	sp|Q9NYU2|UGGG1_HUMAN UDP-glucose:glycoprotein glucosyltransferase 1 OS=Homo sapiens OX=9606 GN=UGGT1 PE=1 SV=3	1	7	7	7	0	0	0	2	2	1	5	4	0	0	0	0	2	2	1	5	4	0	0	0	0	2	2	1	5	4	0	7.2	7.2	7.2	177.19	1555	1555	1	14	0	16.572	0	0	0
sp|Q9P0W2|HM20B_HUMAN	sp|Q9P0W2|HM20B_HUMAN	7	7	7	sp|Q9P0W2|HM20B_HUMAN SWI/SNF-related matrix-associated actin-dependent regulator of chromatin subfamily E member 1-related OS=Homo sapiens OX=9606 GN=HMG20B PE=1 SV=1	1	7	7	7	0	2	4	2	3	4	1	1	1	0	2	4	2	3	4	1	1	1	0	2	4	2	3	4	1	1	1	24.3	24.3	24.3	35.812	317	317	1	18	0	16.4	0	6	15.5
sp|Q9UGU0|TCF20_HUMAN	sp|Q9UGU0|TCF20_HUMAN	7	7	7	sp|Q9UGU0|TCF20_HUMAN Transcription factor 20 OS=Homo sapiens OX=9606 GN=TCF20 PE=1 SV=3	1	7	7	7	1	4	1	3	2	4	5	2	4	1	4	1	3	2	4	5	2	4	1	4	1	3	2	4	5	2	4	5.4	5.4	5.4	211.77	1960	1960	1	28	0	43.369	0.7	2.8	0.7
sp|Q9UJV9|DDX41_HUMAN	sp|Q9UJV9|DDX41_HUMAN	7	7	7	sp|Q9UJV9|DDX41_HUMAN Probable ATP-dependent RNA helicase DDX41 OS=Homo sapiens OX=9606 GN=DDX41 PE=1 SV=2	1	7	7	7	0	1	0	2	2	3	3	3	5	0	1	0	2	2	3	3	3	5	0	1	0	2	2	3	3	3	5	12.2	12.2	12.2	69.837	622	622	1	19	0	14.985	0	1.8	0
sp|Q9UKV8|AGO2_HUMAN;sp|Q9H9G7|AGO3_HUMAN;sp|Q9HCK5|AGO4_HUMAN	sp|Q9UKV8|AGO2_HUMAN	7;2;1	7;2;1	5;0;0	sp|Q9UKV8|AGO2_HUMAN Protein argonaute-2 OS=Homo sapiens OX=9606 GN=AGO2 PE=1 SV=3	3	7	7	5	1	0	2	2	4	1	1	3	1	1	0	2	2	4	1	1	3	1	1	0	2	1	2	0	1	2	0	9.9	9.9	7.5	97.207	859	859;860;861	1	15	0	12.949	2	0	3.3
sp|Q9UN86|G3BP2_HUMAN	sp|Q9UN86|G3BP2_HUMAN	7	7	7	sp|Q9UN86|G3BP2_HUMAN Ras GTPase-activating protein-binding protein 2 OS=Homo sapiens OX=9606 GN=G3BP2 PE=1 SV=2	1	7	7	7	2	3	3	5	4	2	1	2	2	2	3	3	5	4	2	1	2	2	2	3	3	5	4	2	1	2	2	17	17	17	54.12	482	482	1	34	0	36.43	7.3	10	10
sp|Q9UNF1|MAGD2_HUMAN;sp|Q9Y5V3|MAGD1_HUMAN	sp|Q9UNF1|MAGD2_HUMAN	7;1	7;1	7;1	sp|Q9UNF1|MAGD2_HUMAN Melanoma-associated antigen D2 OS=Homo sapiens OX=9606 GN=MAGED2 PE=1 SV=2	2	7	7	7	2	3	2	6	4	6	2	5	4	2	3	2	6	4	6	2	5	4	2	3	2	6	4	6	2	5	4	18.3	18.3	18.3	64.953	606	606;778	1	34	0	59.286	3.8	8.3	6.3
sp|Q9UNY4|TTF2_HUMAN	sp|Q9UNY4|TTF2_HUMAN	7	7	7	sp|Q9UNY4|TTF2_HUMAN Transcription termination factor 2 OS=Homo sapiens OX=9606 GN=TTF2 PE=1 SV=2	1	7	7	7	4	6	3	5	3	1	1	0	2	4	6	3	5	3	1	1	0	2	4	6	3	5	3	1	1	0	2	8.9	8.9	8.9	129.59	1162	1162	1	27	0	18.609	5.4	7.8	3.7
sp|Q9Y3Y2|CHTOP_HUMAN	sp|Q9Y3Y2|CHTOP_HUMAN	7	7	7	sp|Q9Y3Y2|CHTOP_HUMAN Chromatin target of PRMT1 protein OS=Homo sapiens OX=9606 GN=CHTOP PE=1 SV=2	1	7	7	7	4	6	4	6	5	6	4	5	5	4	6	4	6	5	6	4	5	5	4	6	4	6	5	6	4	5	5	29	29	29	26.396	248	248	1	60	0	50.739	25	29	25
sp|Q9Y5S1|TRPV2_HUMAN	sp|Q9Y5S1|TRPV2_HUMAN	7	7	7	sp|Q9Y5S1|TRPV2_HUMAN Transient receptor potential cation channel subfamily V member 2 OS=Homo sapiens OX=9606 GN=TRPV2 PE=1 SV=1	1	7	7	7	1	3	1	4	3	2	2	5	3	1	3	1	4	3	2	2	5	3	1	3	1	4	3	2	2	5	3	11.8	11.8	11.8	85.98	764	764	1	26	0	32.947	1.8	6.2	1.8
sp|Q9Y6V7|DDX49_HUMAN	sp|Q9Y6V7|DDX49_HUMAN	7	7	7	sp|Q9Y6V7|DDX49_HUMAN Probable ATP-dependent RNA helicase DDX49 OS=Homo sapiens OX=9606 GN=DDX49 PE=1 SV=1	1	7	7	7	2	2	0	4	4	3	1	1	2	2	2	0	4	4	3	1	1	2	2	2	0	4	4	3	1	1	2	20.3	20.3	20.3	54.226	483	483	1	19	0	52.786	8.9	6.4	0
sp|O00303|EIF3F_HUMAN	sp|O00303|EIF3F_HUMAN	6	6	6	sp|O00303|EIF3F_HUMAN Eukaryotic translation initiation factor 3 subunit F OS=Homo sapiens OX=9606 GN=EIF3F PE=1 SV=1	1	6	6	6	1	3	1	1	3	3	2	4	2	1	3	1	1	3	3	2	4	2	1	3	1	1	3	3	2	4	2	21	21	21	37.563	357	357	1	21	0	15.415	4.8	12	4.8
sp|O00443|P3C2A_HUMAN	sp|O00443|P3C2A_HUMAN	6	6	6	sp|O00443|P3C2A_HUMAN Phosphatidylinositol 4-phosphate 3-kinase C2 domain-containing subunit alpha OS=Homo sapiens OX=9606 GN=PIK3C2A PE=1 SV=2	1	6	6	6	3	3	1	1	2	1	0	0	2	3	3	1	1	2	1	0	0	2	3	3	1	1	2	1	0	0	2	4.5	4.5	4.5	190.68	1686	1686	1	13	0	10.083	1.7	2.1	0.8
sp|O14497|ARI1A_HUMAN;sp|Q8NFD5|ARI1B_HUMAN	sp|O14497|ARI1A_HUMAN	6;1	6;1	6;1	sp|O14497|ARI1A_HUMAN AT-rich interactive domain-containing protein 1A OS=Homo sapiens OX=9606 GN=ARID1A PE=1 SV=3	2	6	6	6	2	5	1	3	1	2	1	3	1	2	5	1	3	1	2	1	3	1	2	5	1	3	1	2	1	3	1	4.2	4.2	4.2	242.04	2285	2285;2236	1	19	0	35.946	1.5	3.2	0.8
sp|O15145|ARPC3_HUMAN	sp|O15145|ARPC3_HUMAN	6	6	6	sp|O15145|ARPC3_HUMAN Actin-related protein 2/3 complex subunit 3 OS=Homo sapiens OX=9606 GN=ARPC3 PE=1 SV=3	1	6	6	6	0	3	0	6	4	6	6	6	5	0	3	0	6	4	6	6	6	5	0	3	0	6	4	6	6	6	5	47.8	47.8	47.8	20.546	178	178	1	43	0	39.408	0	27	0
sp|O15226|NKRF_HUMAN	sp|O15226|NKRF_HUMAN	6	6	6	sp|O15226|NKRF_HUMAN NF-kappa-B-repressing factor OS=Homo sapiens OX=9606 GN=NKRF PE=1 SV=2	1	6	6	6	0	0	0	1	1	4	0	1	3	0	0	0	1	1	4	0	1	3	0	0	0	1	1	4	0	1	3	13.6	13.6	13.6	77.672	690	690	1	10	0	12.319	0	0	0
sp|O15498|YKT6_HUMAN	sp|O15498|YKT6_HUMAN	6	6	6	sp|O15498|YKT6_HUMAN Synaptobrevin homolog YKT6 OS=Homo sapiens OX=9606 GN=YKT6 PE=1 SV=1	1	6	6	6	3	6	1	3	6	4	3	2	3	3	6	1	3	6	4	3	2	3	3	6	1	3	6	4	3	2	3	43.9	43.9	43.9	22.417	198	198	1	38	0	87.791	24.2	43.9	4.5
sp|O15516|CLOCK_HUMAN	sp|O15516|CLOCK_HUMAN	6	6	6	sp|O15516|CLOCK_HUMAN Circadian locomoter output cycles protein kaput OS=Homo sapiens OX=9606 GN=CLOCK PE=1 SV=1	1	6	6	6	5	4	4	5	4	3	4	4	4	5	4	4	5	4	3	4	4	4	5	4	4	5	4	3	4	4	4	12.3	12.3	12.3	95.303	846	846	1	45	0	46.339	10.2	8.9	9
sp|O43237|DC1L2_HUMAN	sp|O43237|DC1L2_HUMAN	6	6	6	sp|O43237|DC1L2_HUMAN Cytoplasmic dynein 1 light intermediate chain 2 OS=Homo sapiens OX=9606 GN=DYNC1LI2 PE=1 SV=1	1	6	6	6	3	3	3	1	3	2	2	1	1	3	3	3	1	3	2	2	1	1	3	3	3	1	3	2	2	1	1	20.7	20.7	20.7	54.099	492	492	1	21	0	12.682	11.2	8.1	10.6
sp|O43660|PLRG1_HUMAN	sp|O43660|PLRG1_HUMAN	6	6	6	sp|O43660|PLRG1_HUMAN Pleiotropic regulator 1 OS=Homo sapiens OX=9606 GN=PLRG1 PE=1 SV=1	1	6	6	6	1	1	2	1	0	2	1	0	0	1	1	2	1	0	2	1	0	0	1	1	2	1	0	2	1	0	0	21.4	21.4	21.4	57.193	514	514	1	8	0	13.307	3.9	3.3	6.4
sp|O43684|BUB3_HUMAN	sp|O43684|BUB3_HUMAN	6	6	6	sp|O43684|BUB3_HUMAN Mitotic checkpoint protein BUB3 OS=Homo sapiens OX=9606 GN=BUB3 PE=1 SV=1	1	6	6	6	1	3	1	1	0	2	0	3	0	1	3	1	1	0	2	0	3	0	1	3	1	1	0	2	0	3	0	20.4	20.4	20.4	37.154	328	328	1	11	0	35.182	6.1	12.5	6.1
sp|O43747|AP1G1_HUMAN	sp|O43747|AP1G1_HUMAN	6	6	6	sp|O43747|AP1G1_HUMAN AP-1 complex subunit gamma-1 OS=Homo sapiens OX=9606 GN=AP1G1 PE=1 SV=5	1	6	6	6	1	2	0	0	2	2	2	1	1	1	2	0	0	2	2	2	1	1	1	2	0	0	2	2	2	1	1	12.4	12.4	12.4	91.35	822	822	1	11	0	13.781	1.3	3.3	0
sp|O60488|ACSL4_HUMAN	sp|O60488|ACSL4_HUMAN	6	6	6	sp|O60488|ACSL4_HUMAN Long-chain-fatty-acid--CoA ligase 4 OS=Homo sapiens OX=9606 GN=ACSL4 PE=1 SV=2	1	6	6	6	0	0	1	2	4	1	1	5	3	0	0	1	2	4	1	1	5	3	0	0	1	2	4	1	1	5	3	11.7	11.7	11.7	79.187	711	711	1	17	0	72.494	0	0	2.1
sp|O60610|DIAP1_HUMAN	sp|O60610|DIAP1_HUMAN	6	6	6	sp|O60610|DIAP1_HUMAN Protein diaphanous homolog 1 OS=Homo sapiens OX=9606 GN=DIAPH1 PE=1 SV=2	1	6	6	6	1	2	0	1	2	5	0	3	1	1	2	0	1	2	5	0	3	1	1	2	0	1	2	5	0	3	1	6.8	6.8	6.8	141.35	1272	1272	1	19	0	22.508	1.7	2.7	0
sp|O75083|WDR1_HUMAN	sp|O75083|WDR1_HUMAN	6	6	6	sp|O75083|WDR1_HUMAN WD repeat-containing protein 1 OS=Homo sapiens OX=9606 GN=WDR1 PE=1 SV=4	1	6	6	6	1	2	0	0	2	2	2	4	2	1	2	0	0	2	2	2	4	2	1	2	0	0	2	2	2	4	2	15.5	15.5	15.5	66.193	606	606	1	15	0	18.944	4.1	7.1	0
sp|O75694|NU155_HUMAN	sp|O75694|NU155_HUMAN	6	6	6	sp|O75694|NU155_HUMAN Nuclear pore complex protein Nup155 OS=Homo sapiens OX=9606 GN=NUP155 PE=1 SV=1	1	6	6	6	2	2	0	2	3	1	3	2	2	2	2	0	2	3	1	3	2	2	2	2	0	2	3	1	3	2	2	5.8	5.8	5.8	155.2	1391	1391	1	18	0	12.886	1.7	1.9	0
sp|O75746|CMC1_HUMAN	sp|O75746|CMC1_HUMAN	6	4	4	sp|O75746|CMC1_HUMAN Calcium-binding mitochondrial carrier protein Aralar1 OS=Homo sapiens OX=9606 GN=SLC25A12 PE=1 SV=2	1	6	4	4	3	2	1	2	3	4	3	2	4	2	1	0	1	2	2	2	1	2	2	1	0	1	2	2	2	1	2	13.1	10	10	74.761	678	678	1	13	0	33.196	5.3	3.5	1.8
sp|O75962|TRIO_HUMAN	sp|O75962|TRIO_HUMAN	6	6	5	sp|O75962|TRIO_HUMAN Triple functional domain protein OS=Homo sapiens OX=9606 GN=TRIO PE=1 SV=2	1	6	6	5	0	0	0	2	2	1	1	3	1	0	0	0	2	2	1	1	3	1	0	0	0	1	2	1	1	2	1	2.3	2.3	1.9	346.9	3097	3097	1	10	0	10.814	0	0	0
sp|P04075|ALDOA_HUMAN	sp|P04075|ALDOA_HUMAN	6	6	6	sp|P04075|ALDOA_HUMAN Fructose-bisphosphate aldolase A OS=Homo sapiens OX=9606 GN=ALDOA PE=1 SV=2	1	6	6	6	0	0	0	4	1	0	5	6	2	0	0	0	4	1	0	5	6	2	0	0	0	4	1	0	5	6	2	19.8	19.8	19.8	39.42	364	364	1	18	0	19.147	0	0	0
sp|P05161|ISG15_HUMAN	sp|P05161|ISG15_HUMAN	6	6	6	sp|P05161|ISG15_HUMAN Ubiquitin-like protein ISG15 OS=Homo sapiens OX=9606 GN=ISG15 PE=1 SV=5	1	6	6	6	1	3	3	5	3	3	3	4	4	1	3	3	5	3	3	3	4	4	1	3	3	5	3	3	3	4	4	47.9	47.9	47.9	17.887	165	165	1	37	0	59.663	7.9	25.5	25.5
sp|P07305|H10_HUMAN	sp|P07305|H10_HUMAN	6	6	6	sp|P07305|H10_HUMAN Histone H1.0 OS=Homo sapiens OX=9606 GN=H1F0 PE=1 SV=3	1	6	6	6	6	6	3	6	5	5	6	6	6	6	6	3	6	5	5	6	6	6	6	6	3	6	5	5	6	6	6	27.3	27.3	27.3	20.863	194	194	1	53	0	20.293	27.3	27.3	11.3
sp|P08708|RS17_HUMAN	sp|P08708|RS17_HUMAN	6	6	6	sp|P08708|RS17_HUMAN 40S ribosomal protein S17 OS=Homo sapiens OX=9606 GN=RPS17 PE=1 SV=2	1	6	6	6	2	4	2	4	2	6	3	5	4	2	4	2	4	2	6	3	5	4	2	4	2	4	2	6	3	5	4	48.1	48.1	48.1	15.55	135	135	1	50	0	30.105	23	31.1	23
sp|P15311|EZRI_HUMAN	sp|P15311|EZRI_HUMAN	6	3	3	sp|P15311|EZRI_HUMAN Ezrin OS=Homo sapiens OX=9606 GN=EZR PE=1 SV=4	1	6	3	3	0	3	3	3	1	2	2	5	3	0	2	2	1	1	1	0	2	1	0	2	2	1	1	1	0	2	1	13.7	7.2	7.2	69.412	586	586	1	14	0.00059067	5.3767	0	8.9	6
sp|P15408|FOSL2_HUMAN	sp|P15408|FOSL2_HUMAN	6	6	6	sp|P15408|FOSL2_HUMAN Fos-related antigen 2 OS=Homo sapiens OX=9606 GN=FOSL2 PE=1 SV=1	1	6	6	6	4	3	4	5	4	4	4	5	5	4	3	4	5	4	4	4	5	5	4	3	4	5	4	4	4	5	5	16.9	16.9	16.9	35.193	326	326	1	44	0	54.406	16.3	12.9	13.2
sp|P17812|PYRG1_HUMAN;sp|Q9NRF8|PYRG2_HUMAN	sp|P17812|PYRG1_HUMAN	6;1	6;1	6;1	sp|P17812|PYRG1_HUMAN CTP synthase 1 OS=Homo sapiens OX=9606 GN=CTPS1 PE=1 SV=2	2	6	6	6	2	3	0	1	4	3	3	4	2	2	3	0	1	4	3	3	4	2	2	3	0	1	4	3	3	4	2	15.9	15.9	15.9	66.69	591	591;586	1	28	0	29.553	4.4	7.1	0
sp|P17861|XBP1_HUMAN	sp|P17861|XBP1_HUMAN	6	6	6	sp|P17861|XBP1_HUMAN X-box-binding protein 1 OS=Homo sapiens OX=9606 GN=XBP1 PE=1 SV=2	1	6	6	6	0	0	0	0	1	0	2	4	3	0	0	0	0	1	0	2	4	3	0	0	0	0	1	0	2	4	3	31.8	31.8	31.8	28.695	261	261	1	10	0	11.622	0	0	0
sp|P19793|RXRA_HUMAN;sp|P48443|RXRG_HUMAN	sp|P19793|RXRA_HUMAN	6;2	6;2	3;1	sp|P19793|RXRA_HUMAN Retinoic acid receptor RXR-alpha OS=Homo sapiens OX=9606 GN=RXRA PE=1 SV=1	2	6	6	3	2	6	3	0	0	0	0	0	0	2	6	3	0	0	0	0	0	0	2	3	2	0	0	0	0	0	0	18.2	18.2	10.2	50.811	462	462;463	1	11	0	54.886	7.8	18.2	10.6
sp|P20339|RAB5A_HUMAN	sp|P20339|RAB5A_HUMAN	6	3	3	sp|P20339|RAB5A_HUMAN Ras-related protein Rab-5A OS=Homo sapiens OX=9606 GN=RAB5A PE=1 SV=2	1	6	3	3	1	1	1	3	4	5	0	3	2	0	0	0	1	1	2	0	2	1	0	0	0	1	1	2	0	2	1	35.8	20.9	20.9	23.658	215	215	1	7	0.00062972	6.6179	5.1	5.1	5.1
sp|P23258|TBG1_HUMAN;sp|Q9NRH3|TBG2_HUMAN	sp|P23258|TBG1_HUMAN;sp|Q9NRH3|TBG2_HUMAN	6;5	6;5	6;5	sp|P23258|TBG1_HUMAN Tubulin gamma-1 chain OS=Homo sapiens OX=9606 GN=TUBG1 PE=1 SV=2;sp|Q9NRH3|TBG2_HUMAN Tubulin gamma-2 chain OS=Homo sapiens OX=9606 GN=TUBG2 PE=2 SV=1	2	6	6	6	2	3	1	2	2	2	2	1	1	2	3	1	2	2	2	2	1	1	2	3	1	2	2	2	2	1	1	25.1	25.1	25.1	51.169	451	451;451	1	17	0	13.015	8.6	15.7	6.4
sp|P23284|PPIB_HUMAN	sp|P23284|PPIB_HUMAN	6	6	6	sp|P23284|PPIB_HUMAN Peptidyl-prolyl cis-trans isomerase B OS=Homo sapiens OX=9606 GN=PPIB PE=1 SV=2	1	6	6	6	5	5	4	4	4	4	4	5	4	5	5	4	4	4	4	4	5	4	5	5	4	4	4	4	4	5	4	30.6	30.6	30.6	23.742	216	216	1	42	0	20.745	25.5	25.5	22.7
sp|P23381|SYWC_HUMAN	sp|P23381|SYWC_HUMAN	6	6	6	sp|P23381|SYWC_HUMAN Tryptophan--tRNA ligase, cytoplasmic OS=Homo sapiens OX=9606 GN=WARS PE=1 SV=2	1	6	6	6	0	0	0	1	3	2	2	6	2	0	0	0	1	3	2	2	6	2	0	0	0	1	3	2	2	6	2	20.2	20.2	20.2	53.165	471	471	1	18	0	25.127	0	0	0
sp|P23528|COF1_HUMAN;sp|Q9Y281|COF2_HUMAN	sp|P23528|COF1_HUMAN	6;1	6;1	6;1	sp|P23528|COF1_HUMAN Cofilin-1 OS=Homo sapiens OX=9606 GN=CFL1 PE=1 SV=3	2	6	6	6	3	3	2	3	3	4	3	4	5	3	3	2	3	3	4	3	4	5	3	3	2	3	3	4	3	4	5	39.2	39.2	39.2	18.502	166	166;166	1	30	0	28.404	23.5	25.9	18.7
sp|P27487|DPP4_HUMAN	sp|P27487|DPP4_HUMAN	6	6	6	sp|P27487|DPP4_HUMAN Dipeptidyl peptidase 4 OS=Homo sapiens OX=9606 GN=DPP4 PE=1 SV=2	1	6	6	6	3	2	1	3	3	1	2	4	1	3	2	1	3	3	1	2	4	1	3	2	1	3	3	1	2	4	1	11.7	11.7	11.7	88.278	766	766	1	20	0	11.347	4.8	2.3	1.8
sp|P28347|TEAD1_HUMAN;sp|Q15561|TEAD4_HUMAN;sp|Q99594|TEAD3_HUMAN;sp|Q15562|TEAD2_HUMAN	sp|P28347|TEAD1_HUMAN	6;2;2;2	6;2;2;2	6;2;2;2	sp|P28347|TEAD1_HUMAN Transcriptional enhancer factor TEF-1 OS=Homo sapiens OX=9606 GN=TEAD1 PE=1 SV=2	4	6	6	6	3	4	4	3	4	5	3	3	4	3	4	4	3	4	5	3	3	4	3	4	4	3	4	5	3	3	4	16.7	16.7	16.7	47.945	426	426;434;435;447	1	37	0	31.797	9.6	12.4	12.4
sp|P29558|RBMS1_HUMAN	sp|P29558|RBMS1_HUMAN	6	4	3	sp|P29558|RBMS1_HUMAN RNA-binding motif, single-stranded-interacting protein 1 OS=Homo sapiens OX=9606 GN=RBMS1 PE=1 SV=3	1	6	4	3	5	5	5	5	6	4	5	5	5	4	4	4	4	4	4	4	4	4	3	3	3	3	3	3	3	3	3	27.3	24.9	21.2	44.505	406	406	1	62	0	185.57	27.3	27.3	27.3
sp|P29728|OAS2_HUMAN	sp|P29728|OAS2_HUMAN	6	6	6	sp|P29728|OAS2_HUMAN 2-5-oligoadenylate synthase 2 OS=Homo sapiens OX=9606 GN=OAS2 PE=1 SV=3	1	6	6	6	1	2	1	3	2	2	3	4	3	1	2	1	3	2	2	3	4	3	1	2	1	3	2	2	3	4	3	12.2	12.2	12.2	82.43	719	719	1	23	0	37.237	2.4	5.1	2.4
sp|P31944|CASPE_HUMAN	sp|P31944|CASPE_HUMAN	6	6	6	sp|P31944|CASPE_HUMAN Caspase-14 OS=Homo sapiens OX=9606 GN=CASP14 PE=1 SV=2	1	6	6	6	0	1	3	2	1	5	2	1	2	0	1	3	2	1	5	2	1	2	0	1	3	2	1	5	2	1	2	28.1	28.1	28.1	27.679	242	242	1	17	0	38.722	0	5.4	14.5
sp|P31946|1433B_HUMAN	sp|P31946|1433B_HUMAN	6	4	4	sp|P31946|1433B_HUMAN 14-3-3 protein beta/alpha OS=Homo sapiens OX=9606 GN=YWHAB PE=1 SV=3	1	6	4	4	3	6	2	5	6	5	5	5	4	1	4	1	3	4	3	3	3	2	1	4	1	3	4	3	3	3	2	33.3	25.6	25.6	28.082	246	246	1	26	0	41.015	13.4	33.3	8.5
sp|P35250|RFC2_HUMAN	sp|P35250|RFC2_HUMAN	6	6	6	sp|P35250|RFC2_HUMAN Replication factor C subunit 2 OS=Homo sapiens OX=9606 GN=RFC2 PE=1 SV=3	1	6	6	6	0	0	0	0	1	5	0	2	0	0	0	0	0	1	5	0	2	0	0	0	0	0	1	5	0	2	0	25.7	25.7	25.7	39.157	354	354	1	8	0	45.691	0	0	0
sp|P39060|COIA1_HUMAN	sp|P39060|COIA1_HUMAN	6	6	6	sp|P39060|COIA1_HUMAN Collagen alpha-1(XVIII) chain OS=Homo sapiens OX=9606 GN=COL18A1 PE=1 SV=5	1	6	6	6	0	0	2	3	3	4	3	4	1	0	0	2	3	3	4	3	4	1	0	0	2	3	3	4	3	4	1	6.9	6.9	6.9	178.19	1754	1754	1	22	0	30.606	0	0	2.5
sp|P39880|CUX1_HUMAN;sp|Q13948|CASP_HUMAN;sp|O14529|CUX2_HUMAN	sp|P39880|CUX1_HUMAN;sp|Q13948|CASP_HUMAN	6;3;2	6;3;2	6;3;2	sp|P39880|CUX1_HUMAN Homeobox protein cut-like 1 OS=Homo sapiens OX=9606 GN=CUX1 PE=1 SV=3;sp|Q13948|CASP_HUMAN Protein CASP OS=Homo sapiens OX=9606 GN=CUX1 PE=1 SV=2	3	6	6	6	0	0	0	0	0	5	1	0	0	0	0	0	0	0	5	1	0	0	0	0	0	0	0	5	1	0	0	5.2	5.2	5.2	164.19	1505	1505;678;1486	1	6	0	8.9792	0	0	0
sp|P43155|CACP_HUMAN	sp|P43155|CACP_HUMAN	6	6	6	sp|P43155|CACP_HUMAN Carnitine O-acetyltransferase OS=Homo sapiens OX=9606 GN=CRAT PE=1 SV=5	1	6	6	6	2	4	4	3	3	1	3	4	4	2	4	4	3	3	1	3	4	4	2	4	4	3	3	1	3	4	4	11.3	11.3	11.3	70.857	626	626	1	33	0	20.944	4.3	8.9	6.7
sp|P43686|PRS6B_HUMAN	sp|P43686|PRS6B_HUMAN	6	6	6	sp|P43686|PRS6B_HUMAN 26S proteasome regulatory subunit 6B OS=Homo sapiens OX=9606 GN=PSMC4 PE=1 SV=2	1	6	6	6	1	2	1	2	3	2	2	5	2	1	2	1	2	3	2	2	5	2	1	2	1	2	3	2	2	5	2	17.7	17.7	17.7	47.366	418	418	1	23	0	12.276	4.3	6.7	2.4
sp|P45974|UBP5_HUMAN	sp|P45974|UBP5_HUMAN	6	6	6	sp|P45974|UBP5_HUMAN Ubiquitin carboxyl-terminal hydrolase 5 OS=Homo sapiens OX=9606 GN=USP5 PE=1 SV=2	1	6	6	6	0	1	0	3	1	4	3	5	5	0	1	0	3	1	4	3	5	5	0	1	0	3	1	4	3	5	5	13.8	13.8	13.8	95.785	858	858	1	22	0	25.658	0	1.9	0
sp|P46060|RAGP1_HUMAN	sp|P46060|RAGP1_HUMAN	6	6	6	sp|P46060|RAGP1_HUMAN Ran GTPase-activating protein 1 OS=Homo sapiens OX=9606 GN=RANGAP1 PE=1 SV=1	1	6	6	6	1	1	1	1	5	4	2	4	3	1	1	1	1	5	4	2	4	3	1	1	1	1	5	4	2	4	3	12.8	12.8	12.8	63.541	587	587	1	25	0	25.52	2.2	2.7	2.7
sp|P46977|STT3A_HUMAN	sp|P46977|STT3A_HUMAN	6	6	6	sp|P46977|STT3A_HUMAN Dolichyl-diphosphooligosaccharide--protein glycosyltransferase subunit STT3A OS=Homo sapiens OX=9606 GN=STT3A PE=1 SV=2	1	6	6	6	2	3	2	4	5	5	5	4	4	2	3	2	4	5	5	5	4	4	2	3	2	4	5	5	5	4	4	11.3	11.3	11.3	80.529	705	705	1	42	0	55.313	4.4	7.4	5.7
sp|P50579|MAP2_HUMAN	sp|P50579|MAP2_HUMAN	6	6	6	sp|P50579|MAP2_HUMAN Methionine aminopeptidase 2 OS=Homo sapiens OX=9606 GN=METAP2 PE=1 SV=1	1	6	6	6	0	1	1	2	2	5	0	2	1	0	1	1	2	2	5	0	2	1	0	1	1	2	2	5	0	2	1	23.2	23.2	23.2	52.891	478	478	1	14	0	46.698	0	2.1	7.3
sp|P50995|ANX11_HUMAN	sp|P50995|ANX11_HUMAN	6	6	6	sp|P50995|ANX11_HUMAN Annexin A11 OS=Homo sapiens OX=9606 GN=ANXA11 PE=1 SV=1	1	6	6	6	3	4	2	2	3	3	2	3	3	3	4	2	2	3	3	2	3	3	3	4	2	2	3	3	2	3	3	15.2	15.2	15.2	54.389	505	505	1	25	0	16.537	7.9	10.5	5.1
sp|P51153|RAB13_HUMAN	sp|P51153|RAB13_HUMAN	6	5	4	sp|P51153|RAB13_HUMAN Ras-related protein Rab-13 OS=Homo sapiens OX=9606 GN=RAB13 PE=1 SV=1	1	6	5	4	2	2	2	5	4	3	4	5	4	2	2	2	4	4	2	3	4	3	2	2	1	4	3	2	3	3	3	37.9	32.5	28.6	22.774	203	203	1	27	0	12.711	14.3	14.3	10.8
sp|P51858|HDGF_HUMAN	sp|P51858|HDGF_HUMAN	6	5	5	sp|P51858|HDGF_HUMAN Hepatoma-derived growth factor OS=Homo sapiens OX=9606 GN=HDGF PE=1 SV=1	1	6	5	5	3	5	2	1	3	1	1	2	1	3	4	2	1	2	1	1	1	1	3	4	2	1	2	1	1	1	1	25.4	22.1	22.1	26.788	240	240	1	16	0	17.679	17.9	21.2	13.8
sp|P52209|6PGD_HUMAN	sp|P52209|6PGD_HUMAN	6	6	6	sp|P52209|6PGD_HUMAN 6-phosphogluconate dehydrogenase, decarboxylating OS=Homo sapiens OX=9606 GN=PGD PE=1 SV=3	1	6	6	6	1	1	0	2	2	1	2	6	2	1	1	0	2	2	1	2	6	2	1	1	0	2	2	1	2	6	2	20.9	20.9	20.9	53.139	483	483	1	18	0	22.475	4.8	4.8	0
sp|P52294|IMA5_HUMAN;sp|O60684|IMA7_HUMAN;sp|O15131|IMA6_HUMAN	sp|P52294|IMA5_HUMAN;sp|O60684|IMA7_HUMAN;sp|O15131|IMA6_HUMAN	6;3;3	6;3;3	6;3;3	sp|P52294|IMA5_HUMAN Importin subunit alpha-5 OS=Homo sapiens OX=9606 GN=KPNA1 PE=1 SV=3;sp|O60684|IMA7_HUMAN Importin subunit alpha-7 OS=Homo sapiens OX=9606 GN=KPNA6 PE=1 SV=1;sp|O15131|IMA6_HUMAN Importin subunit alpha-6 OS=Homo sapiens OX=9606 GN=KPNA5	3	6	6	6	2	2	3	1	5	6	3	5	2	2	2	3	1	5	6	3	5	2	2	2	3	1	5	6	3	5	2	16.4	16.4	16.4	60.221	538	538;536;536	1	36	0	27.447	6.1	4.8	8.7
sp|P52597|HNRPF_HUMAN	sp|P52597|HNRPF_HUMAN	6	4	4	sp|P52597|HNRPF_HUMAN Heterogeneous nuclear ribonucleoprotein F OS=Homo sapiens OX=9606 GN=HNRNPF PE=1 SV=3	1	6	4	4	1	1	1	3	5	5	3	4	3	0	0	0	1	3	3	1	2	1	0	0	0	1	3	3	1	2	1	21.2	14.7	14.7	45.671	415	415	1	12	0	9.5203	2.4	2.4	2.4
sp|P52701|MSH6_HUMAN	sp|P52701|MSH6_HUMAN	6	6	6	sp|P52701|MSH6_HUMAN DNA mismatch repair protein Msh6 OS=Homo sapiens OX=9606 GN=MSH6 PE=1 SV=2	1	6	6	6	3	5	5	1	2	4	0	1	1	3	5	5	1	2	4	0	1	1	3	5	5	1	2	4	0	1	1	5.6	5.6	5.6	152.78	1360	1360	1	23	0	14.699	3	4.9	4.9
sp|P53999|TCP4_HUMAN	sp|P53999|TCP4_HUMAN	6	6	6	sp|P53999|TCP4_HUMAN Activated RNA polymerase II transcriptional coactivator p15 OS=Homo sapiens OX=9606 GN=SUB1 PE=1 SV=3	1	6	6	6	2	1	2	4	1	3	4	3	3	2	1	2	4	1	3	4	3	3	2	1	2	4	1	3	4	3	3	60.6	60.6	60.6	14.395	127	127	1	25	0	54.27	19.7	8.7	19.7
sp|P55209|NP1L1_HUMAN	sp|P55209|NP1L1_HUMAN	6	6	5	sp|P55209|NP1L1_HUMAN Nucleosome assembly protein 1-like 1 OS=Homo sapiens OX=9606 GN=NAP1L1 PE=1 SV=1	1	6	6	5	2	1	0	3	4	4	4	5	3	2	1	0	3	4	4	4	5	3	2	1	0	3	3	3	3	4	3	24.6	24.6	22	45.374	391	391	1	26	0	37.639	7.2	4.3	0
sp|P57088|TMM33_HUMAN	sp|P57088|TMM33_HUMAN	6	6	6	sp|P57088|TMM33_HUMAN Transmembrane protein 33 OS=Homo sapiens OX=9606 GN=TMEM33 PE=1 SV=2	1	6	6	6	2	4	0	1	3	3	3	3	2	2	4	0	1	3	3	3	3	2	2	4	0	1	3	3	3	3	2	28.3	28.3	28.3	27.978	247	247	1	21	0	11.248	7.3	21.1	0
sp|P59998|ARPC4_HUMAN	sp|P59998|ARPC4_HUMAN	6	6	6	sp|P59998|ARPC4_HUMAN Actin-related protein 2/3 complex subunit 4 OS=Homo sapiens OX=9606 GN=ARPC4 PE=1 SV=3	1	6	6	6	1	0	1	4	2	5	4	4	4	1	0	1	4	2	5	4	4	4	1	0	1	4	2	5	4	4	4	35.1	35.1	35.1	19.667	168	168	1	30	0	16.576	6.5	0	11.9
sp|P61088|UBE2N_HUMAN;sp|Q5JXB2|UE2NL_HUMAN	sp|P61088|UBE2N_HUMAN;sp|Q5JXB2|UE2NL_HUMAN	6;3	6;3	6;3	sp|P61088|UBE2N_HUMAN Ubiquitin-conjugating enzyme E2 N OS=Homo sapiens OX=9606 GN=UBE2N PE=1 SV=1;sp|Q5JXB2|UE2NL_HUMAN Putative ubiquitin-conjugating enzyme E2 N-like OS=Homo sapiens OX=9606 GN=UBE2NL PE=1 SV=1	2	6	6	6	1	3	1	1	4	6	2	4	2	1	3	1	1	4	6	2	4	2	1	3	1	1	4	6	2	4	2	60.5	60.5	60.5	17.138	152	152;153	1	28	0	23.382	13.2	38.8	13.2
sp|P61163|ACTZ_HUMAN	sp|P61163|ACTZ_HUMAN	6	6	4	sp|P61163|ACTZ_HUMAN Alpha-centractin OS=Homo sapiens OX=9606 GN=ACTR1A PE=1 SV=1	1	6	6	4	2	2	0	2	3	3	2	3	2	2	2	0	2	3	3	2	3	2	2	2	0	1	3	3	2	2	2	28.7	28.7	22.1	42.613	376	376	1	22	0	35.279	13.3	8.8	0
sp|P61244|MAX_HUMAN	sp|P61244|MAX_HUMAN	6	6	6	sp|P61244|MAX_HUMAN Protein max OS=Homo sapiens OX=9606 GN=MAX PE=1 SV=1	1	6	6	6	3	4	4	4	4	2	3	1	3	3	4	4	4	4	2	3	1	3	3	4	4	4	4	2	3	1	3	39.4	39.4	39.4	18.275	160	160	1	34	0	73.899	18.1	33.1	20
sp|P61619|S61A1_HUMAN;sp|Q9H9S3|S61A2_HUMAN	sp|P61619|S61A1_HUMAN;sp|Q9H9S3|S61A2_HUMAN	6;3	6;3	6;3	sp|P61619|S61A1_HUMAN Protein transport protein Sec61 subunit alpha isoform 1 OS=Homo sapiens OX=9606 GN=SEC61A1 PE=1 SV=2;sp|Q9H9S3|S61A2_HUMAN Protein transport protein Sec61 subunit alpha isoform 2 OS=Homo sapiens OX=9606 GN=SEC61A2 PE=2 SV=3	2	6	6	6	2	2	1	4	5	3	2	4	2	2	2	1	4	5	3	2	4	2	2	2	1	4	5	3	2	4	2	14.3	14.3	14.3	52.264	476	476;476	1	33	0	57.733	7.1	7.1	4.8
sp|P62277|RS13_HUMAN	sp|P62277|RS13_HUMAN	6	6	6	sp|P62277|RS13_HUMAN 40S ribosomal protein S13 OS=Homo sapiens OX=9606 GN=RPS13 PE=1 SV=2	1	6	6	6	4	5	4	4	6	6	3	2	4	4	5	4	4	6	6	3	2	4	4	5	4	4	6	6	3	2	4	35.8	35.8	35.8	17.222	151	151	1	47	0	17.618	23.2	29.1	29.1
sp|P62841|RS15_HUMAN	sp|P62841|RS15_HUMAN	6	6	6	sp|P62841|RS15_HUMAN 40S ribosomal protein S15 OS=Homo sapiens OX=9606 GN=RPS15 PE=1 SV=2	1	6	6	6	2	4	3	4	3	4	4	3	4	2	4	3	4	3	4	4	3	4	2	4	3	4	3	4	4	3	4	55.9	55.9	55.9	17.04	145	145	1	58	0	65.5	33.8	55.2	42.1
sp|P62995|TRA2B_HUMAN	sp|P62995|TRA2B_HUMAN	6	6	4	sp|P62995|TRA2B_HUMAN Transformer-2 protein homolog beta OS=Homo sapiens OX=9606 GN=TRA2B PE=1 SV=1	1	6	6	4	2	2	3	5	2	4	3	2	2	2	2	3	5	2	4	3	2	2	1	1	2	4	2	3	2	2	2	22.6	22.6	16.7	33.665	288	288	1	25	0	68.81	8	8	13.5
sp|P84085|ARF5_HUMAN	sp|P84085|ARF5_HUMAN	6	2	2	sp|P84085|ARF5_HUMAN ADP-ribosylation factor 5 OS=Homo sapiens OX=9606 GN=ARF5 PE=1 SV=2	1	6	2	2	4	5	5	4	6	5	4	4	5	0	1	1	0	2	1	0	0	1	0	1	1	0	2	1	0	0	1	46.1	12.8	12.8	20.529	180	180	1	6	0.0015322	3.6728	33.3	37.8	41.7
sp|P84103|SRSF3_HUMAN	sp|P84103|SRSF3_HUMAN	6	6	5	sp|P84103|SRSF3_HUMAN Serine/arginine-rich splicing factor 3 OS=Homo sapiens OX=9606 GN=SRSF3 PE=1 SV=1	1	6	6	5	3	6	6	5	6	6	6	5	6	3	6	6	5	6	6	6	5	6	2	5	5	4	5	5	5	4	5	32.3	32.3	23.8	19.329	164	164	1	59	0	21.376	21.3	32.3	32.3
sp|Q00688|FKBP3_HUMAN	sp|Q00688|FKBP3_HUMAN	6	6	6	sp|Q00688|FKBP3_HUMAN Peptidyl-prolyl cis-trans isomerase FKBP3 OS=Homo sapiens OX=9606 GN=FKBP3 PE=1 SV=1	1	6	6	6	4	4	4	3	4	6	3	5	5	4	4	4	3	4	6	3	5	5	4	4	4	3	4	6	3	5	5	29.5	29.5	29.5	25.177	224	224	1	40	0	14.771	21.4	18.3	19.6
sp|Q02539|H11_HUMAN	sp|Q02539|H11_HUMAN	6	2	2	sp|Q02539|H11_HUMAN Histone H1.1 OS=Homo sapiens OX=9606 GN=H1-1 PE=1 SV=3	1	6	2	2	5	4	5	4	5	5	5	4	5	2	1	2	2	2	2	2	2	2	2	1	2	2	2	2	2	2	2	32.1	19.1	19.1	21.842	215	215	1	30	0	8.2092	31.6	19.5	28.8
sp|Q02543|RL18A_HUMAN	sp|Q02543|RL18A_HUMAN	6	6	6	sp|Q02543|RL18A_HUMAN 60S ribosomal protein L18a OS=Homo sapiens OX=9606 GN=RPL18A PE=1 SV=2	1	6	6	6	3	3	4	5	5	4	6	5	5	3	3	4	5	5	4	6	5	5	3	3	4	5	5	4	6	5	5	28.4	28.4	28.4	20.762	176	176	1	50	0	9.6012	15.3	15.3	19.3
sp|Q03001|DYST_HUMAN	sp|Q03001|DYST_HUMAN	6	4	4	sp|Q03001|DYST_HUMAN Dystonin OS=Homo sapiens OX=9606 GN=DST PE=1 SV=4	1	6	4	4	0	0	0	1	3	4	1	6	0	0	0	0	1	2	3	1	4	0	0	0	0	1	2	3	1	4	0	1.2	0.8	0.8	860.65	7570	7570	1	11	0	8.8472	0	0	0
sp|Q07666|KHDR1_HUMAN	sp|Q07666|KHDR1_HUMAN	6	6	6	sp|Q07666|KHDR1_HUMAN KH domain-containing, RNA-binding, signal transduction-associated protein 1 OS=Homo sapiens OX=9606 GN=KHDRBS1 PE=1 SV=1	1	6	6	6	3	4	4	3	5	3	2	3	3	3	4	4	3	5	3	2	3	3	3	4	4	3	5	3	2	3	3	22.1	22.1	22.1	48.227	443	443	1	52	0	89.899	10.8	13.1	16.7
sp|Q08554|DSC1_HUMAN	sp|Q08554|DSC1_HUMAN	6	6	6	sp|Q08554|DSC1_HUMAN Desmocollin-1 OS=Homo sapiens OX=9606 GN=DSC1 PE=1 SV=2	1	6	6	6	5	3	4	6	1	5	4	1	1	5	3	4	6	1	5	4	1	1	5	3	4	6	1	5	4	1	1	9.2	9.2	9.2	99.986	894	894	1	37	0	43.299	8.4	5.1	6.6
sp|Q12873|CHD3_HUMAN	sp|Q12873|CHD3_HUMAN	6	3	3	sp|Q12873|CHD3_HUMAN Chromodomain-helicase-DNA-binding protein 3 OS=Homo sapiens OX=9606 GN=CHD3 PE=1 SV=3	1	6	3	3	3	3	2	2	3	4	2	4	3	1	2	1	0	1	1	0	1	2	1	2	1	0	1	1	0	1	2	4.6	2.7	2.7	226.59	2000	2000	1	9	0.00053476	4.0991	2	2	1.4
sp|Q13492|PICAL_HUMAN;sp|O60641|AP180_HUMAN	sp|Q13492|PICAL_HUMAN	6;1	6;1	6;1	sp|Q13492|PICAL_HUMAN Phosphatidylinositol-binding clathrin assembly protein OS=Homo sapiens OX=9606 GN=PICALM PE=1 SV=2	2	6	6	6	4	4	2	6	4	6	5	3	5	4	4	2	6	4	6	5	3	5	4	4	2	6	4	6	5	3	5	13.8	13.8	13.8	70.754	652	652;907	1	44	0	88.977	9.7	10.3	6.4
sp|Q13616|CUL1_HUMAN	sp|Q13616|CUL1_HUMAN	6	6	6	sp|Q13616|CUL1_HUMAN Cullin-1 OS=Homo sapiens OX=9606 GN=CUL1 PE=1 SV=2	1	6	6	6	1	4	1	3	0	2	2	3	2	1	4	1	3	0	2	2	3	2	1	4	1	3	0	2	2	3	2	11.6	11.6	11.6	89.677	776	776	1	19	0	22.549	1.3	6.6	1.3
sp|Q14525|KT33B_HUMAN;CON__Q14525;sp|O76009|KT33A_HUMAN;CON__Q6NTB9;CON__O76009;sp|Q14532|K1H2_HUMAN;CON__Q14532	sp|Q14525|KT33B_HUMAN;CON__Q14525;sp|O76009|KT33A_HUMAN;CON__Q6NTB9;CON__O76009;sp|Q14532|K1H2_HUMAN;CON__Q14532	6;6;4;4;4;3;3	5;5;4;4;4;2;2	0;0;0;0;0;0;0	sp|Q14525|KT33B_HUMAN Keratin, type I cuticular Ha3-II OS=Homo sapiens OX=9606 GN=KRT33B PE=1 SV=3;;sp|O76009|KT33A_HUMAN Keratin, type I cuticular Ha3-I OS=Homo sapiens OX=9606 GN=KRT33A PE=2 SV=2;;;sp|Q14532|K1H2_HUMAN Keratin, type I cuticular Ha2 OS=Ho	7	6	5	0	6	0	0	1	0	1	1	1	1	5	0	0	0	0	0	0	0	0	0	0	0	0	0	0	0	0	0	20.3	18.6	0	46.213	404	404;404;404;404;404;448;448	1	6	0	19.376	20.3	0	0
sp|Q14980|NUMA1_HUMAN	sp|Q14980|NUMA1_HUMAN	6	6	6	sp|Q14980|NUMA1_HUMAN Nuclear mitotic apparatus protein 1 OS=Homo sapiens OX=9606 GN=NUMA1 PE=1 SV=2	1	6	6	6	3	1	1	2	4	3	1	3	1	3	1	1	2	4	3	1	3	1	3	1	1	2	4	3	1	3	1	4.3	4.3	4.3	238.26	2115	2115	1	25	0	35.972	2.3	0.9	0.9
sp|Q15084|PDIA6_HUMAN	sp|Q15084|PDIA6_HUMAN	6	6	6	sp|Q15084|PDIA6_HUMAN Protein disulfide-isomerase A6 OS=Homo sapiens OX=9606 GN=PDIA6 PE=1 SV=1	1	6	6	6	3	2	2	2	4	5	4	6	4	3	2	2	2	4	5	4	6	4	3	2	2	2	4	5	4	6	4	22	22	22	48.121	440	440	1	34	0	35.27	11.8	8.6	8.9
sp|Q15427|SF3B4_HUMAN	sp|Q15427|SF3B4_HUMAN	6	6	6	sp|Q15427|SF3B4_HUMAN Splicing factor 3B subunit 4 OS=Homo sapiens OX=9606 GN=SF3B4 PE=1 SV=1	1	6	6	6	4	6	1	6	4	4	5	2	5	4	6	1	6	4	4	5	2	5	4	6	1	6	4	4	5	2	5	25	25	25	44.385	424	424	1	38	0	33.297	17.5	25	1.9
sp|Q15717|ELAV1_HUMAN	sp|Q15717|ELAV1_HUMAN	6	6	6	sp|Q15717|ELAV1_HUMAN ELAV-like protein 1 OS=Homo sapiens OX=9606 GN=ELAVL1 PE=1 SV=2	1	6	6	6	3	1	2	3	4	5	1	5	1	3	1	2	3	4	5	1	5	1	3	1	2	3	4	5	1	5	1	28.2	28.2	28.2	36.091	326	326	1	27	0	25.46	12.9	5.5	9.5
sp|Q16254|E2F4_HUMAN;sp|Q15329|E2F5_HUMAN	sp|Q16254|E2F4_HUMAN	6;2	6;2	6;2	sp|Q16254|E2F4_HUMAN Transcription factor E2F4 OS=Homo sapiens OX=9606 GN=E2F4 PE=1 SV=2	2	6	6	6	2	6	2	2	2	3	2	2	2	2	6	2	2	2	3	2	2	2	2	6	2	2	2	3	2	2	2	17.4	17.4	17.4	43.96	413	413;346	1	23	0	14.486	7	17.4	7
sp|Q16629|SRSF7_HUMAN	sp|Q16629|SRSF7_HUMAN	6	5	5	sp|Q16629|SRSF7_HUMAN Serine/arginine-rich splicing factor 7 OS=Homo sapiens OX=9606 GN=SRSF7 PE=1 SV=1	1	6	5	5	3	4	4	4	4	4	2	4	4	2	3	3	3	3	3	1	3	3	2	3	3	3	3	3	1	3	3	24.8	24.8	24.8	27.366	238	238	1	24	0	13.545	14.7	18.1	17.6
sp|Q3L8U1|CHD9_HUMAN	sp|Q3L8U1|CHD9_HUMAN	6	6	6	sp|Q3L8U1|CHD9_HUMAN Chromodomain-helicase-DNA-binding protein 9 OS=Homo sapiens OX=9606 GN=CHD9 PE=1 SV=2	1	6	6	6	2	3	2	0	1	0	1	0	0	2	3	2	0	1	0	1	0	0	2	3	2	0	1	0	1	0	0	2.6	2.6	2.6	326.02	2897	2897	1	9	0	11.868	1.1	1.4	1.3
sp|Q53GS9|SNUT2_HUMAN	sp|Q53GS9|SNUT2_HUMAN	6	6	6	sp|Q53GS9|SNUT2_HUMAN U4/U6.U5 tri-snRNP-associated protein 2 OS=Homo sapiens OX=9606 GN=USP39 PE=1 SV=2	1	6	6	6	3	3	1	2	3	4	0	2	1	3	3	1	2	3	4	0	2	1	3	3	1	2	3	4	0	2	1	15.2	15.2	15.2	65.38	565	565	1	19	0	22.111	8.7	6.9	2.7
sp|Q5BKZ1|ZN326_HUMAN	sp|Q5BKZ1|ZN326_HUMAN	6	6	6	sp|Q5BKZ1|ZN326_HUMAN DBIRD complex subunit ZNF326 OS=Homo sapiens OX=9606 GN=ZNF326 PE=1 SV=2	1	6	6	6	0	0	0	0	0	6	1	1	3	0	0	0	0	0	6	1	1	3	0	0	0	0	0	6	1	1	3	14.4	14.4	14.4	65.653	582	582	1	11	0	15.46	0	0	0
sp|Q5GLZ8|HERC4_HUMAN	sp|Q5GLZ8|HERC4_HUMAN	6	6	6	sp|Q5GLZ8|HERC4_HUMAN Probable E3 ubiquitin-protein ligase HERC4 OS=Homo sapiens OX=9606 GN=HERC4 PE=1 SV=1	1	6	6	6	0	0	0	1	3	3	0	1	2	0	0	0	1	3	3	0	1	2	0	0	0	1	3	3	0	1	2	7.5	7.5	7.5	118.56	1057	1057	1	10	0	9.6698	0	0	0
sp|Q7L014|DDX46_HUMAN	sp|Q7L014|DDX46_HUMAN	6	6	6	sp|Q7L014|DDX46_HUMAN Probable ATP-dependent RNA helicase DDX46 OS=Homo sapiens OX=9606 GN=DDX46 PE=1 SV=2	1	6	6	6	3	4	4	0	1	1	1	2	1	3	4	4	0	1	1	1	2	1	3	4	4	0	1	1	1	2	1	6.2	6.2	6.2	117.36	1031	1031	1	17	0	9.2453	3.2	4.1	3.8
sp|Q7Z478|DHX29_HUMAN	sp|Q7Z478|DHX29_HUMAN	6	6	6	sp|Q7Z478|DHX29_HUMAN ATP-dependent RNA helicase DHX29 OS=Homo sapiens OX=9606 GN=DHX29 PE=1 SV=2	1	6	6	6	1	1	1	3	3	4	1	3	2	1	1	1	3	3	4	1	3	2	1	1	1	3	3	4	1	3	2	6.9	6.9	6.9	155.23	1369	1369	1	19	0	19.704	1.6	1.6	1.6
sp|Q7Z7K6|CENPV_HUMAN	sp|Q7Z7K6|CENPV_HUMAN	6	6	6	sp|Q7Z7K6|CENPV_HUMAN Centromere protein V OS=Homo sapiens OX=9606 GN=CENPV PE=1 SV=1	1	6	6	6	1	5	3	5	5	6	5	5	6	1	5	3	5	5	6	5	5	6	1	5	3	5	5	6	5	5	6	44	44	44	29.946	275	275	1	55	0	115.76	5.1	39.3	18.9
sp|Q86Y07|VRK2_HUMAN	sp|Q86Y07|VRK2_HUMAN	6	6	6	sp|Q86Y07|VRK2_HUMAN Serine/threonine-protein kinase VRK2 OS=Homo sapiens OX=9606 GN=VRK2 PE=1 SV=3	1	6	6	6	1	0	0	1	3	3	0	3	2	1	0	0	1	3	3	0	3	2	1	0	0	1	3	3	0	3	2	17.5	17.5	17.5	58.14	508	508	1	13	0	18.864	2.6	0	0
sp|Q86Y46|K2C73_HUMAN;CON__Q32MB2;sp|Q3SY84|K2C71_HUMAN;CON__Q3SY84;sp|Q7RTS7|K2C74_HUMAN;CON__Q7RTS7	sp|Q86Y46|K2C73_HUMAN;CON__Q32MB2;sp|Q3SY84|K2C71_HUMAN;CON__Q3SY84;sp|Q7RTS7|K2C74_HUMAN;CON__Q7RTS7	6;6;5;5;4;4	2;2;1;1;1;1	1;1;0;0;0;0	sp|Q86Y46|K2C73_HUMAN Keratin, type II cytoskeletal 73 OS=Homo sapiens OX=9606 GN=KRT73 PE=1 SV=1;;sp|Q3SY84|K2C71_HUMAN Keratin, type II cytoskeletal 71 OS=Homo sapiens OX=9606 GN=KRT71 PE=1 SV=3;;sp|Q7RTS7|K2C74_HUMAN Keratin, type II cytoskeletal 74 OS=	6	6	2	1	4	2	3	3	5	2	1	1	3	2	1	1	1	1	1	1	1	2	1	0	0	0	0	0	0	0	1	9.3	4.3	2	58.923	540	540;540;523;523;529;529	1	20	0	14.325	7.4	4.1	5.4
sp|Q8IY17|PLPL6_HUMAN	sp|Q8IY17|PLPL6_HUMAN	6	6	6	sp|Q8IY17|PLPL6_HUMAN Neuropathy target esterase OS=Homo sapiens OX=9606 GN=PNPLA6 PE=1 SV=3	1	6	6	6	0	0	0	2	4	3	0	2	1	0	0	0	2	4	3	0	2	1	0	0	0	2	4	3	0	2	1	8.5	8.5	8.5	150.95	1375	1375	1	13	0	68.645	0	0	0
sp|Q8IY21|DDX60_HUMAN	sp|Q8IY21|DDX60_HUMAN	6	6	6	sp|Q8IY21|DDX60_HUMAN Probable ATP-dependent RNA helicase DDX60 OS=Homo sapiens OX=9606 GN=DDX60 PE=1 SV=3	1	6	6	6	0	0	0	0	2	6	0	1	3	0	0	0	0	2	6	0	1	3	0	0	0	0	2	6	0	1	3	5.5	5.5	5.5	197.85	1712	1712	1	12	0	15.774	0	0	0
sp|Q8N9N2|ASCC1_HUMAN	sp|Q8N9N2|ASCC1_HUMAN	6	6	6	sp|Q8N9N2|ASCC1_HUMAN Activating signal cointegrator 1 complex subunit 1 OS=Homo sapiens OX=9606 GN=ASCC1 PE=1 SV=1	1	6	6	6	3	3	3	4	3	2	2	2	2	3	3	3	4	3	2	2	2	2	3	3	3	4	3	2	2	2	2	13.5	13.5	13.5	45.509	400	400	1	25	0	18.136	7.2	9.5	9.5
sp|Q8WVV9|HNRLL_HUMAN	sp|Q8WVV9|HNRLL_HUMAN	6	6	6	sp|Q8WVV9|HNRLL_HUMAN Heterogeneous nuclear ribonucleoprotein L-like OS=Homo sapiens OX=9606 GN=HNRNPLL PE=1 SV=1	1	6	6	6	2	3	2	2	2	3	2	1	2	2	3	2	2	2	3	2	1	2	2	3	2	2	2	3	2	1	2	14.9	14.9	14.9	60.082	542	542	1	23	0	23.255	5.2	7.9	5.2
sp|Q8WWP7|GIMA1_HUMAN	sp|Q8WWP7|GIMA1_HUMAN	6	6	6	sp|Q8WWP7|GIMA1_HUMAN GTPase IMAP family member 1 OS=Homo sapiens OX=9606 GN=GIMAP1 PE=1 SV=1	1	6	6	6	0	1	1	2	2	1	1	1	3	0	1	1	2	2	1	1	1	3	0	1	1	2	2	1	1	1	3	27.5	27.5	27.5	34.369	306	306	1	12	0	60.897	0	2.6	3.3
sp|Q92508|PIEZ1_HUMAN	sp|Q92508|PIEZ1_HUMAN	6	6	6	sp|Q92508|PIEZ1_HUMAN Piezo-type mechanosensitive ion channel component 1 OS=Homo sapiens OX=9606 GN=PIEZO1 PE=1 SV=4	1	6	6	6	0	0	0	2	3	2	1	4	1	0	0	0	2	3	2	1	4	1	0	0	0	2	3	2	1	4	1	3.1	3.1	3.1	286.79	2521	2521	1	13	0	10.723	0	0	0
sp|Q92538|GBF1_HUMAN	sp|Q92538|GBF1_HUMAN	6	6	6	sp|Q92538|GBF1_HUMAN Golgi-specific brefeldin A-resistance guanine nucleotide exchange factor 1 OS=Homo sapiens OX=9606 GN=GBF1 PE=1 SV=2	1	6	6	6	0	0	0	1	2	4	2	4	3	0	0	0	1	2	4	2	4	3	0	0	0	1	2	4	2	4	3	4.6	4.6	4.6	206.44	1859	1859	1	16	0	16.866	0	0	0
sp|Q92747|ARC1A_HUMAN	sp|Q92747|ARC1A_HUMAN	6	6	6	sp|Q92747|ARC1A_HUMAN Actin-related protein 2/3 complex subunit 1A OS=Homo sapiens OX=9606 GN=ARPC1A PE=2 SV=2	1	6	6	6	0	0	0	2	4	2	5	4	3	0	0	0	2	4	2	5	4	3	0	0	0	2	4	2	5	4	3	28.9	28.9	28.9	41.569	370	370	1	22	0	32.478	0	0	0
sp|Q96DH6|MSI2H_HUMAN	sp|Q96DH6|MSI2H_HUMAN	6	6	5	sp|Q96DH6|MSI2H_HUMAN RNA-binding protein Musashi homolog 2 OS=Homo sapiens OX=9606 GN=MSI2 PE=1 SV=1	1	6	6	5	3	6	5	4	6	4	5	3	5	3	6	5	4	6	4	5	3	5	3	5	5	4	5	4	5	3	5	25	25	22.6	35.196	328	328	1	50	0	43.007	13.4	25	22.6
sp|Q96MM6|HS12B_HUMAN;sp|O43301|HS12A_HUMAN	sp|Q96MM6|HS12B_HUMAN	6;1	6;1	6;1	sp|Q96MM6|HS12B_HUMAN Heat shock 70 kDa protein 12B OS=Homo sapiens OX=9606 GN=HSPA12B PE=1 SV=2	2	6	6	6	0	2	0	1	3	2	1	3	3	0	2	0	1	3	2	1	3	3	0	2	0	1	3	2	1	3	3	13.6	13.6	13.6	75.687	686	686;675	1	15	0	14.538	0	4.7	0
sp|Q96QR8|PURB_HUMAN	sp|Q96QR8|PURB_HUMAN	6	6	6	sp|Q96QR8|PURB_HUMAN Transcriptional activator protein Pur-beta OS=Homo sapiens OX=9606 GN=PURB PE=1 SV=3	1	6	6	6	3	4	4	5	6	5	3	4	5	3	4	4	5	6	5	3	4	5	3	4	4	5	6	5	3	4	5	37.5	37.5	37.5	33.24	312	312	1	40	0	104.87	18.3	28.2	28.2
sp|Q96T58|MINT_HUMAN	sp|Q96T58|MINT_HUMAN	6	6	6	sp|Q96T58|MINT_HUMAN Msx2-interacting protein OS=Homo sapiens OX=9606 GN=SPEN PE=1 SV=1	1	6	6	6	0	3	0	4	3	5	0	1	2	0	3	0	4	3	5	0	1	2	0	3	0	4	3	5	0	1	2	2.7	2.7	2.7	402.24	3664	3664	1	18	0	30.139	0	1.4	0
sp|Q99880|H2B1L_HUMAN;sp|Q99879|H2B1M_HUMAN;sp|Q99877|H2B1N_HUMAN;sp|Q93079|H2B1H_HUMAN;sp|Q5QNW6|H2B2F_HUMAN;sp|P62807|H2B1C_HUMAN;sp|P58876|H2B1D_HUMAN;sp|P57053|H2BFS_HUMAN;sp|O60814|H2B1K_HUMAN;sp|Q16778|H2B2E_HUMAN;sp|P33778|H2B1B_HUMAN;sp|P23527|H2B1O_HUMAN;sp|P06899|H2B1J_HUMAN;sp|Q8N257|H2B3B_HUMAN;sp|Q96A08|H2B1A_HUMAN	sp|Q99880|H2B1L_HUMAN;sp|Q99879|H2B1M_HUMAN;sp|Q99877|H2B1N_HUMAN;sp|Q93079|H2B1H_HUMAN;sp|Q5QNW6|H2B2F_HUMAN;sp|P62807|H2B1C_HUMAN;sp|P58876|H2B1D_HUMAN;sp|P57053|H2BFS_HUMAN;sp|O60814|H2B1K_HUMAN;sp|Q16778|H2B2E_HUMAN;sp|P33778|H2B1B_HUMAN;sp|P23527|H2B1O_HUMAN;sp|P06899|H2B1J_HUMAN;sp|Q8N257|H2B3B_HUMAN;sp|Q96A08|H2B1A_HUMAN	6;6;6;6;6;6;6;6;6;5;5;5;5;4;4	6;6;6;6;6;6;6;6;6;5;5;5;5;4;4	6;6;6;6;6;6;6;6;6;5;5;5;5;4;4	sp|Q99880|H2B1L_HUMAN Histone H2B type 1-L OS=Homo sapiens OX=9606 GN=HIST1H2BL PE=1 SV=3;sp|Q99879|H2B1M_HUMAN Histone H2B type 1-M OS=Homo sapiens OX=9606 GN=HIST1H2BM PE=1 SV=3;sp|Q99877|H2B1N_HUMAN Histone H2B type 1-N OS=Homo sapiens OX=9606 GN=HIST1H	15	6	6	6	5	4	4	5	5	4	5	6	5	5	4	4	5	5	4	5	6	5	5	4	4	5	5	4	5	6	5	47.6	47.6	47.6	13.952	126	126;126;126;126;126;126;126;126;126;126;126;126;126;126;127	1	79	0	130.99	41.3	34.1	34.1
sp|Q99986|VRK1_HUMAN	sp|Q99986|VRK1_HUMAN	6	6	6	sp|Q99986|VRK1_HUMAN Serine/threonine-protein kinase VRK1 OS=Homo sapiens OX=9606 GN=VRK1 PE=1 SV=1	1	6	6	6	5	6	5	5	5	4	3	3	4	5	6	5	5	5	4	3	3	4	5	6	5	5	5	4	3	3	4	26.8	26.8	26.8	45.476	396	396	1	54	0	86.908	22	26.8	22
sp|Q9BPW8|NIPS1_HUMAN	sp|Q9BPW8|NIPS1_HUMAN	6	6	6	sp|Q9BPW8|NIPS1_HUMAN Protein NipSnap homolog 1 OS=Homo sapiens OX=9606 GN=NIPSNAP1 PE=1 SV=1	1	6	6	6	0	0	1	3	5	6	1	3	3	0	0	1	3	5	6	1	3	3	0	0	1	3	5	6	1	3	3	34.5	34.5	34.5	33.31	284	284	1	25	0	33.142	0	0	5.6
sp|Q9BSJ8|ESYT1_HUMAN	sp|Q9BSJ8|ESYT1_HUMAN	6	6	6	sp|Q9BSJ8|ESYT1_HUMAN Extended synaptotagmin-1 OS=Homo sapiens OX=9606 GN=ESYT1 PE=1 SV=1	1	6	6	6	0	2	1	3	4	3	3	4	2	0	2	1	3	4	3	3	4	2	0	2	1	3	4	3	3	4	2	8.9	8.9	8.9	122.85	1104	1104	1	22	0	21.703	0	2.4	1
sp|Q9BUQ8|DDX23_HUMAN	sp|Q9BUQ8|DDX23_HUMAN	6	6	6	sp|Q9BUQ8|DDX23_HUMAN Probable ATP-dependent RNA helicase DDX23 OS=Homo sapiens OX=9606 GN=DDX23 PE=1 SV=3	1	6	6	6	2	3	2	2	0	2	2	3	2	2	3	2	2	0	2	2	3	2	2	3	2	2	0	2	2	3	2	10.6	10.6	10.6	95.581	820	820	1	18	0	12.69	2.8	4.1	2.9
sp|Q9BWM7|SFXN3_HUMAN	sp|Q9BWM7|SFXN3_HUMAN	6	6	6	sp|Q9BWM7|SFXN3_HUMAN Sideroflexin-3 OS=Homo sapiens OX=9606 GN=SFXN3 PE=1 SV=3	1	6	6	6	0	0	0	2	3	5	1	4	3	0	0	0	2	3	5	1	4	3	0	0	0	2	3	5	1	4	3	25.9	25.9	25.9	35.503	321	321	1	18	0	13.473	0	0	0
sp|Q9H0U3|MAGT1_HUMAN	sp|Q9H0U3|MAGT1_HUMAN	6	6	6	sp|Q9H0U3|MAGT1_HUMAN Magnesium transporter protein 1 OS=Homo sapiens OX=9606 GN=MAGT1 PE=1 SV=1	1	6	6	6	2	1	2	5	3	4	2	6	4	2	1	2	5	3	4	2	6	4	2	1	2	5	3	4	2	6	4	18.5	18.5	18.5	38.036	335	335	1	31	0	23.939	7.2	3	7.2
sp|Q9H444|CHM4B_HUMAN	sp|Q9H444|CHM4B_HUMAN	6	6	6	sp|Q9H444|CHM4B_HUMAN Charged multivesicular body protein 4b OS=Homo sapiens OX=9606 GN=CHMP4B PE=1 SV=1	1	6	6	6	1	3	3	4	5	4	4	3	5	1	3	3	4	5	4	4	3	5	1	3	3	4	5	4	4	3	5	50	50	50	24.95	224	224	1	34	0	58.101	4.5	17.9	17.9
sp|Q9H4G4|GAPR1_HUMAN	sp|Q9H4G4|GAPR1_HUMAN	6	6	6	sp|Q9H4G4|GAPR1_HUMAN Golgi-associated plant pathogenesis-related protein 1 OS=Homo sapiens OX=9606 GN=GLIPR2 PE=1 SV=3	1	6	6	6	2	3	3	5	6	5	5	4	4	2	3	3	5	6	5	5	4	4	2	3	3	5	6	5	5	4	4	50.6	50.6	50.6	17.218	154	154	1	44	0	30.719	22.7	31.2	31.2
sp|Q9H4L4|SENP3_HUMAN	sp|Q9H4L4|SENP3_HUMAN	6	6	6	sp|Q9H4L4|SENP3_HUMAN Sentrin-specific protease 3 OS=Homo sapiens OX=9606 GN=SENP3 PE=1 SV=2	1	6	6	6	0	2	1	1	3	6	2	2	3	0	2	1	1	3	6	2	2	3	0	2	1	1	3	6	2	2	3	14.6	14.6	14.6	65.009	574	574	1	21	0	18.478	0	4.9	2.4
sp|Q9HAN9|NMNA1_HUMAN	sp|Q9HAN9|NMNA1_HUMAN	6	6	6	sp|Q9HAN9|NMNA1_HUMAN Nicotinamide/nicotinic acid mononucleotide adenylyltransferase 1 OS=Homo sapiens OX=9606 GN=NMNAT1 PE=1 SV=1	1	6	6	6	0	0	0	3	2	6	1	4	2	0	0	0	3	2	6	1	4	2	0	0	0	3	2	6	1	4	2	25.8	25.8	25.8	31.932	279	279	1	18	0	13.203	0	0	0
sp|Q9HBI1|PARVB_HUMAN	sp|Q9HBI1|PARVB_HUMAN	6	4	4	sp|Q9HBI1|PARVB_HUMAN Beta-parvin OS=Homo sapiens OX=9606 GN=PARVB PE=1 SV=1	1	6	4	4	0	2	0	1	3	2	2	1	3	0	1	0	1	1	2	2	1	3	0	1	0	1	1	2	2	1	3	21.2	15.4	15.4	41.714	364	364	1	11	0	11.451	0	7.4	0
sp|Q9HCE1|MOV10_HUMAN	sp|Q9HCE1|MOV10_HUMAN	6	6	6	sp|Q9HCE1|MOV10_HUMAN Helicase MOV-10 OS=Homo sapiens OX=9606 GN=MOV10 PE=1 SV=2	1	6	6	6	1	2	0	5	3	3	3	2	4	1	2	0	5	3	3	3	2	4	1	2	0	5	3	3	3	2	4	9.3	9.3	9.3	113.67	1003	1003	1	23	0	18.06	1.3	2.5	0
sp|Q9NPQ8|RIC8A_HUMAN;sp|Q9NVN3|RIC8B_HUMAN	sp|Q9NPQ8|RIC8A_HUMAN	6;1	6;1	6;1	sp|Q9NPQ8|RIC8A_HUMAN Synembryn-A OS=Homo sapiens OX=9606 GN=RIC8A PE=1 SV=3	2	6	6	6	1	1	0	1	4	1	1	3	2	1	1	0	1	4	1	1	3	2	1	1	0	1	4	1	1	3	2	17.7	17.7	17.7	59.709	531	531;520	1	15	0	15.936	1.7	2.3	0
sp|Q9NR12|PDLI7_HUMAN	sp|Q9NR12|PDLI7_HUMAN	6	6	6	sp|Q9NR12|PDLI7_HUMAN PDZ and LIM domain protein 7 OS=Homo sapiens OX=9606 GN=PDLIM7 PE=1 SV=1	1	6	6	6	0	2	2	1	3	5	3	4	5	0	2	2	1	3	5	3	4	5	0	2	2	1	3	5	3	4	5	25.2	25.2	25.2	49.844	457	457	1	25	0	30.145	0	4.6	4.6
sp|Q9NVA2|SEP11_HUMAN;sp|Q14141|SEPT6_HUMAN;sp|Q92599|SEPT8_HUMAN	sp|Q9NVA2|SEP11_HUMAN	6;2;1	6;2;1	6;2;1	sp|Q9NVA2|SEP11_HUMAN Septin-11 OS=Homo sapiens OX=9606 GN=SEPTIN11 PE=1 SV=3	3	6	6	6	0	2	0	4	4	5	1	5	2	0	2	0	4	4	5	1	5	2	0	2	0	4	4	5	1	5	2	21.9	21.9	21.9	49.398	429	429;434;483	1	23	0	42.022	0	6.8	0
sp|Q9NVU0|RPC5_HUMAN	sp|Q9NVU0|RPC5_HUMAN	6	6	6	sp|Q9NVU0|RPC5_HUMAN DNA-directed RNA polymerase III subunit RPC5 OS=Homo sapiens OX=9606 GN=POLR3E PE=1 SV=1	1	6	6	6	1	1	0	1	1	3	0	2	0	1	1	0	1	1	3	0	2	0	1	1	0	1	1	3	0	2	0	11	11	11	79.897	708	708	1	9	0	16.62	1.7	1.7	0
sp|Q9NWB6|ARGL1_HUMAN	sp|Q9NWB6|ARGL1_HUMAN	6	6	6	sp|Q9NWB6|ARGL1_HUMAN Arginine and glutamate-rich protein 1 OS=Homo sapiens OX=9606 GN=ARGLU1 PE=1 SV=1	1	6	6	6	3	5	1	4	3	2	2	2	3	3	5	1	4	3	2	2	2	3	3	5	1	4	3	2	2	2	3	14.3	14.3	14.3	33.216	273	273	1	26	0	14.418	8.4	14.3	2.9
sp|Q9NX63|MIC19_HUMAN	sp|Q9NX63|MIC19_HUMAN	6	6	6	sp|Q9NX63|MIC19_HUMAN MICOS complex subunit MIC19 OS=Homo sapiens OX=9606 GN=CHCHD3 PE=1 SV=1	1	6	6	6	3	4	4	3	4	6	4	4	5	3	4	4	3	4	6	4	4	5	3	4	4	3	4	6	4	4	5	26	26	26	26.152	227	227	1	37	0	35.689	15.4	22	22
sp|Q9NY61|AATF_HUMAN	sp|Q9NY61|AATF_HUMAN	6	6	6	sp|Q9NY61|AATF_HUMAN Protein AATF OS=Homo sapiens OX=9606 GN=AATF PE=1 SV=1	1	6	6	6	0	0	0	0	1	5	0	2	3	0	0	0	0	1	5	0	2	3	0	0	0	0	1	5	0	2	3	20.7	20.7	20.7	63.132	560	560	1	12	0	29.953	0	0	0
sp|Q9NZ01|TECR_HUMAN	sp|Q9NZ01|TECR_HUMAN	6	6	6	sp|Q9NZ01|TECR_HUMAN Very-long-chain enoyl-CoA reductase OS=Homo sapiens OX=9606 GN=TECR PE=1 SV=1	1	6	6	6	0	0	1	1	3	4	0	2	2	0	0	1	1	3	4	0	2	2	0	0	1	1	3	4	0	2	2	18.2	18.2	18.2	36.034	308	308	1	13	0	8.538	0	0	3.2
sp|Q9P016|THYN1_HUMAN	sp|Q9P016|THYN1_HUMAN	6	6	6	sp|Q9P016|THYN1_HUMAN Thymocyte nuclear protein 1 OS=Homo sapiens OX=9606 GN=THYN1 PE=1 SV=1	1	6	6	6	1	3	2	2	2	3	1	3	3	1	3	2	2	2	3	1	3	3	1	3	2	2	2	3	1	3	3	26.7	26.7	26.7	25.697	225	225	1	30	0	27.074	8.9	17.8	13.3
sp|Q9P035|HACD3_HUMAN	sp|Q9P035|HACD3_HUMAN	6	6	6	sp|Q9P035|HACD3_HUMAN Very-long-chain (3R)-3-hydroxyacyl-CoA dehydratase 3 OS=Homo sapiens OX=9606 GN=HACD3 PE=1 SV=2	1	6	6	6	2	1	2	3	3	2	2	2	5	2	1	2	3	3	2	2	2	5	2	1	2	3	3	2	2	2	5	19.9	19.9	19.9	43.159	362	362	1	24	0	30.258	6.6	3.9	6.6
sp|Q9P291|ARMX1_HUMAN	sp|Q9P291|ARMX1_HUMAN	6	6	6	sp|Q9P291|ARMX1_HUMAN Armadillo repeat-containing X-linked protein 1 OS=Homo sapiens OX=9606 GN=ARMCX1 PE=1 SV=1	1	6	6	6	0	3	0	3	4	3	1	2	3	0	3	0	3	4	3	1	2	3	0	3	0	3	4	3	1	2	3	17.7	17.7	17.7	49.18	453	453	1	19	0	19.071	0	9.5	0
sp|Q9P2E3|ZNFX1_HUMAN	sp|Q9P2E3|ZNFX1_HUMAN	6	6	6	sp|Q9P2E3|ZNFX1_HUMAN NFX1-type zinc finger-containing protein 1 OS=Homo sapiens OX=9606 GN=ZNFX1 PE=2 SV=2	1	6	6	6	0	3	0	2	2	0	1	4	2	0	3	0	2	2	0	1	4	2	0	3	0	2	2	0	1	4	2	5.1	5.1	5.1	220.22	1918	1918	1	14	0	25.532	0	2.8	0
sp|Q9P2J5|SYLC_HUMAN	sp|Q9P2J5|SYLC_HUMAN	6	6	6	sp|Q9P2J5|SYLC_HUMAN Leucine--tRNA ligase, cytoplasmic OS=Homo sapiens OX=9606 GN=LARS PE=1 SV=2	1	6	6	6	0	0	0	4	3	2	4	4	2	0	0	0	4	3	2	4	4	2	0	0	0	4	3	2	4	4	2	8.7	8.7	8.7	134.46	1176	1176	1	19	0	22.618	0	0	0
sp|Q9UG63|ABCF2_HUMAN	sp|Q9UG63|ABCF2_HUMAN	6	6	6	sp|Q9UG63|ABCF2_HUMAN ATP-binding cassette sub-family F member 2 OS=Homo sapiens OX=9606 GN=ABCF2 PE=1 SV=2	1	6	6	6	2	2	0	4	6	2	2	3	1	2	2	0	4	6	2	2	3	1	2	2	0	4	6	2	2	3	1	12	12	12	71.289	623	623	1	22	0	18.062	3.7	4.5	0
sp|Q9UHD2|TBK1_HUMAN	sp|Q9UHD2|TBK1_HUMAN	6	6	6	sp|Q9UHD2|TBK1_HUMAN Serine/threonine-protein kinase TBK1 OS=Homo sapiens OX=9606 GN=TBK1 PE=1 SV=1	1	6	6	6	0	0	0	0	4	1	0	3	2	0	0	0	0	4	1	0	3	2	0	0	0	0	4	1	0	3	2	13.6	13.6	13.6	83.641	729	729	1	10	0	11.546	0	0	0
sp|Q9UKN8|TF3C4_HUMAN	sp|Q9UKN8|TF3C4_HUMAN	6	6	6	sp|Q9UKN8|TF3C4_HUMAN General transcription factor 3C polypeptide 4 OS=Homo sapiens OX=9606 GN=GTF3C4 PE=1 SV=2	1	6	6	6	6	3	5	2	1	2	1	1	0	6	3	5	2	1	2	1	1	0	6	3	5	2	1	2	1	1	0	11.6	11.6	11.6	91.981	822	822	1	24	0	28.837	11.6	6.2	9.9
sp|Q9UKV3|ACINU_HUMAN	sp|Q9UKV3|ACINU_HUMAN	6	6	6	sp|Q9UKV3|ACINU_HUMAN Apoptotic chromatin condensation inducer in the nucleus OS=Homo sapiens OX=9606 GN=ACIN1 PE=1 SV=2	1	6	6	6	3	6	4	5	5	6	4	5	4	3	6	4	5	5	6	4	5	4	3	6	4	5	5	6	4	5	4	4.5	4.5	4.5	151.86	1341	1341	1	43	0	17.393	2.4	4.5	3.3
sp|Q9Y262|EIF3L_HUMAN	sp|Q9Y262|EIF3L_HUMAN	6	6	6	sp|Q9Y262|EIF3L_HUMAN Eukaryotic translation initiation factor 3 subunit L OS=Homo sapiens OX=9606 GN=EIF3L PE=1 SV=1	1	6	6	6	3	4	1	2	4	3	4	2	2	3	4	1	2	4	3	4	2	2	3	4	1	2	4	3	4	2	2	14.7	14.7	14.7	66.726	564	564	1	25	0	37.753	8.7	10.5	1.8
sp|Q9Y266|NUDC_HUMAN	sp|Q9Y266|NUDC_HUMAN	6	6	6	sp|Q9Y266|NUDC_HUMAN Nuclear migration protein nudC OS=Homo sapiens OX=9606 GN=NUDC PE=1 SV=1	1	6	6	6	1	1	0	1	2	1	1	4	3	1	1	0	1	2	1	1	4	3	1	1	0	1	2	1	1	4	3	18.7	18.7	18.7	38.242	331	331	1	14	0	9.3485	4.5	2.7	0
sp|Q9Y295|DRG1_HUMAN	sp|Q9Y295|DRG1_HUMAN	6	6	6	sp|Q9Y295|DRG1_HUMAN Developmentally-regulated GTP-binding protein 1 OS=Homo sapiens OX=9606 GN=DRG1 PE=1 SV=1	1	6	6	6	2	2	2	1	4	4	1	1	1	2	2	2	1	4	4	1	1	1	2	2	2	1	4	4	1	1	1	22.3	22.3	22.3	40.542	367	367	1	20	0	16.626	7.1	7.1	7.1
sp|Q9Y2P8|RCL1_HUMAN	sp|Q9Y2P8|RCL1_HUMAN	6	6	6	sp|Q9Y2P8|RCL1_HUMAN RNA 3-terminal phosphate cyclase-like protein OS=Homo sapiens OX=9606 GN=RCL1 PE=1 SV=3	1	6	6	6	0	1	0	0	1	3	3	3	2	0	1	0	0	1	3	3	3	2	0	1	0	0	1	3	3	3	2	17.7	17.7	17.7	40.842	373	373	1	13	0	10.326	0	4	0
sp|Q9Y2W1|TR150_HUMAN	sp|Q9Y2W1|TR150_HUMAN	6	6	5	sp|Q9Y2W1|TR150_HUMAN Thyroid hormone receptor-associated protein 3 OS=Homo sapiens OX=9606 GN=THRAP3 PE=1 SV=2	1	6	6	5	0	0	0	0	0	6	0	0	0	0	0	0	0	0	6	0	0	0	0	0	0	0	0	5	0	0	0	6.8	6.8	6.8	108.66	955	955	1	6	0	10.945	0	0	0
sp|Q9Y2W2|WBP11_HUMAN	sp|Q9Y2W2|WBP11_HUMAN	6	6	6	sp|Q9Y2W2|WBP11_HUMAN WW domain-binding protein 11 OS=Homo sapiens OX=9606 GN=WBP11 PE=1 SV=1	1	6	6	6	2	2	1	4	5	3	2	5	4	2	2	1	4	5	3	2	5	4	2	2	1	4	5	3	2	5	4	15.4	15.4	15.4	69.997	641	641	1	28	0	48.122	7.5	7.5	6.1
sp|Q9Y3A4|RRP7A_HUMAN;sp|Q9NSQ0|RRP7B_HUMAN	sp|Q9Y3A4|RRP7A_HUMAN	6;1	6;1	6;1	sp|Q9Y3A4|RRP7A_HUMAN Ribosomal RNA-processing protein 7 homolog A OS=Homo sapiens OX=9606 GN=RRP7A PE=1 SV=2	2	6	6	6	2	4	2	3	1	5	1	2	1	2	4	2	3	1	5	1	2	1	2	4	2	3	1	5	1	2	1	28.2	28.2	28.2	32.334	280	280;103	1	21	0	15.503	11.1	20.4	9.3
sp|Q9Y3T9|NOC2L_HUMAN	sp|Q9Y3T9|NOC2L_HUMAN	6	6	6	sp|Q9Y3T9|NOC2L_HUMAN Nucleolar complex protein 2 homolog OS=Homo sapiens OX=9606 GN=NOC2L PE=1 SV=4	1	6	6	6	2	2	2	2	2	3	2	5	3	2	2	2	2	2	3	2	5	3	2	2	2	2	2	3	2	5	3	9.1	9.1	9.1	84.918	749	749	1	23	0	11.192	2.5	3.3	3.7
sp|Q9Y4P3|TBL2_HUMAN	sp|Q9Y4P3|TBL2_HUMAN	6	6	6	sp|Q9Y4P3|TBL2_HUMAN Transducin beta-like protein 2 OS=Homo sapiens OX=9606 GN=TBL2 PE=1 SV=1	1	6	6	6	1	1	1	3	2	4	1	2	0	1	1	1	3	2	4	1	2	0	1	1	1	3	2	4	1	2	0	15	15	15	49.797	447	447	1	15	0	11.255	2.9	2	2.9
sp|Q9Y613|FHOD1_HUMAN	sp|Q9Y613|FHOD1_HUMAN	6	6	6	sp|Q9Y613|FHOD1_HUMAN FH1/FH2 domain-containing protein 1 OS=Homo sapiens OX=9606 GN=FHOD1 PE=1 SV=3	1	6	6	6	1	3	1	2	2	4	0	5	0	1	3	1	2	2	4	0	5	0	1	3	1	2	2	4	0	5	0	7.9	7.9	7.9	126.55	1164	1164	1	18	0	22.726	0.9	3.4	1.3
sp|A1X283|SPD2B_HUMAN	sp|A1X283|SPD2B_HUMAN	5	5	5	sp|A1X283|SPD2B_HUMAN SH3 and PX domain-containing protein 2B OS=Homo sapiens OX=9606 GN=SH3PXD2B PE=1 SV=3	1	5	5	5	1	3	0	2	1	3	1	2	3	1	3	0	2	1	3	1	2	3	1	3	0	2	1	3	1	2	3	8.1	8.1	8.1	101.58	911	911	1	16	0	18.114	1.4	5	0
sp|A6NHR9|SMHD1_HUMAN	sp|A6NHR9|SMHD1_HUMAN	5	5	5	sp|A6NHR9|SMHD1_HUMAN Structural maintenance of chromosomes flexible hinge domain-containing protein 1 OS=Homo sapiens OX=9606 GN=SMCHD1 PE=1 SV=2	1	5	5	5	3	2	3	2	2	0	1	3	1	3	2	3	2	2	0	1	3	1	3	2	3	2	2	0	1	3	1	4.3	4.3	4.3	226.37	2005	2005	1	18	0	16.201	1.7	1	2.4
sp|E9PAV3|NACAM_HUMAN;sp|Q13765|NACA_HUMAN;sp|Q9BZK3|NACP4_HUMAN	sp|E9PAV3|NACAM_HUMAN;sp|Q13765|NACA_HUMAN	5;5;1	5;5;1	5;5;1	sp|E9PAV3|NACAM_HUMAN Nascent polypeptide-associated complex subunit alpha, muscle-specific form OS=Homo sapiens OX=9606 GN=NACA PE=1 SV=1;sp|Q13765|NACA_HUMAN Nascent polypeptide-associated complex subunit alpha OS=Homo sapiens OX=9606 GN=NACA PE=1 SV=1	3	5	5	5	1	1	2	1	2	2	3	5	3	1	1	2	1	2	2	3	5	3	1	1	2	1	2	2	3	5	3	3.4	3.4	3.4	205.42	2078	2078;215;213	1	21	0	27.061	0.7	0.7	1.4
sp|O00299|CLIC1_HUMAN	sp|O00299|CLIC1_HUMAN	5	5	5	sp|O00299|CLIC1_HUMAN Chloride intracellular channel protein 1 OS=Homo sapiens OX=9606 GN=CLIC1 PE=1 SV=4	1	5	5	5	1	0	0	1	3	3	0	4	3	1	0	0	1	3	3	0	4	3	1	0	0	1	3	3	0	4	3	32.4	32.4	32.4	26.922	241	241	1	15	0	16.433	7.5	0	0
sp|O00422|SAP18_HUMAN	sp|O00422|SAP18_HUMAN	5	5	5	sp|O00422|SAP18_HUMAN Histone deacetylase complex subunit SAP18 OS=Homo sapiens OX=9606 GN=SAP18 PE=1 SV=1	1	5	5	5	4	4	5	2	2	3	4	3	3	4	4	5	2	2	3	4	3	3	4	4	5	2	2	3	4	3	3	42.5	42.5	42.5	17.561	153	153	1	31	0	39.066	37.9	37.9	42.5
sp|O00505|IMA4_HUMAN	sp|O00505|IMA4_HUMAN	5	5	4	sp|O00505|IMA4_HUMAN Importin subunit alpha-4 OS=Homo sapiens OX=9606 GN=KPNA3 PE=1 SV=2	1	5	5	4	1	1	0	2	3	4	3	3	1	1	1	0	2	3	4	3	3	1	1	1	0	1	2	3	3	3	1	17.3	17.3	14.2	57.81	521	521	1	18	0	18.705	5.6	2.5	0
sp|O00716|E2F3_HUMAN;sp|Q14209|E2F2_HUMAN	sp|O00716|E2F3_HUMAN	5;2	5;2	5;2	sp|O00716|E2F3_HUMAN Transcription factor E2F3 OS=Homo sapiens OX=9606 GN=E2F3 PE=1 SV=1	2	5	5	5	4	3	4	4	4	4	4	3	4	4	3	4	4	4	4	4	3	4	4	3	4	4	4	4	4	3	4	11.8	11.8	11.8	49.161	465	465;437	1	39	0	13.701	9.7	7.5	9.7
sp|O14579|COPE_HUMAN	sp|O14579|COPE_HUMAN	5	5	5	sp|O14579|COPE_HUMAN Coatomer subunit epsilon OS=Homo sapiens OX=9606 GN=COPE PE=1 SV=3	1	5	5	5	0	0	0	1	2	2	2	3	4	0	0	0	1	2	2	2	3	4	0	0	0	1	2	2	2	3	4	35.4	35.4	35.4	34.482	308	308	1	14	0	11.698	0	0	0
sp|O43818|U3IP2_HUMAN	sp|O43818|U3IP2_HUMAN	5	5	5	sp|O43818|U3IP2_HUMAN U3 small nucleolar RNA-interacting protein 2 OS=Homo sapiens OX=9606 GN=RRP9 PE=1 SV=1	1	5	5	5	0	0	0	2	1	5	2	1	3	0	0	0	2	1	5	2	1	3	0	0	0	2	1	5	2	1	3	13.5	13.5	13.5	51.84	475	475	1	15	0	46.324	0	0	0
sp|O60287|NPA1P_HUMAN	sp|O60287|NPA1P_HUMAN	5	5	5	sp|O60287|NPA1P_HUMAN Nucleolar pre-ribosomal-associated protein 1 OS=Homo sapiens OX=9606 GN=URB1 PE=1 SV=4	1	5	5	5	0	1	0	0	2	4	0	0	1	0	1	0	0	2	4	0	0	1	0	1	0	0	2	4	0	0	1	3.2	3.2	3.2	254.39	2271	2271	1	8	0	17.712	0	0.7	0
sp|O60318|GANP_HUMAN	sp|O60318|GANP_HUMAN	5	5	5	sp|O60318|GANP_HUMAN Germinal-center associated nuclear protein OS=Homo sapiens OX=9606 GN=MCM3AP PE=1 SV=2	1	5	5	5	0	1	1	0	0	5	0	0	0	0	1	1	0	0	5	0	0	0	0	1	1	0	0	5	0	0	0	3.8	3.8	3.8	218.4	1980	1980	1	8	0	18.235	0	1.4	1.4
sp|O60762|DPM1_HUMAN	sp|O60762|DPM1_HUMAN	5	5	5	sp|O60762|DPM1_HUMAN Dolichol-phosphate mannosyltransferase subunit 1 OS=Homo sapiens OX=9606 GN=DPM1 PE=1 SV=1	1	5	5	5	0	1	0	4	3	3	0	3	1	0	1	0	4	3	3	0	3	1	0	1	0	4	3	3	0	3	1	23.5	23.5	23.5	29.634	260	260	1	15	0	10.351	0	4.6	0
sp|O75396|SC22B_HUMAN	sp|O75396|SC22B_HUMAN	5	5	5	sp|O75396|SC22B_HUMAN Vesicle-trafficking protein SEC22b OS=Homo sapiens OX=9606 GN=SEC22B PE=1 SV=4	1	5	5	5	1	3	1	4	5	3	3	4	5	1	3	1	4	5	3	3	4	5	1	3	1	4	5	3	3	4	5	25.6	25.6	25.6	24.593	215	215	1	32	0	32.086	6.5	14.9	6.5
sp|O75531|BAF_HUMAN	sp|O75531|BAF_HUMAN	5	5	5	sp|O75531|BAF_HUMAN Barrier-to-autointegration factor OS=Homo sapiens OX=9606 GN=BANF1 PE=1 SV=1	1	5	5	5	5	5	5	5	5	5	5	5	5	5	5	5	5	5	5	5	5	5	5	5	5	5	5	5	5	5	5	42.7	42.7	42.7	10.058	89	89	1	62	0	85.359	42.7	42.7	42.7
sp|O75934|SPF27_HUMAN	sp|O75934|SPF27_HUMAN	5	5	5	sp|O75934|SPF27_HUMAN Pre-mRNA-splicing factor SPF27 OS=Homo sapiens OX=9606 GN=BCAS2 PE=1 SV=1	1	5	5	5	1	3	3	3	3	3	2	2	2	1	3	3	3	3	3	2	2	2	1	3	3	3	3	3	2	2	2	32.9	32.9	32.9	26.131	225	225	1	22	0	18.087	12.4	21.8	23.6
sp|O95084|PRS23_HUMAN	sp|O95084|PRS23_HUMAN	5	5	5	sp|O95084|PRS23_HUMAN Serine protease 23 OS=Homo sapiens OX=9606 GN=PRSS23 PE=1 SV=1	1	5	5	5	2	3	2	4	3	2	4	3	2	2	3	2	4	3	2	4	3	2	2	3	2	4	3	2	4	3	2	24.3	24.3	24.3	43.001	383	383	1	28	0	22.804	7.8	14.4	7.8
sp|O95478|NSA2_HUMAN	sp|O95478|NSA2_HUMAN	5	5	5	sp|O95478|NSA2_HUMAN Ribosome biogenesis protein NSA2 homolog OS=Homo sapiens OX=9606 GN=NSA2 PE=1 SV=1	1	5	5	5	1	2	3	2	3	5	3	4	4	1	2	3	2	3	5	3	4	4	1	2	3	2	3	5	3	4	4	23.1	23.1	23.1	30.065	260	260	1	31	0	58.146	5	12.3	15.8
sp|O95816|BAG2_HUMAN	sp|O95816|BAG2_HUMAN	5	5	5	sp|O95816|BAG2_HUMAN BAG family molecular chaperone regulator 2 OS=Homo sapiens OX=9606 GN=BAG2 PE=1 SV=1	1	5	5	5	0	0	0	2	4	4	1	3	1	0	0	0	2	4	4	1	3	1	0	0	0	2	4	4	1	3	1	28	28	28	23.772	211	211	1	15	0	8.4608	0	0	0
sp|O96008|TOM40_HUMAN	sp|O96008|TOM40_HUMAN	5	5	5	sp|O96008|TOM40_HUMAN Mitochondrial import receptor subunit TOM40 homolog OS=Homo sapiens OX=9606 GN=TOMM40 PE=1 SV=1	1	5	5	5	0	0	0	0	4	1	1	1	1	0	0	0	0	4	1	1	1	1	0	0	0	0	4	1	1	1	1	22.2	22.2	22.2	37.893	361	361	1	8	0	7.9967	0	0	0
sp|O96019|ACL6A_HUMAN	sp|O96019|ACL6A_HUMAN	5	5	5	sp|O96019|ACL6A_HUMAN Actin-like protein 6A OS=Homo sapiens OX=9606 GN=ACTL6A PE=1 SV=1	1	5	5	5	1	1	0	1	4	5	0	3	2	1	1	0	1	4	5	0	3	2	1	1	0	1	4	5	0	3	2	23.1	23.1	23.1	47.46	429	429	1	21	0	40.963	7	7	0
sp|P00338|LDHA_HUMAN	sp|P00338|LDHA_HUMAN	5	5	5	sp|P00338|LDHA_HUMAN L-lactate dehydrogenase A chain OS=Homo sapiens OX=9606 GN=LDHA PE=1 SV=2	1	5	5	5	4	4	1	3	1	2	4	4	2	4	4	1	3	1	2	4	4	2	4	4	1	3	1	2	4	4	2	21.4	21.4	21.4	36.688	332	332	1	25	0	17.332	18.4	18.4	2.7
sp|P00387|NB5R3_HUMAN	sp|P00387|NB5R3_HUMAN	5	5	5	sp|P00387|NB5R3_HUMAN NADH-cytochrome b5 reductase 3 OS=Homo sapiens OX=9606 GN=CYB5R3 PE=1 SV=3	1	5	5	5	0	0	0	4	1	2	1	5	1	0	0	0	4	1	2	1	5	1	0	0	0	4	1	2	1	5	1	25.9	25.9	25.9	34.234	301	301	1	15	0	14.986	0	0	0
sp|P05023|AT1A1_HUMAN;sp|P13637|AT1A3_HUMAN;sp|P50993|AT1A2_HUMAN;sp|Q13733|AT1A4_HUMAN	sp|P05023|AT1A1_HUMAN;sp|P13637|AT1A3_HUMAN;sp|P50993|AT1A2_HUMAN	5;4;3;1	5;4;3;1	5;4;3;1	sp|P05023|AT1A1_HUMAN Sodium/potassium-transporting ATPase subunit alpha-1 OS=Homo sapiens OX=9606 GN=ATP1A1 PE=1 SV=1;sp|P13637|AT1A3_HUMAN Sodium/potassium-transporting ATPase subunit alpha-3 OS=Homo sapiens OX=9606 GN=ATP1A3 PE=1 SV=3;sp|P50993|AT1A2_HU	4	5	5	5	2	1	0	3	3	1	1	3	1	2	1	0	3	3	1	1	3	1	2	1	0	3	3	1	1	3	1	8.3	8.3	8.3	112.89	1023	1023;1013;1020;1029	1	15	0	32.713	3.6	1.8	0
sp|P05362|ICAM1_HUMAN	sp|P05362|ICAM1_HUMAN	5	5	5	sp|P05362|ICAM1_HUMAN Intercellular adhesion molecule 1 OS=Homo sapiens OX=9606 GN=ICAM1 PE=1 SV=2	1	5	5	5	0	1	0	2	2	3	4	4	3	0	1	0	2	2	3	4	4	3	0	1	0	2	2	3	4	4	3	10.3	10.3	10.3	57.825	532	532	1	19	0	19.769	0	3	0
sp|P05412|JUN_HUMAN	sp|P05412|JUN_HUMAN	5	5	5	sp|P05412|JUN_HUMAN Transcription factor AP-1 OS=Homo sapiens OX=9606 GN=JUN PE=1 SV=2	1	5	5	5	3	4	4	1	4	4	3	3	3	3	4	4	1	4	4	3	3	3	3	4	4	1	4	4	3	3	3	22.4	22.4	22.4	35.675	331	331	1	29	0	55.822	16.6	18.1	18.1
sp|P05423|RPC4_HUMAN	sp|P05423|RPC4_HUMAN	5	5	5	sp|P05423|RPC4_HUMAN DNA-directed RNA polymerase III subunit RPC4 OS=Homo sapiens OX=9606 GN=POLR3D PE=1 SV=2	1	5	5	5	2	3	3	2	4	4	1	3	2	2	3	3	2	4	4	1	3	2	2	3	3	2	4	4	1	3	2	20.4	20.4	20.4	44.395	398	398	1	25	0	15.135	10.1	12.3	12.3
sp|P08621|RU17_HUMAN	sp|P08621|RU17_HUMAN	5	5	5	sp|P08621|RU17_HUMAN U1 small nuclear ribonucleoprotein 70 kDa OS=Homo sapiens OX=9606 GN=SNRNP70 PE=1 SV=2	1	5	5	5	1	3	1	2	2	2	2	2	1	1	3	1	2	2	2	2	2	1	1	3	1	2	2	2	2	2	1	14.2	14.2	14.2	51.556	437	437	1	16	0	12.539	4.1	8.7	4.1
sp|P09012|SNRPA_HUMAN	sp|P09012|SNRPA_HUMAN	5	5	5	sp|P09012|SNRPA_HUMAN U1 small nuclear ribonucleoprotein A OS=Homo sapiens OX=9606 GN=SNRPA PE=1 SV=3	1	5	5	5	3	1	2	4	2	2	2	3	3	3	1	2	4	2	2	2	3	3	3	1	2	4	2	2	2	3	3	25.2	25.2	25.2	31.279	282	282	1	23	0	21.987	18.4	4.6	8.2
sp|P10301|RRAS_HUMAN	sp|P10301|RRAS_HUMAN	5	5	3	sp|P10301|RRAS_HUMAN Ras-related protein R-Ras OS=Homo sapiens OX=9606 GN=RRAS PE=1 SV=1	1	5	5	3	0	1	0	4	0	3	2	4	1	0	1	0	4	0	3	2	4	1	0	0	0	2	0	2	2	3	0	34.4	34.4	22	23.48	218	218	1	15	0	13.974	0	5	0
sp|P11171|41_HUMAN	sp|P11171|41_HUMAN	5	4	3	sp|P11171|41_HUMAN Protein 4.1 OS=Homo sapiens OX=9606 GN=EPB41 PE=1 SV=4	1	5	4	3	2	2	0	2	2	4	1	4	2	2	2	0	1	2	3	1	3	2	2	2	0	1	2	2	1	2	2	9.3	8.1	6.4	97.016	864	864	1	23	0	17.849	3.7	3.7	0
sp|P13489|RINI_HUMAN	sp|P13489|RINI_HUMAN	5	5	5	sp|P13489|RINI_HUMAN Ribonuclease inhibitor OS=Homo sapiens OX=9606 GN=RNH1 PE=1 SV=2	1	5	5	5	2	4	2	4	2	3	2	2	4	2	4	2	4	2	3	2	2	4	2	4	2	4	2	3	2	2	4	12.8	12.8	12.8	49.973	461	461	1	25	0	27.411	6.5	10.4	6.5
sp|P15170|ERF3A_HUMAN	sp|P15170|ERF3A_HUMAN	5	5	2	sp|P15170|ERF3A_HUMAN Eukaryotic peptide chain release factor GTP-binding subunit ERF3A OS=Homo sapiens OX=9606 GN=GSPT1 PE=1 SV=1	1	5	5	2	0	0	0	1	1	0	3	3	2	0	0	0	1	1	0	3	3	2	0	0	0	1	0	0	2	1	0	17.2	17.2	7.4	55.755	499	499	1	10	0	13.127	0	0	0
sp|P16070|CD44_HUMAN	sp|P16070|CD44_HUMAN	5	5	5	sp|P16070|CD44_HUMAN CD44 antigen OS=Homo sapiens OX=9606 GN=CD44 PE=1 SV=3	1	5	5	5	0	0	0	4	4	4	5	4	5	0	0	0	4	4	4	5	4	5	0	0	0	4	4	4	5	4	5	8.1	8.1	8.1	81.537	742	742	1	31	0	19.534	0	0	0
sp|P16220|CREB1_HUMAN	sp|P16220|CREB1_HUMAN	5	5	3	sp|P16220|CREB1_HUMAN Cyclic AMP-responsive element-binding protein 1 OS=Homo sapiens OX=9606 GN=CREB1 PE=1 SV=2	1	5	5	3	3	3	1	1	3	4	3	4	3	3	3	1	1	3	4	3	4	3	1	1	0	0	2	3	1	3	1	17.6	17.6	12.9	36.688	341	341	1	25	0	23.316	13.2	13.2	2.6
sp|P17275|JUNB_HUMAN	sp|P17275|JUNB_HUMAN	5	5	5	sp|P17275|JUNB_HUMAN Transcription factor jun-B OS=Homo sapiens OX=9606 GN=JUNB PE=1 SV=1	1	5	5	5	0	1	1	1	2	2	1	3	2	0	1	1	1	2	2	1	3	2	0	1	1	1	2	2	1	3	2	21.3	21.3	21.3	35.879	347	347	1	14	0	71.788	0	4	4
sp|P18077|RL35A_HUMAN	sp|P18077|RL35A_HUMAN	5	5	5	sp|P18077|RL35A_HUMAN 60S ribosomal protein L35a OS=Homo sapiens OX=9606 GN=RPL35A PE=1 SV=2	1	5	5	5	2	2	3	1	4	3	1	2	2	2	2	3	1	4	3	1	2	2	2	2	3	1	4	3	1	2	2	38.2	38.2	38.2	12.538	110	110	1	21	0	10.271	12.7	12.7	19.1
sp|P18621|RL17_HUMAN	sp|P18621|RL17_HUMAN	5	5	5	sp|P18621|RL17_HUMAN 60S ribosomal protein L17 OS=Homo sapiens OX=9606 GN=RPL17 PE=1 SV=3	1	5	5	5	2	4	2	4	4	5	4	4	4	2	4	2	4	4	5	4	4	4	2	4	2	4	4	5	4	4	4	31.5	31.5	31.5	21.397	184	184	1	51	0	27.068	16.3	27.2	16.3
sp|P20340|RAB6A_HUMAN;sp|Q9NRW1|RAB6B_HUMAN;sp|Q14964|RB39A_HUMAN	sp|P20340|RAB6A_HUMAN;sp|Q9NRW1|RAB6B_HUMAN	5;3;1	5;3;1	5;3;1	sp|P20340|RAB6A_HUMAN Ras-related protein Rab-6A OS=Homo sapiens OX=9606 GN=RAB6A PE=1 SV=3;sp|Q9NRW1|RAB6B_HUMAN Ras-related protein Rab-6B OS=Homo sapiens OX=9606 GN=RAB6B PE=1 SV=1	3	5	5	5	1	0	1	3	4	3	4	5	3	1	0	1	3	4	3	4	5	3	1	0	1	3	4	3	4	5	3	28.8	28.8	28.8	23.593	208	208;208;217	1	24	0	12.284	5.3	0	5.3
sp|P22314|UBA1_HUMAN	sp|P22314|UBA1_HUMAN	5	5	5	sp|P22314|UBA1_HUMAN Ubiquitin-like modifier-activating enzyme 1 OS=Homo sapiens OX=9606 GN=UBA1 PE=1 SV=3	1	5	5	5	0	1	0	3	3	3	3	4	5	0	1	0	3	3	3	3	4	5	0	1	0	3	3	3	3	4	5	7.5	7.5	7.5	117.85	1058	1058	1	23	0	17.476	0	1.7	0
sp|P22694|KAPCB_HUMAN	sp|P22694|KAPCB_HUMAN	5	5	1	sp|P22694|KAPCB_HUMAN cAMP-dependent protein kinase catalytic subunit beta OS=Homo sapiens OX=9606 GN=PRKACB PE=1 SV=2	1	5	5	1	0	1	1	3	2	1	1	1	1	0	1	1	3	2	1	1	1	1	0	1	0	1	1	0	0	0	0	13.4	13.4	3.4	40.622	351	351	1	11	0	8.1709	0	3.4	2
sp|P23219|PGH1_HUMAN	sp|P23219|PGH1_HUMAN	5	5	5	sp|P23219|PGH1_HUMAN Prostaglandin G/H synthase 1 OS=Homo sapiens OX=9606 GN=PTGS1 PE=1 SV=2	1	5	5	5	0	0	0	1	3	1	1	3	1	0	0	0	1	3	1	1	3	1	0	0	0	1	3	1	1	3	1	16	16	16	68.686	599	599	1	11	0	14.26	0	0	0
sp|P23497|SP100_HUMAN	sp|P23497|SP100_HUMAN	5	4	4	sp|P23497|SP100_HUMAN Nuclear autoantigen Sp-100 OS=Homo sapiens OX=9606 GN=SP100 PE=1 SV=3	1	5	4	4	3	2	1	1	1	2	3	4	3	2	1	1	0	0	1	2	3	2	2	1	1	0	0	1	2	3	2	8.3	7.4	7.4	100.42	879	879	1	12	0	8.4999	2.6	1.8	0.9
sp|P24928|RPB1_HUMAN	sp|P24928|RPB1_HUMAN	5	5	5	sp|P24928|RPB1_HUMAN DNA-directed RNA polymerase II subunit RPB1 OS=Homo sapiens OX=9606 GN=POLR2A PE=1 SV=2	1	5	5	5	2	2	1	2	1	0	0	1	0	2	2	1	2	1	0	0	1	0	2	2	1	2	1	0	0	1	0	3.2	3.2	3.2	217.17	1970	1970	1	9	0	11.185	1	1.3	0.5
sp|P26232|CTNA2_HUMAN	sp|P26232|CTNA2_HUMAN	5	1	1	sp|P26232|CTNA2_HUMAN Catenin alpha-2 OS=Homo sapiens OX=9606 GN=CTNNA2 PE=1 SV=5	1	5	1	1	0	1	0	0	1	2	1	4	0	0	0	0	0	1	1	1	1	0	0	0	0	0	1	1	1	1	0	6.6	1.9	1.9	105.31	953	953	1	5	0.00060241	5.8009	0	1.2	0
sp|P26373|RL13_HUMAN	sp|P26373|RL13_HUMAN	5	5	5	sp|P26373|RL13_HUMAN 60S ribosomal protein L13 OS=Homo sapiens OX=9606 GN=RPL13 PE=1 SV=4	1	5	5	5	3	4	2	4	4	4	3	5	5	3	4	2	4	4	4	3	5	5	3	4	2	4	4	4	3	5	5	25.1	25.1	25.1	24.261	211	211	1	34	0	14.028	16.1	19.9	9
sp|P27540|ARNT_HUMAN	sp|P27540|ARNT_HUMAN	5	5	5	sp|P27540|ARNT_HUMAN Aryl hydrocarbon receptor nuclear translocator OS=Homo sapiens OX=9606 GN=ARNT PE=1 SV=1	1	5	5	5	1	3	1	1	0	0	0	2	1	1	3	1	1	0	0	0	2	1	1	3	1	1	0	0	0	2	1	11	11	11	86.636	789	789	1	9	0	11.077	3.8	6.2	1.8
sp|P27635|RL10_HUMAN;sp|Q96L21|RL10L_HUMAN	sp|P27635|RL10_HUMAN;sp|Q96L21|RL10L_HUMAN	5;3	5;3	5;3	sp|P27635|RL10_HUMAN 60S ribosomal protein L10 OS=Homo sapiens OX=9606 GN=RPL10 PE=1 SV=4;sp|Q96L21|RL10L_HUMAN 60S ribosomal protein L10-like OS=Homo sapiens OX=9606 GN=RPL10L PE=1 SV=3	2	5	5	5	4	5	2	5	5	5	4	5	4	4	5	2	5	5	5	4	5	4	4	5	2	5	5	5	4	5	4	24.3	24.3	24.3	24.604	214	214;214	1	39	0	14.368	20.6	24.3	9.3
sp|P28702|RXRB_HUMAN	sp|P28702|RXRB_HUMAN	5	2	2	sp|P28702|RXRB_HUMAN Retinoic acid receptor RXR-beta OS=Homo sapiens OX=9606 GN=RXRB PE=1 SV=2	1	5	2	2	1	5	2	1	0	0	1	0	0	1	2	1	1	0	0	1	0	0	1	2	1	1	0	0	1	0	0	12.2	5.3	5.3	56.921	533	533	1	6	0.0015361	3.7041	2.1	12.2	4.5
sp|P29692|EF1D_HUMAN	sp|P29692|EF1D_HUMAN	5	5	5	sp|P29692|EF1D_HUMAN Elongation factor 1-delta OS=Homo sapiens OX=9606 GN=EEF1D PE=1 SV=5	1	5	5	5	1	2	2	2	2	1	2	4	1	1	2	2	2	2	1	2	4	1	1	2	2	2	2	1	2	4	1	26.7	26.7	26.7	31.121	281	281	1	17	0	24.485	4.3	9.3	8.5
sp|P32322|P5CR1_HUMAN	sp|P32322|P5CR1_HUMAN	5	5	5	sp|P32322|P5CR1_HUMAN Pyrroline-5-carboxylate reductase 1, mitochondrial OS=Homo sapiens OX=9606 GN=PYCR1 PE=1 SV=2	1	5	5	5	1	1	1	4	2	4	0	3	3	1	1	1	4	2	4	0	3	3	1	1	1	4	2	4	0	3	3	25.4	25.4	25.4	33.36	319	319	1	19	0	22.757	3.4	5.3	3.4
sp|P35244|RFA3_HUMAN	sp|P35244|RFA3_HUMAN	5	5	5	sp|P35244|RFA3_HUMAN Replication protein A 14 kDa subunit OS=Homo sapiens OX=9606 GN=RPA3 PE=1 SV=1	1	5	5	5	5	4	5	5	5	5	5	5	5	5	4	5	5	5	5	5	5	5	5	4	5	5	5	5	5	5	5	61.2	61.2	61.2	13.569	121	121	1	72	0	226.54	61.2	52.9	61.2
sp|P39019|RS19_HUMAN	sp|P39019|RS19_HUMAN	5	5	5	sp|P39019|RS19_HUMAN 40S ribosomal protein S19 OS=Homo sapiens OX=9606 GN=RPS19 PE=1 SV=2	1	5	5	5	1	3	0	2	2	5	1	1	1	1	3	0	2	2	5	1	1	1	1	3	0	2	2	5	1	1	1	35.2	35.2	35.2	16.06	145	145	1	16	0	12.391	6.2	22.1	0
sp|P40121|CAPG_HUMAN	sp|P40121|CAPG_HUMAN	5	5	5	sp|P40121|CAPG_HUMAN Macrophage-capping protein OS=Homo sapiens OX=9606 GN=CAPG PE=1 SV=2	1	5	5	5	1	0	1	0	3	2	2	3	2	1	0	1	0	3	2	2	3	2	1	0	1	0	3	2	2	3	2	21.3	21.3	21.3	38.498	348	348	1	14	0	13.524	3.4	0	3.4
sp|P40425|PBX2_HUMAN;sp|P40424|PBX1_HUMAN	sp|P40425|PBX2_HUMAN	5;1	5;1	5;1	sp|P40425|PBX2_HUMAN Pre-B-cell leukemia transcription factor 2 OS=Homo sapiens OX=9606 GN=PBX2 PE=1 SV=2	2	5	5	5	2	4	2	3	2	2	1	0	1	2	4	2	3	2	2	1	0	1	2	4	2	3	2	2	1	0	1	20	20	20	45.881	430	430;430	1	18	0	20.739	6.7	20	10.2
sp|P40937|RFC5_HUMAN	sp|P40937|RFC5_HUMAN	5	5	5	sp|P40937|RFC5_HUMAN Replication factor C subunit 5 OS=Homo sapiens OX=9606 GN=RFC5 PE=1 SV=1	1	5	5	5	1	0	0	0	1	5	0	2	0	1	0	0	0	1	5	0	2	0	1	0	0	0	1	5	0	2	0	23.5	23.5	23.5	38.496	340	340	1	9	0	21.212	5.6	0	0
sp|P43307|SSRA_HUMAN	sp|P43307|SSRA_HUMAN	5	5	5	sp|P43307|SSRA_HUMAN Translocon-associated protein subunit alpha OS=Homo sapiens OX=9606 GN=SSR1 PE=1 SV=3	1	5	5	5	1	1	2	2	4	3	2	5	3	1	1	2	2	4	3	2	5	3	1	1	2	2	4	3	2	5	3	21.7	21.7	21.7	32.235	286	286	1	29	0	36.249	5.2	5.2	9.1
sp|P46013|KI67_HUMAN	sp|P46013|KI67_HUMAN	5	5	5	sp|P46013|KI67_HUMAN Proliferation marker protein Ki-67 OS=Homo sapiens OX=9606 GN=MKI67 PE=1 SV=2	1	5	5	5	0	2	1	0	0	4	0	1	1	0	2	1	0	0	4	0	1	1	0	2	1	0	0	4	0	1	1	2.8	2.8	2.8	358.69	3256	3256	1	9	0	14.61	0	1.3	0.4
sp|P46734|MP2K3_HUMAN	sp|P46734|MP2K3_HUMAN	5	5	5	sp|P46734|MP2K3_HUMAN Dual specificity mitogen-activated protein kinase kinase 3 OS=Homo sapiens OX=9606 GN=MAP2K3 PE=1 SV=2	1	5	5	5	0	0	1	2	2	1	1	4	3	0	0	1	2	2	1	1	4	3	0	0	1	2	2	1	1	4	3	21	21	21	39.318	347	347	1	14	0	16.893	0	0	5.2
sp|P46777|RL5_HUMAN	sp|P46777|RL5_HUMAN	5	5	5	sp|P46777|RL5_HUMAN 60S ribosomal protein L5 OS=Homo sapiens OX=9606 GN=RPL5 PE=1 SV=3	1	5	5	5	2	4	2	3	3	4	3	4	5	2	4	2	3	3	4	3	4	5	2	4	2	3	3	4	3	4	5	19.9	19.9	19.9	34.362	297	297	1	36	0	16.532	7.1	15.2	6.7
sp|P49593|PPM1F_HUMAN	sp|P49593|PPM1F_HUMAN	5	5	5	sp|P49593|PPM1F_HUMAN Protein phosphatase 1F OS=Homo sapiens OX=9606 GN=PPM1F PE=1 SV=3	1	5	5	5	0	2	0	1	3	2	1	1	2	0	2	0	1	3	2	1	1	2	0	2	0	1	3	2	1	1	2	20.3	20.3	20.3	49.83	454	454	1	13	0	18.177	0	6.8	0
sp|P51571|SSRD_HUMAN	sp|P51571|SSRD_HUMAN	5	5	5	sp|P51571|SSRD_HUMAN Translocon-associated protein subunit delta OS=Homo sapiens OX=9606 GN=SSR4 PE=1 SV=1	1	5	5	5	3	3	4	3	4	5	3	2	4	3	3	4	3	4	5	3	2	4	3	3	4	3	4	5	3	2	4	36.4	36.4	36.4	18.998	173	173	1	40	0	36.903	24.3	24.3	30.1
sp|P52434|RPAB3_HUMAN	sp|P52434|RPAB3_HUMAN	5	5	5	sp|P52434|RPAB3_HUMAN DNA-directed RNA polymerases I, II, and III subunit RPABC3 OS=Homo sapiens OX=9606 GN=POLR2H PE=1 SV=4	1	5	5	5	2	3	4	2	2	2	3	2	1	2	3	4	2	2	2	3	2	1	2	3	4	2	2	2	3	2	1	52.7	52.7	52.7	17.143	150	150	1	22	0	32.252	26.7	36	45.3
sp|P54578|UBP14_HUMAN	sp|P54578|UBP14_HUMAN	5	5	5	sp|P54578|UBP14_HUMAN Ubiquitin carboxyl-terminal hydrolase 14 OS=Homo sapiens OX=9606 GN=USP14 PE=1 SV=3	1	5	5	5	0	0	0	3	4	2	2	5	3	0	0	0	3	4	2	2	5	3	0	0	0	3	4	2	2	5	3	15.2	15.2	15.2	56.068	494	494	1	19	0	12.925	0	0	0
sp|P54886|P5CS_HUMAN	sp|P54886|P5CS_HUMAN	5	5	5	sp|P54886|P5CS_HUMAN Delta-1-pyrroline-5-carboxylate synthase OS=Homo sapiens OX=9606 GN=ALDH18A1 PE=1 SV=2	1	5	5	5	2	0	1	1	2	1	3	4	1	2	0	1	1	2	1	3	4	1	2	0	1	1	2	1	3	4	1	9.2	9.2	9.2	87.301	795	795	1	16	0	11.431	4.5	0	1.5
sp|P56537|IF6_HUMAN	sp|P56537|IF6_HUMAN	5	5	5	sp|P56537|IF6_HUMAN Eukaryotic translation initiation factor 6 OS=Homo sapiens OX=9606 GN=EIF6 PE=1 SV=1	1	5	5	5	4	2	1	5	5	5	5	5	4	4	2	1	5	5	5	5	5	4	4	2	1	5	5	5	5	5	4	31.4	31.4	31.4	26.599	245	245	1	43	0	44.674	24.1	17.1	5.7
sp|P57740|NU107_HUMAN	sp|P57740|NU107_HUMAN	5	5	5	sp|P57740|NU107_HUMAN Nuclear pore complex protein Nup107 OS=Homo sapiens OX=9606 GN=NUP107 PE=1 SV=1	1	5	5	5	0	0	0	1	3	2	0	2	1	0	0	0	1	3	2	0	2	1	0	0	0	1	3	2	0	2	1	8	8	8	106.37	925	925	1	9	0	9.4298	0	0	0
sp|P61019|RAB2A_HUMAN;sp|Q8WUD1|RAB2B_HUMAN	sp|P61019|RAB2A_HUMAN;sp|Q8WUD1|RAB2B_HUMAN	5;3	5;3	5;3	sp|P61019|RAB2A_HUMAN Ras-related protein Rab-2A OS=Homo sapiens OX=9606 GN=RAB2A PE=1 SV=1;sp|Q8WUD1|RAB2B_HUMAN Ras-related protein Rab-2B OS=Homo sapiens OX=9606 GN=RAB2B PE=1 SV=1	2	5	5	5	1	2	1	4	3	0	3	3	0	1	2	1	4	3	0	3	3	0	1	2	1	4	3	0	3	3	0	33	33	33	23.545	212	212;216	1	17	0	15.191	6.1	12.7	6.1
sp|P61020|RAB5B_HUMAN	sp|P61020|RAB5B_HUMAN	5	2	2	sp|P61020|RAB5B_HUMAN Ras-related protein Rab-5B OS=Homo sapiens OX=9606 GN=RAB5B PE=1 SV=1	1	5	2	2	1	2	1	3	4	5	1	2	2	0	1	0	1	1	2	1	1	1	0	1	0	1	1	2	1	1	1	29.3	14.4	14.4	23.707	215	215	1	8	0	7.7304	5.1	14	5.1
sp|P61353|RL27_HUMAN	sp|P61353|RL27_HUMAN	5	5	5	sp|P61353|RL27_HUMAN 60S ribosomal protein L27 OS=Homo sapiens OX=9606 GN=RPL27 PE=1 SV=2	1	5	5	5	4	3	3	3	3	4	4	4	3	4	3	3	3	3	4	4	4	3	4	3	3	3	3	4	4	4	3	42.6	42.6	42.6	15.798	136	136	1	54	0	40.703	36	29.4	29.4
sp|P62266|RS23_HUMAN	sp|P62266|RS23_HUMAN	5	5	5	sp|P62266|RS23_HUMAN 40S ribosomal protein S23 OS=Homo sapiens OX=9606 GN=RPS23 PE=1 SV=3	1	5	5	5	3	4	2	1	2	4	2	4	4	3	4	2	1	2	4	2	4	4	3	4	2	1	2	4	2	4	4	29.4	29.4	29.4	15.807	143	143	1	27	0	10.101	23.1	21.7	15.4
sp|P62820|RAB1A_HUMAN	sp|P62820|RAB1A_HUMAN	5	1	1	sp|P62820|RAB1A_HUMAN Ras-related protein Rab-1A OS=Homo sapiens OX=9606 GN=RAB1A PE=1 SV=3	1	5	1	1	1	1	3	2	2	3	3	3	2	0	0	1	0	0	0	0	0	0	0	0	1	0	0	0	0	0	0	36.6	10.2	10.2	22.677	205	205	1	1	0.0072562	2.4723	7.8	7.8	22
sp|P62899|RL31_HUMAN	sp|P62899|RL31_HUMAN	5	5	5	sp|P62899|RL31_HUMAN 60S ribosomal protein L31 OS=Homo sapiens OX=9606 GN=RPL31 PE=1 SV=1	1	5	5	5	3	3	4	3	3	2	3	4	3	3	3	4	3	3	2	3	4	3	3	3	4	3	3	2	3	4	3	38.4	38.4	38.4	14.463	125	125	1	31	0	9.6985	24.8	24.8	32
sp|P62937|PPIA_HUMAN;sp|Q9Y536|PAL4A_HUMAN;sp|P0DN26|PAL4F_HUMAN;sp|F5H284|PAL4D_HUMAN;sp|A0A0B4J2A2|PAL4C_HUMAN;sp|A0A075B767|PAL4H_HUMAN;sp|A0A075B759|PAL4E_HUMAN	sp|P62937|PPIA_HUMAN	5;1;1;1;1;1;1	5;1;1;1;1;1;1	5;1;1;1;1;1;1	sp|P62937|PPIA_HUMAN Peptidyl-prolyl cis-trans isomerase A OS=Homo sapiens OX=9606 GN=PPIA PE=1 SV=2	7	5	5	5	3	3	1	3	3	3	3	3	3	3	3	1	3	3	3	3	3	3	3	3	1	3	3	3	3	3	3	37	37	37	18.012	165	165;164;164;164;164;164;164	1	35	0	18.208	24.8	21.8	10.9
sp|P62987|RL40_HUMAN;sp|P62979|RS27A_HUMAN;sp|P0CG47|UBB_HUMAN;sp|P0CG48|UBC_HUMAN	sp|P62987|RL40_HUMAN;sp|P62979|RS27A_HUMAN;sp|P0CG47|UBB_HUMAN;sp|P0CG48|UBC_HUMAN	5;5;5;5	5;5;5;5	5;5;5;5	sp|P62987|RL40_HUMAN Ubiquitin-60S ribosomal protein L40 OS=Homo sapiens OX=9606 GN=UBA52 PE=1 SV=2;sp|P62979|RS27A_HUMAN Ubiquitin-40S ribosomal protein S27a OS=Homo sapiens OX=9606 GN=RPS27A PE=1 SV=2;sp|P0CG47|UBB_HUMAN Polyubiquitin-B OS=Homo sapiens O	4	5	5	5	1	2	2	3	2	3	4	5	4	1	2	2	3	2	3	4	5	4	1	2	2	3	2	3	4	5	4	36.7	36.7	36.7	14.728	128	128;156;229;685	1	35	0	72	12.5	19.5	19.5
sp|P63173|RL38_HUMAN	sp|P63173|RL38_HUMAN	5	5	5	sp|P63173|RL38_HUMAN 60S ribosomal protein L38 OS=Homo sapiens OX=9606 GN=RPL38 PE=1 SV=2	1	5	5	5	0	1	0	1	2	4	4	3	5	0	1	0	1	2	4	4	3	5	0	1	0	1	2	4	4	3	5	50	50	50	8.2178	70	70	1	22	0	9.7879	0	14.3	0
sp|P69905|HBA_HUMAN;sp|P02008|HBAZ_HUMAN	sp|P69905|HBA_HUMAN	5;1	2;0	2;0	sp|P69905|HBA_HUMAN Hemoglobin subunit alpha OS=Homo sapiens OX=9606 GN=HBA1 PE=1 SV=2	2	5	2	2	1	1	1	3	3	5	4	5	4	1	1	1	2	1	2	2	2	2	1	1	1	2	1	2	2	2	2	41.5	19	19	15.257	142	142;142	1	18	0.00063613	6.7855	10.6	10.6	10.6
sp|P78344|IF4G2_HUMAN	sp|P78344|IF4G2_HUMAN	5	5	5	sp|P78344|IF4G2_HUMAN Eukaryotic translation initiation factor 4 gamma 2 OS=Homo sapiens OX=9606 GN=EIF4G2 PE=1 SV=1	1	5	5	5	3	1	2	3	2	1	3	3	3	3	1	2	3	2	1	3	3	3	3	1	2	3	2	1	3	3	3	6.5	6.5	6.5	102.36	907	907	1	21	0	10.018	4.6	1.1	2.2
sp|P84098|RL19_HUMAN	sp|P84098|RL19_HUMAN	5	5	5	sp|P84098|RL19_HUMAN 60S ribosomal protein L19 OS=Homo sapiens OX=9606 GN=RPL19 PE=1 SV=1	1	5	5	5	5	3	4	4	4	3	3	3	4	5	3	4	4	4	3	3	3	4	5	3	4	4	4	3	3	3	4	21.4	21.4	21.4	23.466	196	196	1	43	0	39.471	21.4	17.3	17.9
sp|Q01130|SRSF2_HUMAN;sp|Q9BRL6|SRSF8_HUMAN	sp|Q01130|SRSF2_HUMAN	5;2	5;2	5;2	sp|Q01130|SRSF2_HUMAN Serine/arginine-rich splicing factor 2 OS=Homo sapiens OX=9606 GN=SRSF2 PE=1 SV=4	2	5	5	5	4	4	3	2	4	4	3	3	4	4	4	3	2	4	4	3	3	4	4	4	3	2	4	4	3	3	4	24.9	24.9	24.9	25.476	221	221;282	1	40	0	47.611	21.7	21.7	18.1
sp|Q01167|FOXK2_HUMAN	sp|Q01167|FOXK2_HUMAN	5	4	4	sp|Q01167|FOXK2_HUMAN Forkhead box protein K2 OS=Homo sapiens OX=9606 GN=FOXK2 PE=1 SV=3	1	5	4	4	3	4	3	4	3	2	1	2	4	3	3	2	3	2	1	0	2	3	3	3	2	3	2	1	0	2	3	8.8	7.7	7.7	69.061	660	660	1	19	0	26.555	6.7	7.7	5.2
sp|Q02040|AK17A_HUMAN	sp|Q02040|AK17A_HUMAN	5	5	5	sp|Q02040|AK17A_HUMAN A-kinase anchor protein 17A OS=Homo sapiens OX=9606 GN=AKAP17A PE=1 SV=2	1	5	5	5	0	2	0	3	2	2	2	2	4	0	2	0	3	2	2	2	2	4	0	2	0	3	2	2	2	2	4	6.9	6.9	6.9	80.735	695	695	1	17	0	7.6585	0	2.3	0
sp|Q04206|TF65_HUMAN	sp|Q04206|TF65_HUMAN	5	5	5	sp|Q04206|TF65_HUMAN Transcription factor p65 OS=Homo sapiens OX=9606 GN=RELA PE=1 SV=2	1	5	5	5	4	3	4	2	2	2	2	3	2	4	3	4	2	2	2	2	3	2	4	3	4	2	2	2	2	3	2	13.6	13.6	13.6	60.218	551	551	1	27	0	27.097	11.1	8	10.7
sp|Q05209|PTN12_HUMAN	sp|Q05209|PTN12_HUMAN	5	5	5	sp|Q05209|PTN12_HUMAN Tyrosine-protein phosphatase non-receptor type 12 OS=Homo sapiens OX=9606 GN=PTPN12 PE=1 SV=3	1	5	5	5	1	2	0	2	2	4	3	2	2	1	2	0	2	2	4	3	2	2	1	2	0	2	2	4	3	2	2	9.2	9.2	9.2	88.105	780	780	1	18	0	19.827	1.4	3.3	0
sp|Q07955|SRSF1_HUMAN	sp|Q07955|SRSF1_HUMAN	5	5	5	sp|Q07955|SRSF1_HUMAN Serine/arginine-rich splicing factor 1 OS=Homo sapiens OX=9606 GN=SRSF1 PE=1 SV=2	1	5	5	5	1	3	1	3	1	2	1	1	2	1	3	1	3	1	2	1	1	2	1	3	1	3	1	2	1	1	2	21.8	21.8	21.8	27.744	248	248	1	15	0	10.581	4	14.1	4
sp|Q12768|WASC5_HUMAN	sp|Q12768|WASC5_HUMAN	5	5	5	sp|Q12768|WASC5_HUMAN WASH complex subunit 5 OS=Homo sapiens OX=9606 GN=WASHC5 PE=1 SV=1	1	5	5	5	0	0	0	1	2	2	1	4	3	0	0	0	1	2	2	1	4	3	0	0	0	1	2	2	1	4	3	6.6	6.6	6.6	134.28	1159	1159	1	13	0	14.546	0	0	0
sp|Q12769|NU160_HUMAN	sp|Q12769|NU160_HUMAN	5	5	5	sp|Q12769|NU160_HUMAN Nuclear pore complex protein Nup160 OS=Homo sapiens OX=9606 GN=NUP160 PE=1 SV=3	1	5	5	5	1	1	0	1	2	2	0	2	1	1	1	0	1	2	2	0	2	1	1	1	0	1	2	2	0	2	1	6.7	6.7	6.7	162.12	1436	1436	1	10	0	22.791	0.8	0.8	0
sp|Q12789|TF3C1_HUMAN	sp|Q12789|TF3C1_HUMAN	5	5	5	sp|Q12789|TF3C1_HUMAN General transcription factor 3C polypeptide 1 OS=Homo sapiens OX=9606 GN=GTF3C1 PE=1 SV=4	1	5	5	5	3	2	3	2	1	1	1	1	1	3	2	3	2	1	1	1	1	1	3	2	3	2	1	1	1	1	1	3.6	3.6	3.6	238.87	2109	2109	1	16	0	16.109	1.9	1.4	2.1
sp|Q13595|TRA2A_HUMAN	sp|Q13595|TRA2A_HUMAN	5	3	3	sp|Q13595|TRA2A_HUMAN Transformer-2 protein homolog alpha OS=Homo sapiens OX=9606 GN=TRA2A PE=1 SV=1	1	5	3	3	3	3	1	2	1	2	2	0	1	2	2	0	1	1	1	1	0	1	2	2	0	1	1	1	1	0	1	18.1	12.1	12.1	32.688	282	282	1	10	0.00061614	6.2107	11.3	11.3	3.2
sp|Q13637|RAB32_HUMAN;sp|P57729|RAB38_HUMAN	sp|Q13637|RAB32_HUMAN	5;2	5;2	4;1	sp|Q13637|RAB32_HUMAN Ras-related protein Rab-32 OS=Homo sapiens OX=9606 GN=RAB32 PE=1 SV=3	2	5	5	4	2	2	0	5	5	3	4	5	4	2	2	0	5	5	3	4	5	4	1	2	0	4	4	2	3	4	3	29.3	29.3	24.4	24.997	225	225;211	1	32	0	35.528	9.8	10.7	0
sp|Q15056|IF4H_HUMAN	sp|Q15056|IF4H_HUMAN	5	5	5	sp|Q15056|IF4H_HUMAN Eukaryotic translation initiation factor 4H OS=Homo sapiens OX=9606 GN=EIF4H PE=1 SV=5	1	5	5	5	2	2	1	2	3	2	0	0	0	2	2	1	2	3	2	0	0	0	2	2	1	2	3	2	0	0	0	31.5	31.5	31.5	27.385	248	248	1	12	0	10.585	8.1	8.5	5.2
sp|Q15075|EEA1_HUMAN	sp|Q15075|EEA1_HUMAN	5	5	5	sp|Q15075|EEA1_HUMAN Early endosome antigen 1 OS=Homo sapiens OX=9606 GN=EEA1 PE=1 SV=2	1	5	5	5	0	0	0	0	0	0	0	5	0	0	0	0	0	0	0	0	5	0	0	0	0	0	0	0	0	5	0	5	5	5	162.46	1411	1411	1	5	0	16.73	0	0	0
sp|Q15287|RNPS1_HUMAN	sp|Q15287|RNPS1_HUMAN	5	5	5	sp|Q15287|RNPS1_HUMAN RNA-binding protein with serine-rich domain 1 OS=Homo sapiens OX=9606 GN=RNPS1 PE=1 SV=1	1	5	5	5	2	1	1	3	2	3	1	4	3	2	1	1	3	2	3	1	4	3	2	1	1	3	2	3	1	4	3	23.3	23.3	23.3	34.208	305	305	1	20	0	28.086	13.8	3.9	8.9
sp|Q15459|SF3A1_HUMAN	sp|Q15459|SF3A1_HUMAN	5	5	5	sp|Q15459|SF3A1_HUMAN Splicing factor 3A subunit 1 OS=Homo sapiens OX=9606 GN=SF3A1 PE=1 SV=1	1	5	5	5	1	0	0	0	1	3	2	3	3	1	0	0	0	1	3	2	3	3	1	0	0	0	1	3	2	3	3	11.9	11.9	11.9	88.885	793	793	1	13	0	17.879	3.7	0	0
sp|Q15853|USF2_HUMAN	sp|Q15853|USF2_HUMAN	5	5	3	sp|Q15853|USF2_HUMAN Upstream stimulatory factor 2 OS=Homo sapiens OX=9606 GN=USF2 PE=1 SV=1	1	5	5	3	3	4	2	3	4	2	3	4	1	3	4	2	3	4	2	3	4	1	2	2	1	2	2	1	2	2	0	14.7	14.7	11.3	36.954	346	346	1	26	0	22.842	10.1	10.7	7.5
sp|Q16649|NFIL3_HUMAN	sp|Q16649|NFIL3_HUMAN	5	5	5	sp|Q16649|NFIL3_HUMAN Nuclear factor interleukin-3-regulated protein OS=Homo sapiens OX=9606 GN=NFIL3 PE=1 SV=2	1	5	5	5	0	2	1	1	3	3	1	3	1	0	2	1	1	3	3	1	3	1	0	2	1	1	3	3	1	3	1	12.3	12.3	12.3	51.471	462	462	1	15	0	11.157	0	6.1	3.2
sp|Q16698|DECR_HUMAN	sp|Q16698|DECR_HUMAN	5	5	5	sp|Q16698|DECR_HUMAN 2,4-dienoyl-CoA reductase, mitochondrial OS=Homo sapiens OX=9606 GN=DECR1 PE=1 SV=1	1	5	5	5	0	1	1	2	2	4	4	3	2	0	1	1	2	2	4	4	3	2	0	1	1	2	2	4	4	3	2	21.8	21.8	21.8	36.067	335	335	1	19	0	40.435	0	3.9	3.9
sp|Q2PZI1|D19L1_HUMAN;sp|Q6NUT2|D19L2_HUMAN	sp|Q2PZI1|D19L1_HUMAN	5;2	5;2	5;2	sp|Q2PZI1|D19L1_HUMAN Probable C-mannosyltransferase DPY19L1 OS=Homo sapiens OX=9606 GN=DPY19L1 PE=2 SV=1	2	5	5	5	0	0	0	2	2	1	0	0	2	0	0	0	2	2	1	0	0	2	0	0	0	2	2	1	0	0	2	10.2	10.2	10.2	77.318	675	675;758	1	8	0	12.134	0	0	0
sp|Q53GL0|PKHO1_HUMAN	sp|Q53GL0|PKHO1_HUMAN	5	5	5	sp|Q53GL0|PKHO1_HUMAN Pleckstrin homology domain-containing family O member 1 OS=Homo sapiens OX=9606 GN=PLEKHO1 PE=1 SV=2	1	5	5	5	0	2	1	2	2	4	0	1	2	0	2	1	2	2	4	0	1	2	0	2	1	2	2	4	0	1	2	18.8	18.8	18.8	46.236	409	409	1	14	0	17.375	0	7.6	3.2
sp|Q5QJE6|TDIF2_HUMAN	sp|Q5QJE6|TDIF2_HUMAN	5	5	5	sp|Q5QJE6|TDIF2_HUMAN Deoxynucleotidyltransferase terminal-interacting protein 2 OS=Homo sapiens OX=9606 GN=DNTTIP2 PE=1 SV=2	1	5	5	5	0	0	0	0	1	5	2	3	2	0	0	0	0	1	5	2	3	2	0	0	0	0	1	5	2	3	2	10.1	10.1	10.1	84.468	756	756	1	14	0	14.038	0	0	0
sp|Q5SRE5|NU188_HUMAN	sp|Q5SRE5|NU188_HUMAN	5	5	5	sp|Q5SRE5|NU188_HUMAN Nucleoporin NUP188 homolog OS=Homo sapiens OX=9606 GN=NUP188 PE=1 SV=1	1	5	5	5	0	1	0	0	1	2	1	1	0	0	1	0	0	1	2	1	1	0	0	1	0	0	1	2	1	1	0	4.3	4.3	4.3	196.04	1749	1749	1	7	0.00063171	6.6978	0	1	0
sp|Q6IBS0|TWF2_HUMAN	sp|Q6IBS0|TWF2_HUMAN	5	4	4	sp|Q6IBS0|TWF2_HUMAN Twinfilin-2 OS=Homo sapiens OX=9606 GN=TWF2 PE=1 SV=2	1	5	4	4	0	1	0	3	2	4	1	4	2	0	1	0	3	2	3	1	4	2	0	1	0	3	2	3	1	4	2	22.9	20.9	20.9	39.548	349	349	1	20	0	37.217	0	5.4	0
sp|Q6PK04|CC137_HUMAN	sp|Q6PK04|CC137_HUMAN	5	5	5	sp|Q6PK04|CC137_HUMAN Coiled-coil domain-containing protein 137 OS=Homo sapiens OX=9606 GN=CCDC137 PE=1 SV=1	1	5	5	5	0	2	1	3	2	5	1	2	2	0	2	1	3	2	5	1	2	2	0	2	1	3	2	5	1	2	2	19.4	19.4	19.4	33.231	289	289	1	19	0	10.286	0	8	3.1
sp|Q6XE24|RBMS3_HUMAN	sp|Q6XE24|RBMS3_HUMAN	5	4	4	sp|Q6XE24|RBMS3_HUMAN RNA-binding motif, single-stranded-interacting protein 3 OS=Homo sapiens OX=9606 GN=RBMS3 PE=1 SV=1	1	5	4	4	5	5	4	5	4	3	5	3	3	4	4	3	4	3	2	4	2	2	4	4	3	4	3	2	4	2	2	25.2	21.7	21.7	47.839	437	437	1	29	0	37.855	25.2	25.2	22.2
sp|Q6ZRS2|SRCAP_HUMAN	sp|Q6ZRS2|SRCAP_HUMAN	5	5	5	sp|Q6ZRS2|SRCAP_HUMAN Helicase SRCAP OS=Homo sapiens OX=9606 GN=SRCAP PE=1 SV=3	1	5	5	5	1	2	0	3	1	4	2	2	2	1	2	0	3	1	4	2	2	2	1	2	0	3	1	4	2	2	2	1.9	1.9	1.9	343.55	3230	3230	1	17	0	10.335	0.3	0.6	0
sp|Q7L1Q6|BZW1_HUMAN	sp|Q7L1Q6|BZW1_HUMAN	5	5	5	sp|Q7L1Q6|BZW1_HUMAN Basic leucine zipper and W2 domain-containing protein 1 OS=Homo sapiens OX=9606 GN=BZW1 PE=1 SV=1	1	5	5	5	0	0	0	0	1	2	2	5	2	0	0	0	0	1	2	2	5	2	0	0	0	0	1	2	2	5	2	14.3	14.3	14.3	48.043	419	419	1	13	0	7.4108	0	0	0
sp|Q7L311|ARMX2_HUMAN	sp|Q7L311|ARMX2_HUMAN	5	5	5	sp|Q7L311|ARMX2_HUMAN Armadillo repeat-containing X-linked protein 2 OS=Homo sapiens OX=9606 GN=ARMCX2 PE=2 SV=1	1	5	5	5	0	1	0	2	3	4	1	2	2	0	1	0	2	3	4	1	2	2	0	1	0	2	3	4	1	2	2	13	13	13	65.683	632	632	1	15	0	42.238	0	2.2	0
sp|Q8IX01|SUGP2_HUMAN	sp|Q8IX01|SUGP2_HUMAN	5	5	5	sp|Q8IX01|SUGP2_HUMAN SURP and G-patch domain-containing protein 2 OS=Homo sapiens OX=9606 GN=SUGP2 PE=1 SV=2	1	5	5	5	0	2	2	2	2	2	1	2	2	0	2	2	2	2	2	1	2	2	0	2	2	2	2	2	1	2	2	7.5	7.5	7.5	120.21	1082	1082	1	15	0	21.387	0	3.7	4.2
sp|Q8IXM2|BAP18_HUMAN	sp|Q8IXM2|BAP18_HUMAN	5	5	5	sp|Q8IXM2|BAP18_HUMAN Chromatin complexes subunit BAP18 OS=Homo sapiens OX=9606 GN=BAP18 PE=1 SV=1	1	5	5	5	3	3	1	2	1	4	2	3	1	3	3	1	2	1	4	2	3	1	3	3	1	2	1	4	2	3	1	51.7	51.7	51.7	17.9	172	172	1	20	0	28.928	34.9	25.6	11.6
sp|Q8IYM9|TRI22_HUMAN	sp|Q8IYM9|TRI22_HUMAN	5	5	5	sp|Q8IYM9|TRI22_HUMAN E3 ubiquitin-protein ligase TRIM22 OS=Homo sapiens OX=9606 GN=TRIM22 PE=1 SV=1	1	5	5	5	1	1	0	3	2	0	3	4	3	1	1	0	3	2	0	3	4	3	1	1	0	3	2	0	3	4	3	13.3	13.3	13.3	56.947	498	498	1	17	0	10.638	2.4	2.4	0
sp|Q8NBJ5|GT251_HUMAN	sp|Q8NBJ5|GT251_HUMAN	5	5	5	sp|Q8NBJ5|GT251_HUMAN Procollagen galactosyltransferase 1 OS=Homo sapiens OX=9606 GN=COLGALT1 PE=1 SV=1	1	5	5	5	0	0	0	2	0	2	3	3	3	0	0	0	2	0	2	3	3	3	0	0	0	2	0	2	3	3	3	9.2	9.2	9.2	71.635	622	622	1	14	0	8.712	0	0	0
sp|Q8NFZ0|FBH1_HUMAN	sp|Q8NFZ0|FBH1_HUMAN	5	5	5	sp|Q8NFZ0|FBH1_HUMAN F-box DNA helicase 1 OS=Homo sapiens OX=9606 GN=FBH1 PE=1 SV=2	1	5	5	5	2	3	2	0	1	1	5	1	1	2	3	2	0	1	1	5	1	1	2	3	2	0	1	1	5	1	1	5.8	5.8	5.8	117.68	1043	1043	1	16	0	12.763	2.8	3.5	2.8
sp|Q8TDB6|DTX3L_HUMAN	sp|Q8TDB6|DTX3L_HUMAN	5	5	5	sp|Q8TDB6|DTX3L_HUMAN E3 ubiquitin-protein ligase DTX3L OS=Homo sapiens OX=9606 GN=DTX3L PE=1 SV=1	1	5	5	5	1	0	1	2	1	1	1	4	2	1	0	1	2	1	1	1	4	2	1	0	1	2	1	1	1	4	2	9.7	9.7	9.7	83.553	740	740	1	14	0	35.374	2	0	2
sp|Q8WUM0|NU133_HUMAN	sp|Q8WUM0|NU133_HUMAN	5	5	5	sp|Q8WUM0|NU133_HUMAN Nuclear pore complex protein Nup133 OS=Homo sapiens OX=9606 GN=NUP133 PE=1 SV=2	1	5	5	5	2	0	0	0	0	3	0	2	2	2	0	0	0	0	3	0	2	2	2	0	0	0	0	3	0	2	2	6.7	6.7	6.7	128.98	1156	1156	1	9	0	10.139	3.2	0	0
sp|Q8WWN8|ARAP3_HUMAN	sp|Q8WWN8|ARAP3_HUMAN	5	5	5	sp|Q8WWN8|ARAP3_HUMAN Arf-GAP with Rho-GAP domain, ANK repeat and PH domain-containing protein 3 OS=Homo sapiens OX=9606 GN=ARAP3 PE=1 SV=1	1	5	5	5	0	0	0	1	2	4	0	2	1	0	0	0	1	2	4	0	2	1	0	0	0	1	2	4	0	2	1	4.7	4.7	4.7	169.84	1544	1544	1	10	0	8.6453	0	0	0
sp|Q92522|H1X_HUMAN	sp|Q92522|H1X_HUMAN	5	5	5	sp|Q92522|H1X_HUMAN Histone H1x OS=Homo sapiens OX=9606 GN=H1FX PE=1 SV=1	1	5	5	5	3	3	3	3	4	3	3	4	3	3	3	3	3	4	3	3	4	3	3	3	3	3	4	3	3	4	3	31	31	31	22.487	213	213	1	29	0	26.833	17.8	17.4	16.9
sp|Q92878|RAD50_HUMAN	sp|Q92878|RAD50_HUMAN	5	5	5	sp|Q92878|RAD50_HUMAN DNA repair protein RAD50 OS=Homo sapiens OX=9606 GN=RAD50 PE=1 SV=1	1	5	5	5	0	2	1	1	1	1	0	3	0	0	2	1	1	1	1	0	3	0	0	2	1	1	1	1	0	3	0	4.7	4.7	4.7	153.89	1312	1312	1	9	0	10.946	0	1.7	0.9
sp|Q969G5|CAVN3_HUMAN	sp|Q969G5|CAVN3_HUMAN	5	5	5	sp|Q969G5|CAVN3_HUMAN Caveolae-associated protein 3 OS=Homo sapiens OX=9606 GN=CAVIN3 PE=1 SV=3	1	5	5	5	1	2	1	4	5	5	3	4	3	1	2	1	4	5	5	3	4	3	1	2	1	4	5	5	3	4	3	21.8	21.8	21.8	27.701	261	261	1	33	0	23.563	4.2	8.8	4.2
sp|Q96A72|MGN2_HUMAN;sp|P61326|MGN_HUMAN	sp|Q96A72|MGN2_HUMAN;sp|P61326|MGN_HUMAN	5;4	5;4	5;4	sp|Q96A72|MGN2_HUMAN Protein mago nashi homolog 2 OS=Homo sapiens OX=9606 GN=MAGOHB PE=1 SV=1;sp|P61326|MGN_HUMAN Protein mago nashi homolog OS=Homo sapiens OX=9606 GN=MAGOH PE=1 SV=1	2	5	5	5	0	1	0	3	1	1	2	2	2	0	1	0	3	1	1	2	2	2	0	1	0	3	1	1	2	2	2	49.3	49.3	49.3	17.276	148	148;146	1	12	0	14.549	0	13.5	0
sp|Q96AY3|FKB10_HUMAN	sp|Q96AY3|FKB10_HUMAN	5	5	5	sp|Q96AY3|FKB10_HUMAN Peptidyl-prolyl cis-trans isomerase FKBP10 OS=Homo sapiens OX=9606 GN=FKBP10 PE=1 SV=1	1	5	5	5	0	2	1	2	3	2	4	2	3	0	2	1	2	3	2	4	2	3	0	2	1	2	3	2	4	2	3	12.9	12.9	12.9	64.244	582	582	1	19	0	11.117	0	4.1	2.1
sp|Q96C36|P5CR2_HUMAN	sp|Q96C36|P5CR2_HUMAN	5	5	5	sp|Q96C36|P5CR2_HUMAN Pyrroline-5-carboxylate reductase 2 OS=Homo sapiens OX=9606 GN=PYCR2 PE=1 SV=1	1	5	5	5	1	1	1	5	4	4	1	3	4	1	1	1	5	4	4	1	3	4	1	1	1	5	4	4	1	3	4	21.9	21.9	21.9	33.637	320	320	1	24	0	22.788	3.1	3.1	3.1
sp|Q96EP5|DAZP1_HUMAN	sp|Q96EP5|DAZP1_HUMAN	5	5	5	sp|Q96EP5|DAZP1_HUMAN DAZ-associated protein 1 OS=Homo sapiens OX=9606 GN=DAZAP1 PE=1 SV=1	1	5	5	5	4	4	4	3	3	4	4	5	4	4	4	4	3	3	4	4	5	4	4	4	4	3	3	4	4	5	4	20.6	20.6	20.6	43.383	407	407	1	72	0	42.365	17	17	17
sp|Q96FQ6|S10AG_HUMAN	sp|Q96FQ6|S10AG_HUMAN	5	5	5	sp|Q96FQ6|S10AG_HUMAN Protein S100-A16 OS=Homo sapiens OX=9606 GN=S100A16 PE=1 SV=1	1	5	5	5	2	2	2	2	5	3	5	4	4	2	2	2	2	5	3	5	4	4	2	2	2	2	5	3	5	4	4	63.1	63.1	63.1	11.801	103	103	1	30	0	22.762	29.1	29.1	29.1
sp|Q96T76|MMS19_HUMAN	sp|Q96T76|MMS19_HUMAN	5	5	5	sp|Q96T76|MMS19_HUMAN MMS19 nucleotide excision repair protein homolog OS=Homo sapiens OX=9606 GN=MMS19 PE=1 SV=2	1	5	5	5	0	1	0	0	3	2	1	3	1	0	1	0	0	3	2	1	3	1	0	1	0	0	3	2	1	3	1	8.5	8.5	8.5	113.29	1030	1030	1	11	0	11.631	0	1.2	0
sp|Q99081|HTF4_HUMAN	sp|Q99081|HTF4_HUMAN	5	5	3	sp|Q99081|HTF4_HUMAN Transcription factor 12 OS=Homo sapiens OX=9606 GN=TCF12 PE=1 SV=1	1	5	5	3	2	2	1	3	2	3	2	2	2	2	2	1	3	2	3	2	2	2	1	1	0	2	1	1	1	1	1	12.9	12.9	8.8	72.964	682	682	1	19	0	35	5.1	5.1	2.8
sp|Q9BQE5|APOL2_HUMAN	sp|Q9BQE5|APOL2_HUMAN	5	5	5	sp|Q9BQE5|APOL2_HUMAN Apolipoprotein L2 OS=Homo sapiens OX=9606 GN=APOL2 PE=1 SV=1	1	5	5	5	0	0	0	3	1	2	3	4	2	0	0	0	3	1	2	3	4	2	0	0	0	3	1	2	3	4	2	20.2	20.2	20.2	37.092	337	337	1	19	0	12.329	0	0	0
sp|Q9BSD7|NTPCR_HUMAN	sp|Q9BSD7|NTPCR_HUMAN	5	5	5	sp|Q9BSD7|NTPCR_HUMAN Cancer-related nucleoside-triphosphatase OS=Homo sapiens OX=9606 GN=NTPCR PE=1 SV=1	1	5	5	5	2	3	1	4	3	5	4	3	5	2	3	1	4	3	5	4	3	5	2	3	1	4	3	5	4	3	5	40.5	40.5	40.5	20.713	190	190	1	37	0	40.324	17.4	25.3	7.9
sp|Q9BXY0|MAK16_HUMAN	sp|Q9BXY0|MAK16_HUMAN	5	5	5	sp|Q9BXY0|MAK16_HUMAN Protein MAK16 homolog OS=Homo sapiens OX=9606 GN=MAK16 PE=1 SV=2	1	5	5	5	1	3	2	2	2	5	2	3	4	1	3	2	2	2	5	2	3	4	1	3	2	2	2	5	2	3	4	24.7	24.7	24.7	35.368	300	300	1	28	0	29.541	4.3	13.7	9
sp|Q9BY77|PDIP3_HUMAN	sp|Q9BY77|PDIP3_HUMAN	5	5	5	sp|Q9BY77|PDIP3_HUMAN Polymerase delta-interacting protein 3 OS=Homo sapiens OX=9606 GN=POLDIP3 PE=1 SV=2	1	5	5	5	0	0	0	1	1	4	0	1	0	0	0	0	1	1	4	0	1	0	0	0	0	1	1	4	0	1	0	12.6	12.6	12.6	46.089	421	421	1	7	0	8.7444	0	0	0
sp|Q9BZ95|NSD3_HUMAN	sp|Q9BZ95|NSD3_HUMAN	5	5	5	sp|Q9BZ95|NSD3_HUMAN Histone-lysine N-methyltransferase NSD3 OS=Homo sapiens OX=9606 GN=NSD3 PE=1 SV=1	1	5	5	5	1	2	0	0	1	2	1	0	0	1	2	0	0	1	2	1	0	0	1	2	0	0	1	2	1	0	0	6.6	6.6	6.6	161.61	1437	1437	1	7	0	11.256	0.7	2.2	0
sp|Q9BZZ5|API5_HUMAN	sp|Q9BZZ5|API5_HUMAN	5	5	5	sp|Q9BZZ5|API5_HUMAN Apoptosis inhibitor 5 OS=Homo sapiens OX=9606 GN=API5 PE=1 SV=3	1	5	5	5	4	3	3	1	2	4	2	3	3	4	3	3	1	2	4	2	3	3	4	3	3	1	2	4	2	3	3	13	13	13	59.004	524	524	1	27	0	32.838	9.9	7.8	7.8
sp|Q9H8H0|NOL11_HUMAN	sp|Q9H8H0|NOL11_HUMAN	5	5	5	sp|Q9H8H0|NOL11_HUMAN Nucleolar protein 11 OS=Homo sapiens OX=9606 GN=NOL11 PE=1 SV=1	1	5	5	5	0	1	0	0	0	4	2	1	1	0	1	0	0	0	4	2	1	1	0	1	0	0	0	4	2	1	1	11.7	11.7	11.7	81.123	719	719	1	10	0	12.722	0	2.6	0
sp|Q9H930|SP14L_HUMAN	sp|Q9H930|SP14L_HUMAN	5	5	5	sp|Q9H930|SP14L_HUMAN Nuclear body protein SP140-like protein OS=Homo sapiens OX=9606 GN=SP140L PE=1 SV=3	1	5	5	5	2	2	2	3	1	4	3	4	3	2	2	2	3	1	4	3	4	3	2	2	2	3	1	4	3	4	3	7.2	7.2	7.2	67.005	580	580	1	24	0	9.5369	3.8	3.8	3.4
sp|Q9H9Y2|RPF1_HUMAN	sp|Q9H9Y2|RPF1_HUMAN	5	5	5	sp|Q9H9Y2|RPF1_HUMAN Ribosome production factor 1 OS=Homo sapiens OX=9606 GN=RPF1 PE=1 SV=2	1	5	5	5	0	0	0	1	0	4	2	0	0	0	0	0	1	0	4	2	0	0	0	0	0	1	0	4	2	0	0	18.3	18.3	18.3	40.11	349	349	1	7	0	7.7121	0	0	0
sp|Q9HB58|SP110_HUMAN	sp|Q9HB58|SP110_HUMAN	5	5	5	sp|Q9HB58|SP110_HUMAN Sp110 nuclear body protein OS=Homo sapiens OX=9606 GN=SP110 PE=1 SV=5	1	5	5	5	0	1	0	2	1	2	2	4	4	0	1	0	2	1	2	2	4	4	0	1	0	2	1	2	2	4	4	7.1	7.1	7.1	78.395	689	689	1	16	0	62.639	0	2.5	0
sp|Q9NQ55|SSF1_HUMAN	sp|Q9NQ55|SSF1_HUMAN	5	5	5	sp|Q9NQ55|SSF1_HUMAN Suppressor of SWI4 1 homolog OS=Homo sapiens OX=9606 GN=PPAN PE=2 SV=1	1	5	5	5	0	0	0	3	1	4	3	2	2	0	0	0	3	1	4	3	2	2	0	0	0	3	1	4	3	2	2	11.4	11.4	11.4	53.193	473	473	1	15	0	13.187	0	0	0
sp|Q9NQZ2|SAS10_HUMAN	sp|Q9NQZ2|SAS10_HUMAN	5	5	5	sp|Q9NQZ2|SAS10_HUMAN Something about silencing protein 10 OS=Homo sapiens OX=9606 GN=UTP3 PE=1 SV=1	1	5	5	5	0	0	1	1	0	4	0	1	1	0	0	1	1	0	4	0	1	1	0	0	1	1	0	4	0	1	1	16.5	16.5	16.5	54.557	479	479	1	9	0	18.781	0	0	1.9
sp|Q9NR31|SAR1A_HUMAN	sp|Q9NR31|SAR1A_HUMAN	5	5	3	sp|Q9NR31|SAR1A_HUMAN GTP-binding protein SAR1a OS=Homo sapiens OX=9606 GN=SAR1A PE=1 SV=1	1	5	5	3	2	3	1	4	5	3	3	4	3	2	3	1	4	5	3	3	4	3	1	2	1	2	3	1	2	2	2	44.4	44.4	34.8	22.367	198	198	1	37	0	64.055	15.7	23.2	11.6
sp|Q9NU22|MDN1_HUMAN	sp|Q9NU22|MDN1_HUMAN	5	5	5	sp|Q9NU22|MDN1_HUMAN Midasin OS=Homo sapiens OX=9606 GN=MDN1 PE=1 SV=2	1	5	5	5	2	0	0	0	0	2	0	1	1	2	0	0	0	0	2	0	1	1	2	0	0	0	0	2	0	1	1	1.7	1.7	1.7	632.81	5596	5596	1	6	0	9.4991	0.6	0	0
sp|Q9NUQ6|SPS2L_HUMAN	sp|Q9NUQ6|SPS2L_HUMAN	5	5	5	sp|Q9NUQ6|SPS2L_HUMAN SPATS2-like protein OS=Homo sapiens OX=9606 GN=SPATS2L PE=1 SV=2	1	5	5	5	0	3	1	2	2	2	1	2	4	0	3	1	2	2	2	1	2	4	0	3	1	2	2	2	1	2	4	13.6	13.6	13.6	61.728	558	558	1	19	0	13.918	0	7	2.3
sp|Q9NV31|IMP3_HUMAN	sp|Q9NV31|IMP3_HUMAN	5	5	5	sp|Q9NV31|IMP3_HUMAN U3 small nucleolar ribonucleoprotein protein IMP3 OS=Homo sapiens OX=9606 GN=IMP3 PE=1 SV=1	1	5	5	5	2	1	1	2	1	4	3	2	3	2	1	1	2	1	4	3	2	3	2	1	1	2	1	4	3	2	3	41.8	41.8	41.8	21.85	184	184	1	19	0	14.621	15.2	5.4	5.4
sp|Q9NY15|STAB1_HUMAN	sp|Q9NY15|STAB1_HUMAN	5	5	5	sp|Q9NY15|STAB1_HUMAN Stabilin-1 OS=Homo sapiens OX=9606 GN=STAB1 PE=1 SV=3	1	5	5	5	1	1	1	2	2	2	1	1	1	1	1	1	2	2	2	1	1	1	1	1	1	2	2	2	1	1	1	3.2	3.2	3.2	275.48	2570	2570	1	12	0	16.801	0.6	0.6	0.5
sp|Q9NYF8|BCLF1_HUMAN	sp|Q9NYF8|BCLF1_HUMAN	5	4	4	sp|Q9NYF8|BCLF1_HUMAN Bcl-2-associated transcription factor 1 OS=Homo sapiens OX=9606 GN=BCLAF1 PE=1 SV=2	1	5	4	4	0	0	0	0	0	5	0	0	0	0	0	0	0	0	4	0	0	0	0	0	0	0	0	4	0	0	0	7.3	6.1	6.1	106.12	920	920	1	4	0	8.4732	0	0	0
sp|Q9NZJ7|MTCH1_HUMAN	sp|Q9NZJ7|MTCH1_HUMAN	5	5	5	sp|Q9NZJ7|MTCH1_HUMAN Mitochondrial carrier homolog 1 OS=Homo sapiens OX=9606 GN=MTCH1 PE=1 SV=1	1	5	5	5	0	1	0	3	2	1	0	1	1	0	1	0	3	2	1	0	1	1	0	1	0	3	2	1	0	1	1	23.9	23.9	23.9	41.544	389	389	1	10	0	9.5088	0	10	0
sp|Q9P2D1|CHD7_HUMAN	sp|Q9P2D1|CHD7_HUMAN	5	5	5	sp|Q9P2D1|CHD7_HUMAN Chromodomain-helicase-DNA-binding protein 7 OS=Homo sapiens OX=9606 GN=CHD7 PE=1 SV=3	1	5	5	5	1	3	2	1	1	4	1	1	2	1	3	2	1	1	4	1	1	2	1	3	2	1	1	4	1	1	2	2.6	2.6	2.6	335.92	2997	2997	1	16	0	12.942	0.4	1.3	0.9
sp|Q9UBF2|COPG2_HUMAN	sp|Q9UBF2|COPG2_HUMAN	5	3	3	sp|Q9UBF2|COPG2_HUMAN Coatomer subunit gamma-2 OS=Homo sapiens OX=9606 GN=COPG2 PE=1 SV=1	1	5	3	3	2	3	1	2	3	3	3	2	3	0	1	0	0	1	1	1	0	1	0	1	0	0	1	1	1	0	1	7.7	5.4	5.4	97.621	871	871	1	5	0.00059137	5.4097	2.3	3.7	1.4
sp|Q9UBU9|NXF1_HUMAN	sp|Q9UBU9|NXF1_HUMAN	5	5	5	sp|Q9UBU9|NXF1_HUMAN Nuclear RNA export factor 1 OS=Homo sapiens OX=9606 GN=NXF1 PE=1 SV=1	1	5	5	5	0	1	1	2	3	4	2	2	3	0	1	1	2	3	4	2	2	3	0	1	1	2	3	4	2	2	3	12.9	12.9	12.9	70.182	619	619	1	18	0	21.245	0	2.6	2.6
sp|Q9UH65|SWP70_HUMAN	sp|Q9UH65|SWP70_HUMAN	5	5	5	sp|Q9UH65|SWP70_HUMAN Switch-associated protein 70 OS=Homo sapiens OX=9606 GN=SWAP70 PE=1 SV=1	1	5	5	5	0	0	0	2	1	2	2	3	0	0	0	0	2	1	2	2	3	0	0	0	0	2	1	2	2	3	0	9.4	9.4	9.4	68.997	585	585	1	12	0	25.567	0	0	0
sp|Q9UJZ1|STML2_HUMAN	sp|Q9UJZ1|STML2_HUMAN	5	5	5	sp|Q9UJZ1|STML2_HUMAN Stomatin-like protein 2, mitochondrial OS=Homo sapiens OX=9606 GN=STOML2 PE=1 SV=1	1	5	5	5	1	0	1	2	3	0	2	4	3	1	0	1	2	3	0	2	4	3	1	0	1	2	3	0	2	4	3	24.4	24.4	24.4	38.534	356	356	1	16	0	14.715	4.2	0	4.2
sp|Q9UMS4|PRP19_HUMAN	sp|Q9UMS4|PRP19_HUMAN	5	5	5	sp|Q9UMS4|PRP19_HUMAN Pre-mRNA-processing factor 19 OS=Homo sapiens OX=9606 GN=PRPF19 PE=1 SV=1	1	5	5	5	2	5	2	1	2	1	1	1	0	2	5	2	1	2	1	1	1	0	2	5	2	1	2	1	1	1	0	19	19	19	55.18	504	504	1	16	0	40.197	6.3	19	11.7
sp|Q9UNM6|PSD13_HUMAN	sp|Q9UNM6|PSD13_HUMAN	5	5	5	sp|Q9UNM6|PSD13_HUMAN 26S proteasome non-ATPase regulatory subunit 13 OS=Homo sapiens OX=9606 GN=PSMD13 PE=1 SV=2	1	5	5	5	0	0	0	0	2	2	1	3	1	0	0	0	0	2	2	1	3	1	0	0	0	0	2	2	1	3	1	18.1	18.1	18.1	42.945	376	376	1	10	0	12.269	0	0	0
sp|Q9UPW0|FOXJ3_HUMAN;sp|Q92949|FOXJ1_HUMAN;sp|P32314|FOXN2_HUMAN;sp|P55316|FOXG1_HUMAN;sp|O00409|FOXN3_HUMAN;sp|Q96NZ1|FOXN4_HUMAN;sp|O15353|FOXN1_HUMAN	sp|Q9UPW0|FOXJ3_HUMAN	5;1;1;1;1;1;1	5;1;1;1;1;1;1	4;0;0;0;0;0;0	sp|Q9UPW0|FOXJ3_HUMAN Forkhead box protein J3 OS=Homo sapiens OX=9606 GN=FOXJ3 PE=1 SV=2	7	5	5	4	2	4	3	1	3	4	2	2	3	2	4	3	1	3	4	2	2	3	2	4	2	1	3	3	2	2	2	10.6	10.6	9.5	68.96	622	622;421;431;489;490;517;648	1	26	0	50.443	5.3	9.5	6.6
sp|Q9UQ03|COR2B_HUMAN	sp|Q9UQ03|COR2B_HUMAN	5	5	5	sp|Q9UQ03|COR2B_HUMAN Coronin-2B OS=Homo sapiens OX=9606 GN=CORO2B PE=1 SV=4	1	5	5	5	0	0	0	0	0	5	0	0	0	0	0	0	0	0	5	0	0	0	0	0	0	0	0	5	0	0	0	15.4	15.4	15.4	54.953	480	480	1	5	0	9.5163	0	0	0
sp|Q9Y277|VDAC3_HUMAN	sp|Q9Y277|VDAC3_HUMAN	5	5	5	sp|Q9Y277|VDAC3_HUMAN Voltage-dependent anion-selective channel protein 3 OS=Homo sapiens OX=9606 GN=VDAC3 PE=1 SV=1	1	5	5	5	5	4	4	4	2	4	4	3	3	5	4	4	4	2	4	4	3	3	5	4	4	4	2	4	4	3	3	28.3	28.3	28.3	30.658	283	283	1	35	0	39.354	28.3	23.7	22.3
sp|Q9Y2H6|FND3A_HUMAN	sp|Q9Y2H6|FND3A_HUMAN	5	5	5	sp|Q9Y2H6|FND3A_HUMAN Fibronectin type-III domain-containing protein 3A OS=Homo sapiens OX=9606 GN=FNDC3A PE=1 SV=4	1	5	5	5	0	1	0	5	2	2	1	2	1	0	1	0	5	2	2	1	2	1	0	1	0	5	2	2	1	2	1	6	6	6	131.85	1198	1198	1	14	0	10.476	0	1.4	0
sp|Q9Y305|ACOT9_HUMAN	sp|Q9Y305|ACOT9_HUMAN	5	5	5	sp|Q9Y305|ACOT9_HUMAN Acyl-coenzyme A thioesterase 9, mitochondrial OS=Homo sapiens OX=9606 GN=ACOT9 PE=1 SV=2	1	5	5	5	2	0	0	3	2	2	2	3	1	2	0	0	3	2	2	2	3	1	2	0	0	3	2	2	2	3	1	13.2	13.2	13.2	49.901	439	439	1	15	0	8.7746	5.9	0	0
sp|Q9Y3C1|NOP16_HUMAN	sp|Q9Y3C1|NOP16_HUMAN	5	5	5	sp|Q9Y3C1|NOP16_HUMAN Nucleolar protein 16 OS=Homo sapiens OX=9606 GN=NOP16 PE=1 SV=2	1	5	5	5	0	2	0	2	1	5	0	2	3	0	2	0	2	1	5	0	2	3	0	2	0	2	1	5	0	2	3	38.2	38.2	38.2	21.188	178	178	1	15	0	46.558	0	14	0
sp|Q9Y3Z3|SAMH1_HUMAN	sp|Q9Y3Z3|SAMH1_HUMAN	5	5	5	sp|Q9Y3Z3|SAMH1_HUMAN Deoxynucleoside triphosphate triphosphohydrolase SAMHD1 OS=Homo sapiens OX=9606 GN=SAMHD1 PE=1 SV=2	1	5	5	5	1	1	1	2	3	2	2	2	3	1	1	1	2	3	2	2	2	3	1	1	1	2	3	2	2	2	3	10.4	10.4	10.4	72.2	626	626	1	20	0	13.39	2.4	2.4	1.9
sp|Q9Y6C9|MTCH2_HUMAN	sp|Q9Y6C9|MTCH2_HUMAN	5	5	5	sp|Q9Y6C9|MTCH2_HUMAN Mitochondrial carrier homolog 2 OS=Homo sapiens OX=9606 GN=MTCH2 PE=1 SV=1	1	5	5	5	2	3	2	4	4	2	4	4	2	2	3	2	4	4	2	4	4	2	2	3	2	4	4	2	4	4	2	25.1	25.1	25.1	33.331	303	303	1	27	0	14.396	7.6	15.2	9.9
sp|Q9Y6M7|S4A7_HUMAN	sp|Q9Y6M7|S4A7_HUMAN	5	5	5	sp|Q9Y6M7|S4A7_HUMAN Sodium bicarbonate cotransporter 3 OS=Homo sapiens OX=9606 GN=SLC4A7 PE=1 SV=2	1	5	5	5	0	0	0	1	0	0	1	4	0	0	0	0	1	0	0	1	4	0	0	0	0	1	0	0	1	4	0	7.2	7.2	7.2	136.04	1214	1214	1	6	0	21.493	0	0	0
sp|A6NHQ2|FBLL1_HUMAN	sp|A6NHQ2|FBLL1_HUMAN	4	2	2	sp|A6NHQ2|FBLL1_HUMAN rRNA/tRNA 2-O-methyltransferase fibrillarin-like protein 1 OS=Homo sapiens OX=9606 GN=FBLL1 PE=3 SV=2	1	4	2	2	3	3	3	3	2	3	2	2	4	1	1	1	1	1	1	1	1	2	1	1	1	1	1	1	1	1	2	11.4	3.6	3.6	34.803	334	334	1	10	0.00055096	4.4796	11.1	11.1	11.1
sp|O00629|IMA3_HUMAN	sp|O00629|IMA3_HUMAN	4	3	3	sp|O00629|IMA3_HUMAN Importin subunit alpha-3 OS=Homo sapiens OX=9606 GN=KPNA4 PE=1 SV=1	1	4	3	3	0	2	1	2	3	2	1	1	1	0	2	1	1	2	1	1	1	1	0	2	1	1	2	1	1	1	1	14.6	11.5	11.5	57.886	521	521	1	10	0	14.518	0	8.3	2.7
sp|O14681|EI24_HUMAN	sp|O14681|EI24_HUMAN	4	4	4	sp|O14681|EI24_HUMAN Etoposide-induced protein 2.4 homolog OS=Homo sapiens OX=9606 GN=EI24 PE=1 SV=4	1	4	4	4	0	0	0	1	3	3	0	1	1	0	0	0	1	3	3	0	1	1	0	0	0	1	3	3	0	1	1	15	15	15	38.964	340	340	1	9	0	7.4291	0	0	0
sp|O14974|MYPT1_HUMAN	sp|O14974|MYPT1_HUMAN	4	4	4	sp|O14974|MYPT1_HUMAN Protein phosphatase 1 regulatory subunit 12A OS=Homo sapiens OX=9606 GN=PPP1R12A PE=1 SV=1	1	4	4	4	0	0	0	1	1	1	0	2	0	0	0	0	1	1	1	0	2	0	0	0	0	1	1	1	0	2	0	5.8	5.8	5.8	115.28	1030	1030	1	6	0.00057571	5.0018	0	0	0
sp|O15042|SR140_HUMAN	sp|O15042|SR140_HUMAN	4	4	4	sp|O15042|SR140_HUMAN U2 snRNP-associated SURP motif-containing protein OS=Homo sapiens OX=9606 GN=U2SURP PE=1 SV=2	1	4	4	4	0	0	2	1	1	0	1	2	0	0	0	2	1	1	0	1	2	0	0	0	2	1	1	0	1	2	0	4.9	4.9	4.9	118.29	1029	1029	1	7	0	7.5936	0	0	2
sp|O15231|ZN185_HUMAN	sp|O15231|ZN185_HUMAN	4	4	4	sp|O15231|ZN185_HUMAN Zinc finger protein 185 OS=Homo sapiens OX=9606 GN=ZNF185 PE=1 SV=3	1	4	4	4	0	0	0	0	3	3	0	0	0	0	0	0	0	3	3	0	0	0	0	0	0	0	3	3	0	0	0	9.6	9.6	9.6	73.525	689	689	1	6	0	7.0524	0	0	0
sp|O15258|RER1_HUMAN	sp|O15258|RER1_HUMAN	4	4	4	sp|O15258|RER1_HUMAN Protein RER1 OS=Homo sapiens OX=9606 GN=RER1 PE=1 SV=1	1	4	4	4	1	1	1	2	3	4	2	3	3	1	1	1	2	3	4	2	3	3	1	1	1	2	3	4	2	3	3	24.5	24.5	24.5	22.958	196	196	1	23	0	23.703	9.2	9.2	9.2
sp|O43159|RRP8_HUMAN	sp|O43159|RRP8_HUMAN	4	4	4	sp|O43159|RRP8_HUMAN Ribosomal RNA-processing protein 8 OS=Homo sapiens OX=9606 GN=RRP8 PE=1 SV=2	1	4	4	4	0	2	0	1	2	4	0	2	1	0	2	0	1	2	4	0	2	1	0	2	0	1	2	4	0	2	1	13.6	13.6	13.6	50.714	456	456	1	12	0	20.694	0	7.5	0
sp|O43395|PRPF3_HUMAN	sp|O43395|PRPF3_HUMAN	4	4	4	sp|O43395|PRPF3_HUMAN U4/U6 small nuclear ribonucleoprotein Prp3 OS=Homo sapiens OX=9606 GN=PRPF3 PE=1 SV=2	1	4	4	4	2	2	0	1	1	0	3	1	2	2	2	0	1	1	0	3	1	2	2	2	0	1	1	0	3	1	2	7.8	7.8	7.8	77.528	683	683	1	12	0	8.814	4.5	4.5	0
sp|O43451|MGA_HUMAN	sp|O43451|MGA_HUMAN	4	4	3	sp|O43451|MGA_HUMAN Maltase-glucoamylase, intestinal OS=Homo sapiens OX=9606 GN=MGAM PE=1 SV=5	1	4	4	3	3	1	3	2	1	1	1	1	1	3	1	3	2	1	1	1	1	1	2	0	2	1	0	0	0	0	1	2.4	2.4	1.7	209.85	1857	1857	1	14	0	29.308	1.6	0.7	2
sp|O43670|ZN207_HUMAN	sp|O43670|ZN207_HUMAN	4	4	4	sp|O43670|ZN207_HUMAN BUB3-interacting and GLEBS motif-containing protein ZNF207 OS=Homo sapiens OX=9606 GN=ZNF207 PE=1 SV=1	1	4	4	4	1	3	2	3	3	2	2	3	2	1	3	2	3	3	2	2	3	2	1	3	2	3	3	2	2	3	2	11.3	11.3	11.3	50.75	478	478	1	21	0	10.859	2.5	7.9	5.2
sp|O60493|SNX3_HUMAN	sp|O60493|SNX3_HUMAN	4	4	4	sp|O60493|SNX3_HUMAN Sorting nexin-3 OS=Homo sapiens OX=9606 GN=SNX3 PE=1 SV=3	1	4	4	4	0	1	0	0	1	1	2	1	3	0	1	0	0	1	1	2	1	3	0	1	0	0	1	1	2	1	3	25.3	25.3	25.3	18.762	162	162	1	9	0.00060643	5.9054	0	6.8	0
sp|O60879|DIAP2_HUMAN	sp|O60879|DIAP2_HUMAN	4	4	4	sp|O60879|DIAP2_HUMAN Protein diaphanous homolog 2 OS=Homo sapiens OX=9606 GN=DIAPH2 PE=1 SV=1	1	4	4	4	0	1	0	0	0	3	0	0	0	0	1	0	0	0	3	0	0	0	0	1	0	0	0	3	0	0	0	5.4	5.4	5.4	125.57	1101	1101	1	4	0	9.0417	0	0.7	0
sp|O75152|ZC11A_HUMAN;sp|A0A1B0GTU1|ZC11B_HUMAN	sp|O75152|ZC11A_HUMAN;sp|A0A1B0GTU1|ZC11B_HUMAN	4;2	4;2	4;2	sp|O75152|ZC11A_HUMAN Zinc finger CCCH domain-containing protein 11A OS=Homo sapiens OX=9606 GN=ZC3H11A PE=1 SV=3;sp|A0A1B0GTU1|ZC11B_HUMAN Zinc finger CCCH domain-containing protein 11B OS=Homo sapiens OX=9606 GN=ZC3H11B PE=4 SV=1	2	4	4	4	1	2	1	1	0	3	0	1	1	1	2	1	1	0	3	0	1	1	1	2	1	1	0	3	0	1	1	6.5	6.5	6.5	89.13	810	810;805	1	10	0	8.4158	1.4	4.1	1.4
sp|O75323|NIPS2_HUMAN	sp|O75323|NIPS2_HUMAN	4	4	4	sp|O75323|NIPS2_HUMAN Protein NipSnap homolog 2 OS=Homo sapiens OX=9606 GN=NIPSNAP2 PE=1 SV=1	1	4	4	4	0	0	0	0	1	3	1	0	1	0	0	0	0	1	3	1	0	1	0	0	0	0	1	3	1	0	1	19.6	19.6	19.6	33.742	286	286	1	6	0	8.1496	0	0	0
sp|O75431|MTX2_HUMAN	sp|O75431|MTX2_HUMAN	4	4	4	sp|O75431|MTX2_HUMAN Metaxin-2 OS=Homo sapiens OX=9606 GN=MTX2 PE=1 SV=1	1	4	4	4	0	1	0	3	2	2	1	3	2	0	1	0	3	2	2	1	3	2	0	1	0	3	2	2	1	3	2	28.1	28.1	28.1	29.763	263	263	1	14	0	67.491	0	4.2	0
sp|O75521|ECI2_HUMAN	sp|O75521|ECI2_HUMAN	4	4	4	sp|O75521|ECI2_HUMAN Enoyl-CoA delta isomerase 2, mitochondrial OS=Homo sapiens OX=9606 GN=ECI2 PE=1 SV=4	1	4	4	4	2	0	0	3	4	2	3	3	2	2	0	0	3	4	2	3	3	2	2	0	0	3	4	2	3	3	2	12.9	12.9	12.9	43.585	394	394	1	20	0	11.233	5.3	0	0
sp|O76003|GLRX3_HUMAN	sp|O76003|GLRX3_HUMAN	4	4	4	sp|O76003|GLRX3_HUMAN Glutaredoxin-3 OS=Homo sapiens OX=9606 GN=GLRX3 PE=1 SV=2	1	4	4	4	1	0	0	1	1	2	0	3	1	1	0	0	1	1	2	0	3	1	1	0	0	1	1	2	0	3	1	22.7	22.7	22.7	37.432	335	335	1	11	0	16.488	7.8	0	0
sp|O94808|GFPT2_HUMAN	sp|O94808|GFPT2_HUMAN	4	2	2	sp|O94808|GFPT2_HUMAN Glutamine--fructose-6-phosphate aminotransferase [isomerizing] 2 OS=Homo sapiens OX=9606 GN=GFPT2 PE=1 SV=3	1	4	2	2	0	1	0	0	2	2	1	3	2	0	1	0	0	0	0	0	1	0	0	1	0	0	0	0	0	1	0	7.3	4.1	4.1	76.93	682	682	1	2	0.0055814	2.6813	0	2.2	0
sp|O94855|SC24D_HUMAN	sp|O94855|SC24D_HUMAN	4	4	4	sp|O94855|SC24D_HUMAN Protein transport protein Sec24D OS=Homo sapiens OX=9606 GN=SEC24D PE=1 SV=2	1	4	4	4	1	1	1	0	4	2	2	2	2	1	1	1	0	4	2	2	2	2	1	1	1	0	4	2	2	2	2	6	6	6	113.01	1032	1032	1	15	0	8.0017	1	1	1
sp|O94989|ARHGF_HUMAN	sp|O94989|ARHGF_HUMAN	4	4	4	sp|O94989|ARHGF_HUMAN Rho guanine nucleotide exchange factor 15 OS=Homo sapiens OX=9606 GN=ARHGEF15 PE=1 SV=4	1	4	4	4	0	0	0	0	2	2	0	0	1	0	0	0	0	2	2	0	0	1	0	0	0	0	2	2	0	0	1	6.4	6.4	6.4	91.939	841	841	1	5	0	7.5698	0	0	0
sp|O95299|NDUAA_HUMAN	sp|O95299|NDUAA_HUMAN	4	4	4	sp|O95299|NDUAA_HUMAN NADH dehydrogenase [ubiquinone] 1 alpha subcomplex subunit 10, mitochondrial OS=Homo sapiens OX=9606 GN=NDUFA10 PE=1 SV=1	1	4	4	4	2	2	0	3	3	4	2	1	2	2	2	0	3	3	4	2	1	2	2	2	0	3	3	4	2	1	2	19.2	19.2	19.2	40.75	355	355	1	19	0	41.581	13.2	13.2	0
sp|O95786|DDX58_HUMAN	sp|O95786|DDX58_HUMAN	4	4	4	sp|O95786|DDX58_HUMAN Probable ATP-dependent RNA helicase DDX58 OS=Homo sapiens OX=9606 GN=DDX58 PE=1 SV=2	1	4	4	4	0	1	0	1	0	0	2	2	4	0	1	0	1	0	0	2	2	4	0	1	0	1	0	0	2	2	4	5.3	5.3	5.3	106.6	925	925	1	10	0	14.364	0	1.5	0
sp|O95831|AIFM1_HUMAN	sp|O95831|AIFM1_HUMAN	4	4	4	sp|O95831|AIFM1_HUMAN Apoptosis-inducing factor 1, mitochondrial OS=Homo sapiens OX=9606 GN=AIFM1 PE=1 SV=1	1	4	4	4	0	0	0	0	2	1	0	0	3	0	0	0	0	2	1	0	0	3	0	0	0	0	2	1	0	0	3	7.7	7.7	7.7	66.9	613	613	1	7	0	7.1794	0	0	0
sp|P03905|NU4M_HUMAN	sp|P03905|NU4M_HUMAN	4	4	4	sp|P03905|NU4M_HUMAN NADH-ubiquinone oxidoreductase chain 4 OS=Homo sapiens OX=9606 GN=MT-ND4 PE=1 SV=1	1	4	4	4	1	0	0	4	2	1	1	3	4	1	0	0	4	2	1	1	3	4	1	0	0	4	2	1	1	3	4	10.9	10.9	10.9	51.58	459	459	1	16	0	30.897	2	0	0
sp|P03915|NU5M_HUMAN	sp|P03915|NU5M_HUMAN	4	4	4	sp|P03915|NU5M_HUMAN NADH-ubiquinone oxidoreductase chain 5 OS=Homo sapiens OX=9606 GN=MT-ND5 PE=1 SV=2	1	4	4	4	0	0	0	2	3	2	1	1	3	0	0	0	2	3	2	1	1	3	0	0	0	2	3	2	1	1	3	10.3	10.3	10.3	67.026	603	603	1	13	0	10.59	0	0	0
sp|P04040|CATA_HUMAN	sp|P04040|CATA_HUMAN	4	4	4	sp|P04040|CATA_HUMAN Catalase OS=Homo sapiens OX=9606 GN=CAT PE=1 SV=3	1	4	4	4	0	1	1	0	0	4	1	0	2	0	1	1	0	0	4	1	0	2	0	1	1	0	0	4	1	0	2	8.5	8.5	8.5	59.755	527	527	1	9	0	7.7824	0	2.8	2.8
sp|P07737|PROF1_HUMAN;CON__P02584	sp|P07737|PROF1_HUMAN	4;1	4;1	4;1	sp|P07737|PROF1_HUMAN Profilin-1 OS=Homo sapiens OX=9606 GN=PFN1 PE=1 SV=2	2	4	4	4	1	2	1	2	1	4	4	4	2	1	2	1	2	1	4	4	4	2	1	2	1	2	1	4	4	4	2	35.7	35.7	35.7	15.054	140	140;140	1	21	0	10.735	10	20	10
sp|P08123|CO1A2_HUMAN	sp|P08123|CO1A2_HUMAN	4	4	4	sp|P08123|CO1A2_HUMAN Collagen alpha-2(I) chain OS=Homo sapiens OX=9606 GN=COL1A2 PE=1 SV=7	1	4	4	4	4	3	3	1	3	3	1	0	3	4	3	3	1	3	3	1	0	3	4	3	3	1	3	3	1	0	3	3.4	3.4	3.4	129.31	1366	1366	1	21	0	31.153	3.4	2.6	2.8
sp|P08237|PFKAM_HUMAN	sp|P08237|PFKAM_HUMAN	4	2	2	sp|P08237|PFKAM_HUMAN ATP-dependent 6-phosphofructokinase, muscle type OS=Homo sapiens OX=9606 GN=PFKM PE=1 SV=2	1	4	2	2	1	2	2	2	1	2	2	4	2	0	0	0	0	0	0	0	2	0	0	0	0	0	0	0	0	2	0	5.4	3.1	3.1	85.182	780	780	1	2	0.001533	3.6756	1.2	2.3	2.3
sp|P08572|CO4A2_HUMAN	sp|P08572|CO4A2_HUMAN	4	4	4	sp|P08572|CO4A2_HUMAN Collagen alpha-2(IV) chain OS=Homo sapiens OX=9606 GN=COL4A2 PE=1 SV=4	1	4	4	4	1	1	1	3	3	3	2	4	3	1	1	1	3	3	3	2	4	3	1	1	1	3	3	3	2	4	3	4.2	4.2	4.2	167.55	1712	1712	1	21	0	40.786	0.8	0.8	0.8
sp|P08579|RU2B_HUMAN	sp|P08579|RU2B_HUMAN	4	4	4	sp|P08579|RU2B_HUMAN U2 small nuclear ribonucleoprotein B OS=Homo sapiens OX=9606 GN=SNRPB2 PE=1 SV=1	1	4	4	4	2	2	3	3	2	3	3	4	3	2	2	3	3	2	3	3	4	3	2	2	3	3	2	3	3	4	3	25.8	25.8	25.8	25.486	225	225	1	31	0	30.019	12.9	12.9	17.8
sp|P08758|ANXA5_HUMAN	sp|P08758|ANXA5_HUMAN	4	4	4	sp|P08758|ANXA5_HUMAN Annexin A5 OS=Homo sapiens OX=9606 GN=ANXA5 PE=1 SV=2	1	4	4	4	0	0	0	0	1	1	0	0	3	0	0	0	0	1	1	0	0	3	0	0	0	0	1	1	0	0	3	15.9	15.9	15.9	35.936	320	320	1	5	0.00060205	5.7873	0	0	0
sp|P08865|RSSA_HUMAN	sp|P08865|RSSA_HUMAN	4	4	4	sp|P08865|RSSA_HUMAN 40S ribosomal protein SA OS=Homo sapiens OX=9606 GN=RPSA PE=1 SV=4	1	4	4	4	1	1	1	3	2	2	3	2	2	1	1	1	3	2	2	3	2	2	1	1	1	3	2	2	3	2	2	16.9	16.9	16.9	32.854	295	295	1	17	0	25.415	5.8	5.8	4.4
sp|P0DN76|U2AF5_HUMAN;sp|Q01081|U2AF1_HUMAN;sp|Q8WU68|U2AF4_HUMAN	sp|P0DN76|U2AF5_HUMAN;sp|Q01081|U2AF1_HUMAN	4;4;1	4;4;1	4;4;1	sp|P0DN76|U2AF5_HUMAN Splicing factor U2AF 35 kDa subunit-like protein OS=Homo sapiens OX=9606 GN=U2AF1L5 PE=1 SV=1;sp|Q01081|U2AF1_HUMAN Splicing factor U2AF 35 kDa subunit OS=Homo sapiens OX=9606 GN=U2AF1 PE=1 SV=3	3	4	4	4	4	4	4	4	4	4	4	4	4	4	4	4	4	4	4	4	4	4	4	4	4	4	4	4	4	4	4	21.2	21.2	21.2	27.872	240	240;240;220	1	44	0	27.154	21.2	21.2	21.2
sp|P10398|ARAF_HUMAN	sp|P10398|ARAF_HUMAN	4	4	4	sp|P10398|ARAF_HUMAN Serine/threonine-protein kinase A-Raf OS=Homo sapiens OX=9606 GN=ARAF PE=1 SV=2	1	4	4	4	0	1	0	1	0	2	1	3	1	0	1	0	1	0	2	1	3	1	0	1	0	1	0	2	1	3	1	6.9	6.9	6.9	67.585	606	606	1	9	0	11.958	0	2.1	0
sp|P10515|ODP2_HUMAN	sp|P10515|ODP2_HUMAN	4	4	4	sp|P10515|ODP2_HUMAN Dihydrolipoyllysine-residue acetyltransferase component of pyruvate dehydrogenase complex, mitochondrial OS=Homo sapiens OX=9606 GN=DLAT PE=1 SV=3	1	4	4	4	1	0	1	2	0	1	2	4	2	1	0	1	2	0	1	2	4	2	1	0	1	2	0	1	2	4	2	10.7	10.7	10.7	68.996	647	647	1	13	0	11.575	2.3	0	2.3
sp|P10914|IRF1_HUMAN	sp|P10914|IRF1_HUMAN	4	4	4	sp|P10914|IRF1_HUMAN Interferon regulatory factor 1 OS=Homo sapiens OX=9606 GN=IRF1 PE=1 SV=2	1	4	4	4	1	0	0	0	0	3	1	1	1	1	0	0	0	0	3	1	1	1	1	0	0	0	0	3	1	1	1	19.1	19.1	19.1	36.502	325	325	1	7	0.00059737	5.6343	3.1	0	0
sp|P15407|FOSL1_HUMAN	sp|P15407|FOSL1_HUMAN	4	4	4	sp|P15407|FOSL1_HUMAN Fos-related antigen 1 OS=Homo sapiens OX=9606 GN=FOSL1 PE=1 SV=1	1	4	4	4	2	3	4	2	2	2	2	3	2	2	3	4	2	2	2	2	3	2	2	3	4	2	2	2	2	3	2	14.4	14.4	14.4	29.413	271	271	1	28	0	27.497	9.6	14.4	14.4
sp|P15884|ITF2_HUMAN	sp|P15884|ITF2_HUMAN	4	2	2	sp|P15884|ITF2_HUMAN Transcription factor 4 OS=Homo sapiens OX=9606 GN=TCF4 PE=1 SV=3	1	4	2	2	2	2	1	2	1	2	1	2	2	1	1	0	1	0	0	0	1	1	1	1	0	1	0	0	0	1	1	11.1	6.9	6.9	71.307	667	667	1	5	0.00056022	4.6809	7.8	4.8	2.8
sp|P17066|HSP76_HUMAN;sp|P48741|HSP77_HUMAN	sp|P17066|HSP76_HUMAN;sp|P48741|HSP77_HUMAN	4;2	1;1	1;1	sp|P17066|HSP76_HUMAN Heat shock 70 kDa protein 6 OS=Homo sapiens OX=9606 GN=HSPA6 PE=1 SV=2;sp|P48741|HSP77_HUMAN Putative heat shock 70 kDa protein 7 OS=Homo sapiens OX=9606 GN=HSPA7 PE=5 SV=2	2	4	1	1	2	2	2	4	3	2	3	3	4	1	1	1	1	1	1	1	1	1	1	1	1	1	1	1	1	1	1	6.2	1.7	1.7	71.027	643	643;367	1	9	0.0038223	2.9122	2.8	3.7	2.8
sp|P17535|JUND_HUMAN	sp|P17535|JUND_HUMAN	4	4	4	sp|P17535|JUND_HUMAN Transcription factor jun-D OS=Homo sapiens OX=9606 GN=JUND PE=1 SV=3	1	4	4	4	2	2	1	1	2	3	2	3	2	2	2	1	1	2	3	2	3	2	2	2	1	1	2	3	2	3	2	22.8	22.8	22.8	35.173	347	347	1	19	0	41.528	8.4	8.4	4.3
sp|P18847|ATF3_HUMAN	sp|P18847|ATF3_HUMAN	4	4	4	sp|P18847|ATF3_HUMAN Cyclic AMP-dependent transcription factor ATF-3 OS=Homo sapiens OX=9606 GN=ATF3 PE=1 SV=2	1	4	4	4	0	0	0	3	3	4	3	4	4	0	0	0	3	3	4	3	4	4	0	0	0	3	3	4	3	4	4	24.9	24.9	24.9	20.575	181	181	1	28	0	24.556	0	0	0
sp|P20337|RAB3B_HUMAN	sp|P20337|RAB3B_HUMAN	4	3	3	sp|P20337|RAB3B_HUMAN Ras-related protein Rab-3B OS=Homo sapiens OX=9606 GN=RAB3B PE=1 SV=2	1	4	3	3	0	1	1	0	2	0	1	4	1	0	1	0	0	1	0	1	3	1	0	1	0	0	1	0	1	3	1	24.7	21	21	24.758	219	219	1	7	0.00063573	6.7854	0	8.2	3.7
sp|P20936|RASA1_HUMAN	sp|P20936|RASA1_HUMAN	4	4	4	sp|P20936|RASA1_HUMAN Ras GTPase-activating protein 1 OS=Homo sapiens OX=9606 GN=RASA1 PE=1 SV=1	1	4	4	4	1	1	3	1	2	0	1	2	2	1	1	3	1	2	0	1	2	2	1	1	3	1	2	0	1	2	2	5.7	5.7	5.7	116.4	1047	1047	1	13	0	7.1709	1.3	1.1	4.5
sp|P21281|VATB2_HUMAN;sp|P15313|VATB1_HUMAN	sp|P21281|VATB2_HUMAN	4;1	4;1	4;1	sp|P21281|VATB2_HUMAN V-type proton ATPase subunit B, brain isoform OS=Homo sapiens OX=9606 GN=ATP6V1B2 PE=1 SV=3	2	4	4	4	0	0	0	2	1	2	2	2	3	0	0	0	2	1	2	2	2	3	0	0	0	2	1	2	2	2	3	10.8	10.8	10.8	56.5	511	511;513	1	12	0	13.906	0	0	0
sp|P22234|PUR6_HUMAN	sp|P22234|PUR6_HUMAN	4	4	4	sp|P22234|PUR6_HUMAN Multifunctional protein ADE2 OS=Homo sapiens OX=9606 GN=PAICS PE=1 SV=3	1	4	4	4	0	0	0	2	2	2	1	4	1	0	0	0	2	2	2	1	4	1	0	0	0	2	2	2	1	4	1	10.6	10.6	10.6	47.079	425	425	1	12	0	8.0372	0	0	0
sp|P22415|USF1_HUMAN	sp|P22415|USF1_HUMAN	4	2	2	sp|P22415|USF1_HUMAN Upstream stimulatory factor 1 OS=Homo sapiens OX=9606 GN=USF1 PE=1 SV=1	1	4	2	2	2	3	2	2	3	3	2	3	2	1	1	1	1	1	2	1	1	1	1	1	1	1	1	2	1	1	1	13.2	9.4	9.4	33.538	310	310	1	10	0	41.367	9.4	10	9.4
sp|P24539|AT5F1_HUMAN	sp|P24539|AT5F1_HUMAN	4	4	4	sp|P24539|AT5F1_HUMAN ATP synthase F(0) complex subunit B1, mitochondrial OS=Homo sapiens OX=9606 GN=ATP5PB PE=1 SV=2	1	4	4	4	2	2	2	2	4	2	2	3	2	2	2	2	2	4	2	2	3	2	2	2	2	2	4	2	2	3	2	19.5	19.5	19.5	28.908	256	256	1	21	0	28.497	7.8	10.5	10.5
sp|P29966|MARCS_HUMAN	sp|P29966|MARCS_HUMAN	4	4	4	sp|P29966|MARCS_HUMAN Myristoylated alanine-rich C-kinase substrate OS=Homo sapiens OX=9606 GN=MARCKS PE=1 SV=4	1	4	4	4	3	0	1	1	0	2	2	2	0	3	0	1	1	0	2	2	2	0	3	0	1	1	0	2	2	2	0	20.8	20.8	20.8	31.554	332	332	1	11	0	26.984	15.1	0	5.1
sp|P32119|PRDX2_HUMAN	sp|P32119|PRDX2_HUMAN	4	4	4	sp|P32119|PRDX2_HUMAN Peroxiredoxin-2 OS=Homo sapiens OX=9606 GN=PRDX2 PE=1 SV=5	1	4	4	4	1	0	1	2	1	1	2	3	1	1	0	1	2	1	1	2	3	1	1	0	1	2	1	1	2	3	1	17.2	17.2	17.2	21.892	198	198	1	12	0	8.2046	8.6	0	8.6
sp|P33527|MRP1_HUMAN	sp|P33527|MRP1_HUMAN	4	4	4	sp|P33527|MRP1_HUMAN Multidrug resistance-associated protein 1 OS=Homo sapiens OX=9606 GN=ABCC1 PE=1 SV=3	1	4	4	4	0	1	0	1	2	0	0	0	0	0	1	0	1	2	0	0	0	0	0	1	0	1	2	0	0	0	0	4.6	4.6	4.6	171.59	1531	1531	1	4	0	8.7941	0	0.8	0
sp|P36542|ATPG_HUMAN	sp|P36542|ATPG_HUMAN	4	4	4	sp|P36542|ATPG_HUMAN ATP synthase subunit gamma, mitochondrial OS=Homo sapiens OX=9606 GN=ATP5F1C PE=1 SV=1	1	4	4	4	0	1	1	2	3	3	2	3	2	0	1	1	2	3	3	2	3	2	0	1	1	2	3	3	2	3	2	21.5	21.5	21.5	32.996	298	298	1	17	0	11.534	0	3.4	3.4
sp|P38606|VATA_HUMAN	sp|P38606|VATA_HUMAN	4	4	4	sp|P38606|VATA_HUMAN V-type proton ATPase catalytic subunit A OS=Homo sapiens OX=9606 GN=ATP6V1A PE=1 SV=2	1	4	4	4	0	0	0	2	1	1	1	1	2	0	0	0	2	1	1	1	1	2	0	0	0	2	1	1	1	1	2	8.4	8.4	8.4	68.303	617	617	1	8	0	9.4675	0	0	0
sp|P39748|FEN1_HUMAN	sp|P39748|FEN1_HUMAN	4	4	4	sp|P39748|FEN1_HUMAN Flap endonuclease 1 OS=Homo sapiens OX=9606 GN=FEN1 PE=1 SV=1	1	4	4	4	1	3	2	3	1	3	0	2	2	1	3	2	3	1	3	0	2	2	1	3	2	3	1	3	0	2	2	15.3	15.3	15.3	42.592	380	380	1	18	0	15.082	2.9	11.1	7.1
sp|P40429|RL13A_HUMAN;sp|Q6NVV1|R13P3_HUMAN	sp|P40429|RL13A_HUMAN;sp|Q6NVV1|R13P3_HUMAN	4;2	4;2	4;2	sp|P40429|RL13A_HUMAN 60S ribosomal protein L13a OS=Homo sapiens OX=9606 GN=RPL13A PE=1 SV=2;sp|Q6NVV1|R13P3_HUMAN Putative 60S ribosomal protein L13a protein RPL13AP3 OS=Homo sapiens OX=9606 GN=RPL13AP3 PE=5 SV=1	2	4	4	4	2	3	3	4	3	4	3	4	4	2	3	3	4	3	4	3	4	4	2	3	3	4	3	4	3	4	4	20.2	20.2	20.2	23.577	203	203;102	1	45	0	9.3318	10.8	16.3	16.3
sp|P40616|ARL1_HUMAN	sp|P40616|ARL1_HUMAN	4	4	4	sp|P40616|ARL1_HUMAN ADP-ribosylation factor-like protein 1 OS=Homo sapiens OX=9606 GN=ARL1 PE=1 SV=1	1	4	4	4	2	2	1	2	4	2	4	3	3	2	2	1	2	4	2	4	3	3	2	2	1	2	4	2	4	3	3	34.3	34.3	34.3	20.417	181	181	1	24	0	17.115	21.5	16.6	8.8
sp|P41212|ETV6_HUMAN	sp|P41212|ETV6_HUMAN	4	4	4	sp|P41212|ETV6_HUMAN Transcription factor ETV6 OS=Homo sapiens OX=9606 GN=ETV6 PE=1 SV=1	1	4	4	4	0	0	0	0	0	4	0	0	0	0	0	0	0	0	4	0	0	0	0	0	0	0	0	4	0	0	0	10.8	10.8	10.8	52.999	452	452	1	4	0	9.1091	0	0	0
sp|P42226|STAT6_HUMAN	sp|P42226|STAT6_HUMAN	4	4	4	sp|P42226|STAT6_HUMAN Signal transducer and activator of transcription 6 OS=Homo sapiens OX=9606 GN=STAT6 PE=1 SV=1	1	4	4	4	0	1	0	2	1	2	1	3	2	0	1	0	2	1	2	1	3	2	0	1	0	2	1	2	1	3	2	6	6	6	94.134	847	847	1	12	0	7.9596	0	1.9	0
sp|P42356|PI4KA_HUMAN	sp|P42356|PI4KA_HUMAN	4	4	4	sp|P42356|PI4KA_HUMAN Phosphatidylinositol 4-kinase alpha OS=Homo sapiens OX=9606 GN=PI4KA PE=1 SV=4	1	4	4	4	0	0	0	1	2	1	1	2	1	0	0	0	1	2	1	1	2	1	0	0	0	1	2	1	1	2	1	3	3	3	236.83	2102	2102	1	8	0	8.2422	0	0	0
sp|P42766|RL35_HUMAN	sp|P42766|RL35_HUMAN	4	4	4	sp|P42766|RL35_HUMAN 60S ribosomal protein L35 OS=Homo sapiens OX=9606 GN=RPL35 PE=1 SV=2	1	4	4	4	4	3	3	2	4	4	3	2	3	4	3	3	2	4	4	3	2	3	4	3	3	2	4	4	3	2	3	26	26	26	14.551	123	123	1	33	0	14.968	26	18.7	18.7
sp|P46778|RL21_HUMAN	sp|P46778|RL21_HUMAN	4	4	4	sp|P46778|RL21_HUMAN 60S ribosomal protein L21 OS=Homo sapiens OX=9606 GN=RPL21 PE=1 SV=2	1	4	4	4	1	1	1	2	2	2	1	2	1	1	1	1	2	2	2	1	2	1	1	1	1	2	2	2	1	2	1	30	30	30	18.565	160	160	1	16	0	17.929	9.4	9.4	9.4
sp|P46782|RS5_HUMAN	sp|P46782|RS5_HUMAN	4	4	4	sp|P46782|RS5_HUMAN 40S ribosomal protein S5 OS=Homo sapiens OX=9606 GN=RPS5 PE=1 SV=4	1	4	4	4	0	0	0	1	3	3	2	2	2	0	0	0	1	3	3	2	2	2	0	0	0	1	3	3	2	2	2	32.8	32.8	32.8	22.876	204	204	1	19	0	20.544	0	0	0
sp|P46939|UTRO_HUMAN	sp|P46939|UTRO_HUMAN	4	4	4	sp|P46939|UTRO_HUMAN Utrophin OS=Homo sapiens OX=9606 GN=UTRN PE=1 SV=2	1	4	4	4	0	0	0	0	0	2	1	2	1	0	0	0	0	0	2	1	2	1	0	0	0	0	0	2	1	2	1	1.7	1.7	1.7	394.46	3433	3433	1	6	0	11.47	0	0	0
sp|P48556|PSMD8_HUMAN	sp|P48556|PSMD8_HUMAN	4	4	4	sp|P48556|PSMD8_HUMAN 26S proteasome non-ATPase regulatory subunit 8 OS=Homo sapiens OX=9606 GN=PSMD8 PE=1 SV=2	1	4	4	4	0	1	0	1	2	1	2	2	1	0	1	0	1	2	1	2	2	1	0	1	0	1	2	1	2	2	1	12.6	12.6	12.6	39.611	350	350	1	10	0	7.7176	0	2.3	0
sp|P48730|KC1D_HUMAN;sp|P49674|KC1E_HUMAN	sp|P48730|KC1D_HUMAN;sp|P49674|KC1E_HUMAN	4;4	4;4	4;4	sp|P48730|KC1D_HUMAN Casein kinase I isoform delta OS=Homo sapiens OX=9606 GN=CSNK1D PE=1 SV=2;sp|P49674|KC1E_HUMAN Casein kinase I isoform epsilon OS=Homo sapiens OX=9606 GN=CSNK1E PE=1 SV=1	2	4	4	4	2	1	1	2	2	1	2	2	1	2	1	1	2	2	1	2	2	1	2	1	1	2	2	1	2	2	1	10.6	10.6	10.6	47.33	415	415;416	1	14	0	9.4956	6	2.9	2.7
sp|P48735|IDHP_HUMAN	sp|P48735|IDHP_HUMAN	4	4	4	sp|P48735|IDHP_HUMAN Isocitrate dehydrogenase [NADP], mitochondrial OS=Homo sapiens OX=9606 GN=IDH2 PE=1 SV=2	1	4	4	4	0	0	0	1	1	1	0	4	1	0	0	0	1	1	1	0	4	1	0	0	0	1	1	1	0	4	1	9.7	9.7	9.7	50.909	452	452	1	8	0.00063452	6.7699	0	0	0
sp|P49207|RL34_HUMAN	sp|P49207|RL34_HUMAN	4	4	4	sp|P49207|RL34_HUMAN 60S ribosomal protein L34 OS=Homo sapiens OX=9606 GN=RPL34 PE=1 SV=3	1	4	4	4	2	1	0	3	2	3	1	3	2	2	1	0	3	2	3	1	3	2	2	1	0	3	2	3	1	3	2	21.4	21.4	21.4	13.293	117	117	1	17	0	7.7414	14.5	7.7	0
sp|P49757|NUMB_HUMAN	sp|P49757|NUMB_HUMAN	4	4	4	sp|P49757|NUMB_HUMAN Protein numb homolog OS=Homo sapiens OX=9606 GN=NUMB PE=1 SV=2	1	4	4	4	3	3	3	4	3	3	3	4	4	3	3	3	4	3	3	3	4	4	3	3	3	4	3	3	3	4	4	8.1	8.1	8.1	70.803	651	651	1	34	0	11.337	4.9	6.6	6.5
sp|P51149|RAB7A_HUMAN	sp|P51149|RAB7A_HUMAN	4	4	4	sp|P51149|RAB7A_HUMAN Ras-related protein Rab-7a OS=Homo sapiens OX=9606 GN=RAB7A PE=1 SV=1	1	4	4	4	0	0	0	2	2	2	1	3	0	0	0	0	2	2	2	1	3	0	0	0	0	2	2	2	1	3	0	23.2	23.2	23.2	23.489	207	207	1	10	0	13.627	0	0	0
sp|P51610|HCFC1_HUMAN	sp|P51610|HCFC1_HUMAN	4	4	4	sp|P51610|HCFC1_HUMAN Host cell factor 1 OS=Homo sapiens OX=9606 GN=HCFC1 PE=1 SV=2	1	4	4	4	1	2	1	1	2	2	0	4	2	1	2	1	1	2	2	0	4	2	1	2	1	1	2	2	0	4	2	3.5	3.5	3.5	208.73	2035	2035	1	15	0	11.899	1.3	1.4	1.3
sp|P52292|IMA1_HUMAN	sp|P52292|IMA1_HUMAN	4	4	4	sp|P52292|IMA1_HUMAN Importin subunit alpha-1 OS=Homo sapiens OX=9606 GN=KPNA2 PE=1 SV=1	1	4	4	4	2	3	1	1	2	3	2	2	2	2	3	1	1	2	3	2	2	2	2	3	1	1	2	3	2	2	2	15.9	15.9	15.9	57.861	529	529	1	18	0	15.409	9.1	12.5	3.4
sp|P53582|MAP11_HUMAN	sp|P53582|MAP11_HUMAN	4	4	4	sp|P53582|MAP11_HUMAN Methionine aminopeptidase 1 OS=Homo sapiens OX=9606 GN=METAP1 PE=1 SV=2	1	4	4	4	3	3	3	1	2	1	2	4	1	3	3	3	1	2	1	2	4	1	3	3	3	1	2	1	2	4	1	16.1	16.1	16.1	43.215	386	386	1	22	0	12.341	10.6	10.6	10.6
sp|P55769|NH2L1_HUMAN	sp|P55769|NH2L1_HUMAN	4	4	4	sp|P55769|NH2L1_HUMAN NHP2-like protein 1 OS=Homo sapiens OX=9606 GN=SNU13 PE=1 SV=3	1	4	4	4	2	0	0	1	1	2	1	2	2	2	0	0	1	1	2	1	2	2	2	0	0	1	1	2	1	2	2	30.5	30.5	30.5	14.173	128	128	1	11	0	8.5127	15.6	0	0
sp|P55795|HNRH2_HUMAN	sp|P55795|HNRH2_HUMAN	4	1	1	sp|P55795|HNRH2_HUMAN Heterogeneous nuclear ribonucleoprotein H2 OS=Homo sapiens OX=9606 GN=HNRNPH2 PE=1 SV=1	1	4	1	1	3	2	1	4	3	4	3	4	3	1	0	0	1	1	1	1	1	1	1	0	0	1	1	1	1	1	1	13.4	3.8	3.8	49.263	449	449	1	7	0.00060716	5.9233	9.6	5.8	2.2
sp|P57678|GEMI4_HUMAN	sp|P57678|GEMI4_HUMAN	4	4	4	sp|P57678|GEMI4_HUMAN Gem-associated protein 4 OS=Homo sapiens OX=9606 GN=GEMIN4 PE=1 SV=2	1	4	4	4	0	0	0	0	1	3	1	3	1	0	0	0	0	1	3	1	3	1	0	0	0	0	1	3	1	3	1	6.7	6.7	6.7	120.04	1058	1058	1	9	0	7.9976	0	0	0
sp|P61011|SRP54_HUMAN	sp|P61011|SRP54_HUMAN	4	4	4	sp|P61011|SRP54_HUMAN Signal recognition particle 54 kDa protein OS=Homo sapiens OX=9606 GN=SRP54 PE=1 SV=1	1	4	4	4	2	2	2	3	3	1	4	2	3	2	2	2	3	3	1	4	2	3	2	2	2	3	3	1	4	2	3	10.5	10.5	10.5	55.704	504	504	1	22	0	17.073	4.4	4.8	4.4
sp|P61224|RAP1B_HUMAN;sp|P62834|RAP1A_HUMAN;sp|A6NIZ1|RP1BL_HUMAN	sp|P61224|RAP1B_HUMAN;sp|P62834|RAP1A_HUMAN;sp|A6NIZ1|RP1BL_HUMAN	4;3;3	4;3;3	4;3;3	sp|P61224|RAP1B_HUMAN Ras-related protein Rap-1b OS=Homo sapiens OX=9606 GN=RAP1B PE=1 SV=1;sp|P62834|RAP1A_HUMAN Ras-related protein Rap-1A OS=Homo sapiens OX=9606 GN=RAP1A PE=1 SV=1;sp|A6NIZ1|RP1BL_HUMAN Ras-related protein Rap-1b-like protein OS=Homo sa	3	4	4	4	3	1	2	2	2	3	1	2	1	3	1	2	2	2	3	1	2	1	3	1	2	2	2	3	1	2	1	26.1	26.1	26.1	20.825	184	184;184;184	1	17	0	9.9162	17.9	6.5	12.5
sp|P61586|RHOA_HUMAN	sp|P61586|RHOA_HUMAN	4	4	2	sp|P61586|RHOA_HUMAN Transforming protein RhoA OS=Homo sapiens OX=9606 GN=RHOA PE=1 SV=1	1	4	4	2	3	3	2	3	4	2	2	3	3	3	3	2	3	4	2	2	3	3	1	1	1	1	2	0	1	1	1	30.6	30.6	17.6	21.768	193	193	1	29	0	47.971	25.4	25.4	16.6
sp|P61923|COPZ1_HUMAN	sp|P61923|COPZ1_HUMAN	4	4	4	sp|P61923|COPZ1_HUMAN Coatomer subunit zeta-1 OS=Homo sapiens OX=9606 GN=COPZ1 PE=1 SV=1	1	4	4	4	1	1	2	1	1	1	1	1	3	1	1	2	1	1	1	1	1	3	1	1	2	1	1	1	1	1	3	33.9	33.9	33.9	20.198	177	177	1	12	0	11.607	7.9	7.9	14.1
sp|P61981|1433G_HUMAN	sp|P61981|1433G_HUMAN	4	3	3	sp|P61981|1433G_HUMAN 14-3-3 protein gamma OS=Homo sapiens OX=9606 GN=YWHAG PE=1 SV=2	1	4	3	3	1	3	1	3	2	3	1	3	2	0	2	0	2	1	2	0	2	1	0	2	0	2	1	2	0	2	1	21.5	17.4	17.4	28.302	247	247	1	10	0	11.331	4	13.8	4
sp|P62070|RRAS2_HUMAN	sp|P62070|RRAS2_HUMAN	4	2	2	sp|P62070|RRAS2_HUMAN Ras-related protein R-Ras2 OS=Homo sapiens OX=9606 GN=RRAS2 PE=1 SV=1	1	4	2	2	0	3	1	4	2	3	2	3	3	0	2	1	2	2	2	2	2	2	0	2	1	2	2	2	2	2	2	25	11.8	11.8	23.399	204	204	1	19	0	16.754	0	17.2	5.9
sp|P62140|PP1B_HUMAN	sp|P62140|PP1B_HUMAN	4	4	1	sp|P62140|PP1B_HUMAN Serine/threonine-protein phosphatase PP1-beta catalytic subunit OS=Homo sapiens OX=9606 GN=PPP1CB PE=1 SV=3	1	4	4	1	1	1	1	3	2	1	3	3	3	1	1	1	3	2	1	3	3	3	0	0	0	0	1	0	1	1	1	16.2	16.2	4	37.186	327	327	1	20	0	20.825	5.2	5.2	5.2
sp|P62244|RS15A_HUMAN	sp|P62244|RS15A_HUMAN	4	4	4	sp|P62244|RS15A_HUMAN 40S ribosomal protein S15a OS=Homo sapiens OX=9606 GN=RPS15A PE=1 SV=2	1	4	4	4	3	3	2	2	4	4	3	4	4	3	3	2	2	4	4	3	4	4	3	3	2	2	4	4	3	4	4	39.2	39.2	39.2	14.839	130	130	1	48	0	157.68	33.1	33.1	26.2
sp|P62263|RS14_HUMAN	sp|P62263|RS14_HUMAN	4	4	4	sp|P62263|RS14_HUMAN 40S ribosomal protein S14 OS=Homo sapiens OX=9606 GN=RPS14 PE=1 SV=3	1	4	4	4	4	3	4	3	4	4	3	4	4	4	3	4	3	4	4	3	4	4	4	3	4	3	4	4	3	4	4	29.8	29.8	29.8	16.273	151	151	1	37	0	38.481	29.8	22.5	29.8
sp|P62314|SMD1_HUMAN	sp|P62314|SMD1_HUMAN	4	4	4	sp|P62314|SMD1_HUMAN Small nuclear ribonucleoprotein Sm D1 OS=Homo sapiens OX=9606 GN=SNRPD1 PE=1 SV=1	1	4	4	4	2	2	3	3	1	2	4	4	1	2	2	3	3	1	2	4	4	1	2	2	3	3	1	2	4	4	1	54.6	54.6	54.6	13.281	119	119	1	29	0	12.23	26.1	27.7	43.7
sp|P62333|PRS10_HUMAN	sp|P62333|PRS10_HUMAN	4	4	4	sp|P62333|PRS10_HUMAN 26S proteasome regulatory subunit 10B OS=Homo sapiens OX=9606 GN=PSMC6 PE=1 SV=1	1	4	4	4	0	0	0	1	2	1	2	3	1	0	0	0	1	2	1	2	3	1	0	0	0	1	2	1	2	3	1	16.7	16.7	16.7	44.172	389	389	1	10	0	10.044	0	0	0
sp|P62753|RS6_HUMAN	sp|P62753|RS6_HUMAN	4	4	4	sp|P62753|RS6_HUMAN 40S ribosomal protein S6 OS=Homo sapiens OX=9606 GN=RPS6 PE=1 SV=1	1	4	4	4	1	3	1	3	4	3	2	3	2	1	3	1	3	4	3	2	3	2	1	3	1	3	4	3	2	3	2	14.5	14.5	14.5	28.68	249	249	1	29	0	19.948	4.8	14.1	4.8
sp|P62829|RL23_HUMAN	sp|P62829|RL23_HUMAN	4	4	4	sp|P62829|RL23_HUMAN 60S ribosomal protein L23 OS=Homo sapiens OX=9606 GN=RPL23 PE=1 SV=1	1	4	4	4	2	2	3	2	3	4	3	2	4	2	2	3	2	3	4	3	2	4	2	2	3	2	3	4	3	2	4	30	30	30	14.865	140	140	1	39	0	36.081	23.6	23.6	30
sp|P62847|RS24_HUMAN	sp|P62847|RS24_HUMAN	4	4	4	sp|P62847|RS24_HUMAN 40S ribosomal protein S24 OS=Homo sapiens OX=9606 GN=RPS24 PE=1 SV=1	1	4	4	4	3	3	3	4	3	3	3	4	3	3	3	3	4	3	3	3	4	3	3	3	3	4	3	3	3	4	3	29.3	29.3	29.3	15.423	133	133	1	33	0	13.114	28.6	28.6	28.6
sp|P62851|RS25_HUMAN	sp|P62851|RS25_HUMAN	4	4	4	sp|P62851|RS25_HUMAN 40S ribosomal protein S25 OS=Homo sapiens OX=9606 GN=RPS25 PE=1 SV=1	1	4	4	4	2	4	2	4	4	4	3	3	4	2	4	2	4	4	4	3	3	4	2	4	2	4	4	4	3	3	4	24	24	24	13.742	125	125	1	30	0	8.1382	8.8	24	16.8
sp|P62888|RL30_HUMAN	sp|P62888|RL30_HUMAN	4	4	4	sp|P62888|RL30_HUMAN 60S ribosomal protein L30 OS=Homo sapiens OX=9606 GN=RPL30 PE=1 SV=2	1	4	4	4	3	4	2	4	2	4	1	3	4	3	4	2	4	2	4	1	3	4	3	4	2	4	2	4	1	3	4	18.3	18.3	18.3	12.784	115	115	1	27	0	8.8721	17.4	18.3	10.4
sp|P62910|RL32_HUMAN	sp|P62910|RL32_HUMAN	4	4	4	sp|P62910|RL32_HUMAN 60S ribosomal protein L32 OS=Homo sapiens OX=9606 GN=RPL32 PE=1 SV=2	1	4	4	4	2	2	1	1	1	1	0	1	2	2	2	1	1	1	1	0	1	2	2	2	1	1	1	1	0	1	2	27.4	27.4	27.4	15.86	135	135	1	11	0	7.5023	15.6	16.3	10.4
sp|P63000|RAC1_HUMAN;sp|P60763|RAC3_HUMAN;sp|P15153|RAC2_HUMAN	sp|P63000|RAC1_HUMAN;sp|P60763|RAC3_HUMAN;sp|P15153|RAC2_HUMAN	4;2;2	4;2;2	4;2;2	sp|P63000|RAC1_HUMAN Ras-related C3 botulinum toxin substrate 1 OS=Homo sapiens OX=9606 GN=RAC1 PE=1 SV=1;sp|P60763|RAC3_HUMAN Ras-related C3 botulinum toxin substrate 3 OS=Homo sapiens OX=9606 GN=RAC3 PE=1 SV=1;sp|P15153|RAC2_HUMAN Ras-related C3 botulinu	3	4	4	4	0	2	0	0	2	2	1	2	1	0	2	0	0	2	2	1	2	1	0	2	0	0	2	2	1	2	1	20.8	20.8	20.8	21.45	192	192;192;192	1	11	0	18.084	0	11.5	0
sp|P63208|SKP1_HUMAN	sp|P63208|SKP1_HUMAN	4	4	4	sp|P63208|SKP1_HUMAN S-phase kinase-associated protein 1 OS=Homo sapiens OX=9606 GN=SKP1 PE=1 SV=2	1	4	4	4	2	1	1	1	1	2	1	3	1	2	1	1	1	1	2	1	3	1	2	1	1	1	1	2	1	3	1	37.4	37.4	37.4	18.658	163	163	1	13	0	15.759	19	10.4	8
sp|P84095|RHOG_HUMAN	sp|P84095|RHOG_HUMAN	4	4	4	sp|P84095|RHOG_HUMAN Rho-related GTP-binding protein RhoG OS=Homo sapiens OX=9606 GN=RHOG PE=1 SV=1	1	4	4	4	2	1	1	1	1	3	2	1	2	2	1	1	1	1	3	2	1	2	2	1	1	1	1	3	2	1	2	32.5	32.5	32.5	21.308	191	191	1	14	0	31.316	17.8	8.9	8.9
sp|P84243|H33_HUMAN;sp|Q71DI3|H32_HUMAN;sp|Q16695|H31T_HUMAN;sp|P68431|H31_HUMAN;sp|Q6NXT2|H3C_HUMAN	sp|P84243|H33_HUMAN;sp|Q71DI3|H32_HUMAN;sp|Q16695|H31T_HUMAN;sp|P68431|H31_HUMAN;sp|Q6NXT2|H3C_HUMAN	4;3;3;3;2	4;3;3;3;2	4;3;3;3;2	sp|P84243|H33_HUMAN Histone H3.3 OS=Homo sapiens OX=9606 GN=H3-3A PE=1 SV=2;sp|Q71DI3|H32_HUMAN Histone H3.2 OS=Homo sapiens OX=9606 GN=HIST2H3A PE=1 SV=3;sp|Q16695|H31T_HUMAN Histone H3.1t OS=Homo sapiens OX=9606 GN=HIST3H3 PE=1 SV=3;sp|P68431|H31_HUMAN H	5	4	4	4	3	1	1	1	2	1	2	2	1	3	1	1	1	2	1	2	2	1	3	1	1	1	2	1	2	2	1	40.4	40.4	40.4	15.328	136	136;136;136;136;135	1	14	0.00058824	5.3285	35.3	5.1	5.1
sp|P98179|RBM3_HUMAN	sp|P98179|RBM3_HUMAN	4	4	4	sp|P98179|RBM3_HUMAN RNA-binding protein 3 OS=Homo sapiens OX=9606 GN=RBM3 PE=1 SV=1	1	4	4	4	2	2	2	2	3	3	2	3	2	2	2	2	2	3	3	2	3	2	2	2	2	2	3	3	2	3	2	44.6	44.6	44.6	17.17	157	157	1	34	0	59.816	31.8	31.8	31.8
sp|Q01844|EWS_HUMAN	sp|Q01844|EWS_HUMAN	4	4	4	sp|Q01844|EWS_HUMAN RNA-binding protein EWS OS=Homo sapiens OX=9606 GN=EWSR1 PE=1 SV=1	1	4	4	4	0	3	2	4	4	3	2	4	2	0	3	2	4	4	3	2	4	2	0	3	2	4	4	3	2	4	2	9	9	9	68.477	656	656	1	26	0	40.989	0	7.6	5.8
sp|Q02750|MP2K1_HUMAN	sp|Q02750|MP2K1_HUMAN	4	3	3	sp|Q02750|MP2K1_HUMAN Dual specificity mitogen-activated protein kinase kinase 1 OS=Homo sapiens OX=9606 GN=MAP2K1 PE=1 SV=2	1	4	3	3	2	0	0	0	1	3	1	1	1	1	0	0	0	1	2	1	0	1	1	0	0	0	1	2	1	0	1	11.2	8.4	8.4	43.439	393	393	1	6	0.00054083	4.213	4.8	0	0
sp|Q06945|SOX4_HUMAN;sp|P35716|SOX11_HUMAN;sp|O15370|SOX12_HUMAN	sp|Q06945|SOX4_HUMAN;sp|P35716|SOX11_HUMAN	4;2;1	4;2;1	4;2;1	sp|Q06945|SOX4_HUMAN Transcription factor SOX-4 OS=Homo sapiens OX=9606 GN=SOX4 PE=1 SV=1;sp|P35716|SOX11_HUMAN Transcription factor SOX-11 OS=Homo sapiens OX=9606 GN=SOX11 PE=1 SV=2	3	4	4	4	2	1	1	1	1	4	0	1	0	2	1	1	1	1	4	0	1	0	2	1	1	1	1	4	0	1	0	20.3	20.3	20.3	47.262	474	474;441;315	1	14	0	66.008	5.1	1.9	3.2
sp|Q08J23|NSUN2_HUMAN	sp|Q08J23|NSUN2_HUMAN	4	4	4	sp|Q08J23|NSUN2_HUMAN RNA cytosine C(5)-methyltransferase NSUN2 OS=Homo sapiens OX=9606 GN=NSUN2 PE=1 SV=2	1	4	4	4	0	0	0	1	2	1	0	2	1	0	0	0	1	2	1	0	2	1	0	0	0	1	2	1	0	2	1	8.6	8.6	8.6	86.47	767	767	1	7	0	7.9385	0	0	0
sp|Q12904|AIMP1_HUMAN	sp|Q12904|AIMP1_HUMAN	4	4	4	sp|Q12904|AIMP1_HUMAN Aminoacyl tRNA synthase complex-interacting multifunctional protein 1 OS=Homo sapiens OX=9606 GN=AIMP1 PE=1 SV=2	1	4	4	4	1	2	2	3	2	4	1	2	3	1	2	2	3	2	4	1	2	3	1	2	2	3	2	4	1	2	3	21.8	21.8	21.8	34.352	312	312	1	22	0	17.598	6.7	10.6	10.6
sp|Q12931|TRAP1_HUMAN	sp|Q12931|TRAP1_HUMAN	4	4	4	sp|Q12931|TRAP1_HUMAN Heat shock protein 75 kDa, mitochondrial OS=Homo sapiens OX=9606 GN=TRAP1 PE=1 SV=3	1	4	4	4	2	0	0	0	3	2	1	0	0	2	0	0	0	3	2	1	0	0	2	0	0	0	3	2	1	0	0	7.4	7.4	7.4	80.109	704	704	1	8	0	11.322	4.7	0	0
sp|Q12968|NFAC3_HUMAN	sp|Q12968|NFAC3_HUMAN	4	3	3	sp|Q12968|NFAC3_HUMAN Nuclear factor of activated T-cells, cytoplasmic 3 OS=Homo sapiens OX=9606 GN=NFATC3 PE=1 SV=1	1	4	3	3	2	2	2	0	1	1	2	1	1	2	2	2	0	1	1	1	1	1	2	2	2	0	1	1	1	1	1	4.2	3.5	3.5	115.59	1075	1075	1	11	0.0006135	6.1153	2.6	2.6	2.6
sp|Q13112|CAF1B_HUMAN	sp|Q13112|CAF1B_HUMAN	4	4	4	sp|Q13112|CAF1B_HUMAN Chromatin assembly factor 1 subunit B OS=Homo sapiens OX=9606 GN=CHAF1B PE=1 SV=1	1	4	4	4	0	0	0	0	1	4	0	0	0	0	0	0	0	1	4	0	0	0	0	0	0	0	1	4	0	0	0	8.8	8.8	8.8	61.492	559	559	1	5	0	7.0211	0	0	0
sp|Q13177|PAK2_HUMAN	sp|Q13177|PAK2_HUMAN	4	4	4	sp|Q13177|PAK2_HUMAN Serine/threonine-protein kinase PAK 2 OS=Homo sapiens OX=9606 GN=PAK2 PE=1 SV=3	1	4	4	4	0	2	0	1	1	3	0	1	1	0	2	0	1	1	3	0	1	1	0	2	0	1	1	3	0	1	1	14.1	14.1	14.1	58.042	524	524	1	10	0	8.0492	0	6.3	0
sp|Q13393|PLD1_HUMAN	sp|Q13393|PLD1_HUMAN	4	4	4	sp|Q13393|PLD1_HUMAN Phospholipase D1 OS=Homo sapiens OX=9606 GN=PLD1 PE=1 SV=1	1	4	4	4	0	0	0	0	2	1	2	0	1	0	0	0	0	2	1	2	0	1	0	0	0	0	2	1	2	0	1	8	8	8	124.18	1074	1074	1	6	0	7.3094	0	0	0
sp|Q13425|SNTB2_HUMAN	sp|Q13425|SNTB2_HUMAN	4	4	4	sp|Q13425|SNTB2_HUMAN Beta-2-syntrophin OS=Homo sapiens OX=9606 GN=SNTB2 PE=1 SV=1	1	4	4	4	1	0	0	0	1	2	0	4	0	1	0	0	0	1	2	0	4	0	1	0	0	0	1	2	0	4	0	8	8	8	57.949	540	540	1	8	0.00061652	6.213	2.4	0	0
sp|Q13469|NFAC2_HUMAN	sp|Q13469|NFAC2_HUMAN	4	4	4	sp|Q13469|NFAC2_HUMAN Nuclear factor of activated T-cells, cytoplasmic 2 OS=Homo sapiens OX=9606 GN=NFATC2 PE=1 SV=2	1	4	4	4	3	2	1	2	2	0	2	2	2	3	2	1	2	2	0	2	2	2	3	2	1	2	2	0	2	2	2	6.1	6.1	6.1	100.14	925	925	1	17	0	12.647	5	2.6	1.5
sp|Q13867|BLMH_HUMAN	sp|Q13867|BLMH_HUMAN	4	4	4	sp|Q13867|BLMH_HUMAN Bleomycin hydrolase OS=Homo sapiens OX=9606 GN=BLMH PE=1 SV=1	1	4	4	4	1	0	0	0	0	4	1	0	0	1	0	0	0	0	4	1	0	0	1	0	0	0	0	4	1	0	0	12.1	12.1	12.1	52.562	455	455	1	7	0	10.738	4.4	0	0
sp|Q13895|BYST_HUMAN	sp|Q13895|BYST_HUMAN	4	4	4	sp|Q13895|BYST_HUMAN Bystin OS=Homo sapiens OX=9606 GN=BYSL PE=1 SV=3	1	4	4	4	0	0	0	0	1	4	0	0	0	0	0	0	0	1	4	0	0	0	0	0	0	0	1	4	0	0	0	12.6	12.6	12.6	49.601	437	437	1	5	0	19.392	0	0	0
sp|Q14011|CIRBP_HUMAN	sp|Q14011|CIRBP_HUMAN	4	4	4	sp|Q14011|CIRBP_HUMAN Cold-inducible RNA-binding protein OS=Homo sapiens OX=9606 GN=CIRBP PE=1 SV=1	1	4	4	4	0	0	0	1	1	3	0	2	0	0	0	0	1	1	3	0	2	0	0	0	0	1	1	3	0	2	0	33.1	33.1	33.1	18.648	172	172	1	8	0	43.52	0	0	0
sp|Q14157|UBP2L_HUMAN	sp|Q14157|UBP2L_HUMAN	4	4	4	sp|Q14157|UBP2L_HUMAN Ubiquitin-associated protein 2-like OS=Homo sapiens OX=9606 GN=UBAP2L PE=1 SV=2	1	4	4	4	0	0	0	0	2	4	0	2	0	0	0	0	0	2	4	0	2	0	0	0	0	0	2	4	0	2	0	5.7	5.7	5.7	114.53	1087	1087	1	8	0	7.807	0	0	0
sp|Q14186|TFDP1_HUMAN;sp|Q14188|TFDP2_HUMAN	sp|Q14186|TFDP1_HUMAN	4;1	4;1	4;1	sp|Q14186|TFDP1_HUMAN Transcription factor Dp-1 OS=Homo sapiens OX=9606 GN=TFDP1 PE=1 SV=1	2	4	4	4	4	4	3	2	2	3	2	3	3	4	4	3	2	2	3	2	3	3	4	4	3	2	2	3	2	3	3	15.9	15.9	15.9	45.07	410	410;446	1	35	0	66.652	15.9	15.9	15.6
sp|Q14247|SRC8_HUMAN	sp|Q14247|SRC8_HUMAN	4	4	4	sp|Q14247|SRC8_HUMAN Src substrate cortactin OS=Homo sapiens OX=9606 GN=CTTN PE=1 SV=2	1	4	4	4	0	0	1	2	1	3	0	3	1	0	0	1	2	1	3	0	3	1	0	0	1	2	1	3	0	3	1	11.3	11.3	11.3	61.585	550	550	1	11	0	33.756	0	0	2.2
sp|Q14562|DHX8_HUMAN	sp|Q14562|DHX8_HUMAN	4	3	3	sp|Q14562|DHX8_HUMAN ATP-dependent RNA helicase DHX8 OS=Homo sapiens OX=9606 GN=DHX8 PE=1 SV=1	1	4	3	3	0	1	0	1	0	0	1	2	3	0	1	0	1	0	0	0	1	2	0	1	0	1	0	0	0	1	2	4.8	4	4	139.31	1220	1220	1	5	0.0005777	5.0546	0	1.9	0
sp|Q14596|NBR1_HUMAN	sp|Q14596|NBR1_HUMAN	4	4	4	sp|Q14596|NBR1_HUMAN Next to BRCA1 gene 1 protein OS=Homo sapiens OX=9606 GN=NBR1 PE=1 SV=3	1	4	4	4	0	0	0	0	0	0	1	2	2	0	0	0	0	0	0	1	2	2	0	0	0	0	0	0	1	2	2	6.9	6.9	6.9	107.41	966	966	1	5	0	10.638	0	0	0
sp|Q14739|LBR_HUMAN	sp|Q14739|LBR_HUMAN	4	4	4	sp|Q14739|LBR_HUMAN Delta(14)-sterol reductase LBR OS=Homo sapiens OX=9606 GN=LBR PE=1 SV=2	1	4	4	4	0	1	0	2	2	1	1	0	2	0	1	0	2	2	1	1	0	2	0	1	0	2	2	1	1	0	2	8.6	8.6	8.6	70.702	615	615	1	9	0	9.6839	0	1.8	0
sp|Q14814|MEF2D_HUMAN;sp|Q02078|MEF2A_HUMAN	sp|Q14814|MEF2D_HUMAN;sp|Q02078|MEF2A_HUMAN	4;2	4;2	2;0	sp|Q14814|MEF2D_HUMAN Myocyte-specific enhancer factor 2D OS=Homo sapiens OX=9606 GN=MEF2D PE=1 SV=1;sp|Q02078|MEF2A_HUMAN Myocyte-specific enhancer factor 2A OS=Homo sapiens OX=9606 GN=MEF2A PE=1 SV=1	2	4	4	2	2	1	1	2	2	3	1	1	0	2	1	1	2	2	3	1	1	0	1	0	1	0	0	1	0	0	0	8.1	8.1	3.8	55.937	521	521;507	1	15	0	12.952	4	2.1	1.9
sp|Q14847|LASP1_HUMAN	sp|Q14847|LASP1_HUMAN	4	4	4	sp|Q14847|LASP1_HUMAN LIM and SH3 domain protein 1 OS=Homo sapiens OX=9606 GN=LASP1 PE=1 SV=2	1	4	4	4	0	0	0	0	1	1	0	3	0	0	0	0	0	1	1	0	3	0	0	0	0	0	1	1	0	3	0	18.8	18.8	18.8	29.717	261	261	1	5	0	6.8938	0	0	0
sp|Q14938|NFIX_HUMAN	sp|Q14938|NFIX_HUMAN	4	2	2	sp|Q14938|NFIX_HUMAN Nuclear factor 1 X-type OS=Homo sapiens OX=9606 GN=NFIX PE=1 SV=2	1	4	2	2	2	1	1	1	1	2	2	1	2	0	0	0	0	0	1	1	0	0	0	0	0	0	0	1	1	0	0	7	2.8	2.8	55.098	502	502	1	2	0.0060074	2.6432	4.2	2	2
sp|Q15005|SPCS2_HUMAN	sp|Q15005|SPCS2_HUMAN	4	4	4	sp|Q15005|SPCS2_HUMAN Signal peptidase complex subunit 2 OS=Homo sapiens OX=9606 GN=SPCS2 PE=1 SV=3	1	4	4	4	2	2	3	3	3	1	2	2	2	2	2	3	3	3	1	2	2	2	2	2	3	3	3	1	2	2	2	20.8	20.8	20.8	25.003	226	226	1	25	0	31.017	8.8	13.3	17.3
sp|Q15008|PSMD6_HUMAN	sp|Q15008|PSMD6_HUMAN	4	4	4	sp|Q15008|PSMD6_HUMAN 26S proteasome non-ATPase regulatory subunit 6 OS=Homo sapiens OX=9606 GN=PSMD6 PE=1 SV=1	1	4	4	4	1	0	0	0	0	0	3	2	1	1	0	0	0	0	0	3	2	1	1	0	0	0	0	0	3	2	1	13.6	13.6	13.6	45.531	389	389	1	7	0	8.6233	3.9	0	0
sp|Q15165|PON2_HUMAN	sp|Q15165|PON2_HUMAN	4	4	4	sp|Q15165|PON2_HUMAN Serum paraoxonase/arylesterase 2 OS=Homo sapiens OX=9606 GN=PON2 PE=1 SV=4	1	4	4	4	0	0	0	1	4	2	0	1	1	0	0	0	1	4	2	0	1	1	0	0	0	1	4	2	0	1	1	19.2	19.2	19.2	39.38	354	354	1	11	0	17.628	0	0	0
sp|Q15477|SKIV2_HUMAN	sp|Q15477|SKIV2_HUMAN	4	4	4	sp|Q15477|SKIV2_HUMAN Helicase SKI2W OS=Homo sapiens OX=9606 GN=SKIV2L PE=1 SV=3	1	4	4	4	0	0	0	1	3	2	1	2	1	0	0	0	1	3	2	1	2	1	0	0	0	1	3	2	1	2	1	5.2	5.2	5.2	137.75	1246	1246	1	10	0	11.401	0	0	0
sp|Q15629|TRAM1_HUMAN	sp|Q15629|TRAM1_HUMAN	4	4	4	sp|Q15629|TRAM1_HUMAN Translocating chain-associated membrane protein 1 OS=Homo sapiens OX=9606 GN=TRAM1 PE=1 SV=3	1	4	4	4	1	2	1	1	3	3	0	2	3	1	2	1	1	3	3	0	2	3	1	2	1	1	3	3	0	2	3	11.8	11.8	11.8	43.071	374	374	1	19	0	14.683	3.7	5.6	3.7
sp|Q15637|SF01_HUMAN	sp|Q15637|SF01_HUMAN	4	4	4	sp|Q15637|SF01_HUMAN Splicing factor 1 OS=Homo sapiens OX=9606 GN=SF1 PE=1 SV=4	1	4	4	4	0	1	1	2	2	3	0	3	2	0	1	1	2	2	3	0	3	2	0	1	1	2	2	3	0	3	2	11.9	11.9	11.9	68.329	639	639	1	15	0	13.314	0	2	2
sp|Q15646|OASL_HUMAN	sp|Q15646|OASL_HUMAN	4	4	4	sp|Q15646|OASL_HUMAN 2-5-oligoadenylate synthase-like protein OS=Homo sapiens OX=9606 GN=OASL PE=1 SV=2	1	4	4	4	0	0	0	0	0	0	2	2	2	0	0	0	0	0	0	2	2	2	0	0	0	0	0	0	2	2	2	14.2	14.2	14.2	59.225	514	514	1	7	0	8.8928	0	0	0
sp|Q15691|MARE1_HUMAN	sp|Q15691|MARE1_HUMAN	4	4	4	sp|Q15691|MARE1_HUMAN Microtubule-associated protein RP/EB family member 1 OS=Homo sapiens OX=9606 GN=MAPRE1 PE=1 SV=3	1	4	4	4	1	1	3	1	1	1	0	2	0	1	1	3	1	1	1	0	2	0	1	1	3	1	1	1	0	2	0	21.6	21.6	21.6	29.999	268	268	1	11	0	10.225	4.5	7.5	17.9
sp|Q15942|ZYX_HUMAN	sp|Q15942|ZYX_HUMAN	4	4	4	sp|Q15942|ZYX_HUMAN Zyxin OS=Homo sapiens OX=9606 GN=ZYX PE=1 SV=1	1	4	4	4	0	0	0	0	1	1	0	4	0	0	0	0	0	1	1	0	4	0	0	0	0	0	1	1	0	4	0	10.1	10.1	10.1	61.277	572	572	1	6	0	9.0086	0	0	0
sp|Q16270|IBP7_HUMAN	sp|Q16270|IBP7_HUMAN	4	4	4	sp|Q16270|IBP7_HUMAN Insulin-like growth factor-binding protein 7 OS=Homo sapiens OX=9606 GN=IGFBP7 PE=1 SV=1	1	4	4	4	2	3	3	4	4	4	4	3	3	2	3	3	4	4	4	4	3	3	2	3	3	4	4	4	4	3	3	15.2	15.2	15.2	29.13	282	282	1	38	0	16.964	9.6	10.3	15.2
sp|Q16512|PKN1_HUMAN	sp|Q16512|PKN1_HUMAN	4	4	4	sp|Q16512|PKN1_HUMAN Serine/threonine-protein kinase N1 OS=Homo sapiens OX=9606 GN=PKN1 PE=1 SV=2	1	4	4	4	0	2	0	1	4	2	1	0	2	0	2	0	1	4	2	1	0	2	0	2	0	1	4	2	1	0	2	4.7	4.7	4.7	103.93	942	942	1	13	0	7.6623	0	2.4	0
sp|Q16513|PKN2_HUMAN	sp|Q16513|PKN2_HUMAN	4	4	4	sp|Q16513|PKN2_HUMAN Serine/threonine-protein kinase N2 OS=Homo sapiens OX=9606 GN=PKN2 PE=1 SV=1	1	4	4	4	0	1	2	0	2	1	0	1	1	0	1	2	0	2	1	0	1	1	0	1	2	0	2	1	0	1	1	5.4	5.4	5.4	112.03	984	984	1	9	0.00061576	6.2006	0	0.9	2
sp|Q49A26|GLYR1_HUMAN	sp|Q49A26|GLYR1_HUMAN	4	4	4	sp|Q49A26|GLYR1_HUMAN Putative oxidoreductase GLYR1 OS=Homo sapiens OX=9606 GN=GLYR1 PE=1 SV=4	1	4	4	4	2	2	2	2	2	4	2	2	2	2	2	2	2	2	4	2	2	2	2	2	2	2	2	4	2	2	2	10.3	10.3	10.3	60.547	553	553	1	27	0	11.704	4.3	4.3	4.3
sp|Q4KMP7|TB10B_HUMAN	sp|Q4KMP7|TB10B_HUMAN	4	4	4	sp|Q4KMP7|TB10B_HUMAN TBC1 domain family member 10B OS=Homo sapiens OX=9606 GN=TBC1D10B PE=1 SV=3	1	4	4	4	1	3	2	2	2	2	1	2	0	1	3	2	2	2	2	1	2	0	1	3	2	2	2	2	1	2	0	5.8	5.8	5.8	87.198	808	808	1	17	0	7.2586	1.1	3.6	2.4
sp|Q53H12|AGK_HUMAN	sp|Q53H12|AGK_HUMAN	4	4	4	sp|Q53H12|AGK_HUMAN Acylglycerol kinase, mitochondrial OS=Homo sapiens OX=9606 GN=AGK PE=1 SV=2	1	4	4	4	1	1	0	2	2	2	1	4	2	1	1	0	2	2	2	1	4	2	1	1	0	2	2	2	1	4	2	10.7	10.7	10.7	47.137	422	422	1	15	0	10.495	3.3	3.3	0
sp|Q5JTV8|TOIP1_HUMAN	sp|Q5JTV8|TOIP1_HUMAN	4	4	4	sp|Q5JTV8|TOIP1_HUMAN Torsin-1A-interacting protein 1 OS=Homo sapiens OX=9606 GN=TOR1AIP1 PE=1 SV=2	1	4	4	4	0	1	1	2	1	3	0	0	2	0	1	1	2	1	3	0	0	2	0	1	1	2	1	3	0	0	2	8.1	8.1	8.1	66.248	583	583	1	10	0	11.215	0	2.2	2.2
sp|Q5VW36|FOCAD_HUMAN	sp|Q5VW36|FOCAD_HUMAN	4	4	4	sp|Q5VW36|FOCAD_HUMAN Focadhesin OS=Homo sapiens OX=9606 GN=FOCAD PE=1 SV=1	1	4	4	4	1	0	0	3	1	2	2	2	2	1	0	0	3	1	2	2	2	2	1	0	0	3	1	2	2	2	2	2.8	2.8	2.8	200.07	1801	1801	1	13	0	9.6908	0.5	0	0
sp|Q5VYK3|ECM29_HUMAN	sp|Q5VYK3|ECM29_HUMAN	4	4	4	sp|Q5VYK3|ECM29_HUMAN Proteasome adapter and scaffold protein ECM29 OS=Homo sapiens OX=9606 GN=ECPAS PE=1 SV=2	1	4	4	4	1	1	1	3	2	2	3	2	3	1	1	1	3	2	2	3	2	3	1	1	1	3	2	2	3	2	3	4	4	4	204.29	1845	1845	1	19	0	15.619	1.3	0.7	1.3
sp|Q6P1J9|CDC73_HUMAN	sp|Q6P1J9|CDC73_HUMAN	4	4	4	sp|Q6P1J9|CDC73_HUMAN Parafibromin OS=Homo sapiens OX=9606 GN=CDC73 PE=1 SV=1	1	4	4	4	2	4	4	3	0	1	1	1	1	2	4	4	3	0	1	1	1	1	2	4	4	3	0	1	1	1	1	12.8	12.8	12.8	60.576	531	531	1	21	0	15.361	7	12.8	12.8
sp|Q6P2E9|EDC4_HUMAN	sp|Q6P2E9|EDC4_HUMAN	4	4	4	sp|Q6P2E9|EDC4_HUMAN Enhancer of mRNA-decapping protein 4 OS=Homo sapiens OX=9606 GN=EDC4 PE=1 SV=1	1	4	4	4	0	1	0	4	1	0	1	2	0	0	1	0	4	1	0	1	2	0	0	1	0	4	1	0	1	2	0	4.9	4.9	4.9	151.66	1401	1401	1	10	0	10.819	0	1.6	0
sp|Q6SPF0|SAMD1_HUMAN	sp|Q6SPF0|SAMD1_HUMAN	4	4	4	sp|Q6SPF0|SAMD1_HUMAN Atherin OS=Homo sapiens OX=9606 GN=SAMD1 PE=1 SV=1	1	4	4	4	0	0	1	1	3	4	0	2	2	0	0	1	1	3	4	0	2	2	0	0	1	1	3	4	0	2	2	21.7	21.7	21.7	56.051	538	538	1	15	0	41.754	0	0	3.7
sp|Q71UI9|H2AV_HUMAN;sp|P0C0S5|H2AZ_HUMAN	sp|Q71UI9|H2AV_HUMAN;sp|P0C0S5|H2AZ_HUMAN	4;4	4;4	2;2	sp|Q71UI9|H2AV_HUMAN Histone H2A.V OS=Homo sapiens OX=9606 GN=H2AFV PE=1 SV=3;sp|P0C0S5|H2AZ_HUMAN Histone H2A.Z OS=Homo sapiens OX=9606 GN=H2AFZ PE=1 SV=2	2	4	4	2	3	4	4	3	3	2	4	2	3	3	4	4	3	3	2	4	2	3	1	2	2	1	1	0	2	0	1	31.2	31.2	18.8	13.509	128	128;128	1	29	0	7.4291	20.3	31.2	31.2
sp|Q7LGA3|HS2ST_HUMAN	sp|Q7LGA3|HS2ST_HUMAN	4	4	4	sp|Q7LGA3|HS2ST_HUMAN Heparan sulfate 2-O-sulfotransferase 1 OS=Homo sapiens OX=9606 GN=HS2ST1 PE=1 SV=1	1	4	4	4	0	1	0	1	1	4	0	0	0	0	1	0	1	1	4	0	0	0	0	1	0	1	1	4	0	0	0	12.6	12.6	12.6	41.881	356	356	1	9	0	9.5665	0	4.8	0
sp|Q7Z2W4|ZCCHV_HUMAN	sp|Q7Z2W4|ZCCHV_HUMAN	4	4	4	sp|Q7Z2W4|ZCCHV_HUMAN Zinc finger CCCH-type antiviral protein 1 OS=Homo sapiens OX=9606 GN=ZC3HAV1 PE=1 SV=3	1	4	4	4	0	0	0	1	0	3	0	2	0	0	0	0	1	0	3	0	2	0	0	0	0	1	0	3	0	2	0	6	6	6	101.43	902	902	1	6	0	9.2151	0	0	0
sp|Q7Z3K3|POGZ_HUMAN	sp|Q7Z3K3|POGZ_HUMAN	4	4	4	sp|Q7Z3K3|POGZ_HUMAN Pogo transposable element with ZNF domain OS=Homo sapiens OX=9606 GN=POGZ PE=1 SV=2	1	4	4	4	3	3	3	2	1	3	2	2	3	3	3	3	2	1	3	2	2	3	3	3	3	2	1	3	2	2	3	3.8	3.8	3.8	155.34	1410	1410	1	22	0	22.14	2.8	2.8	2.8
sp|Q86UP3|ZFHX4_HUMAN	sp|Q86UP3|ZFHX4_HUMAN	4	2	2	sp|Q86UP3|ZFHX4_HUMAN Zinc finger homeobox protein 4 OS=Homo sapiens OX=9606 GN=ZFHX4 PE=1 SV=1	1	4	2	2	0	2	0	0	1	4	0	1	1	0	1	0	0	0	2	0	0	0	0	1	0	0	0	2	0	0	0	1.5	0.9	0.9	393.73	3567	3567	1	3	0	6.9306	0	0.7	0
sp|Q86V48|LUZP1_HUMAN	sp|Q86V48|LUZP1_HUMAN	4	4	4	sp|Q86V48|LUZP1_HUMAN Leucine zipper protein 1 OS=Homo sapiens OX=9606 GN=LUZP1 PE=1 SV=2	1	4	4	4	0	0	0	0	0	4	0	2	0	0	0	0	0	0	4	0	2	0	0	0	0	0	0	4	0	2	0	5.2	5.2	5.2	120.27	1076	1076	1	6	0	10.005	0	0	0
sp|Q8IXQ6|PARP9_HUMAN	sp|Q8IXQ6|PARP9_HUMAN	4	4	4	sp|Q8IXQ6|PARP9_HUMAN Protein mono-ADP-ribosyltransferase PARP9 OS=Homo sapiens OX=9606 GN=PARP9 PE=1 SV=2	1	4	4	4	1	0	0	2	2	3	2	3	3	1	0	0	2	2	3	2	3	3	1	0	0	2	2	3	2	3	3	10	10	10	96.342	854	854	1	16	0	26.988	3.3	0	0
sp|Q8IY37|DHX37_HUMAN	sp|Q8IY37|DHX37_HUMAN	4	4	4	sp|Q8IY37|DHX37_HUMAN Probable ATP-dependent RNA helicase DHX37 OS=Homo sapiens OX=9606 GN=DHX37 PE=1 SV=1	1	4	4	4	1	3	2	3	2	1	1	2	2	1	3	2	3	2	1	1	2	2	1	3	2	3	2	1	1	2	2	4.9	4.9	4.9	129.54	1157	1157	1	17	0	36.369	1.6	3.8	2.8
sp|Q8IYD1|ERF3B_HUMAN	sp|Q8IYD1|ERF3B_HUMAN	4	1	1	sp|Q8IYD1|ERF3B_HUMAN Eukaryotic peptide chain release factor GTP-binding subunit ERF3B OS=Homo sapiens OX=9606 GN=GSPT2 PE=1 SV=2	1	4	1	1	0	0	0	1	2	1	1	3	3	0	0	0	1	1	1	0	1	1	0	0	0	1	1	1	0	1	1	10.5	2.7	2.7	68.882	628	628	1	5	0.00053333	4.0683	0	0	0
sp|Q8IZQ5|SELH_HUMAN	sp|Q8IZQ5|SELH_HUMAN	4	4	4	sp|Q8IZQ5|SELH_HUMAN Selenoprotein H OS=Homo sapiens OX=9606 GN=SELENOH PE=1 SV=2	1	4	4	4	1	2	3	3	1	3	1	1	2	1	2	3	3	1	3	1	1	2	1	2	3	3	1	3	1	1	2	36.1	36.1	36.1	13.453	122	122	1	17	0	8.8635	8.2	17.2	18
sp|Q8N556|AFAP1_HUMAN	sp|Q8N556|AFAP1_HUMAN	4	4	4	sp|Q8N556|AFAP1_HUMAN Actin filament-associated protein 1 OS=Homo sapiens OX=9606 GN=AFAP1 PE=1 SV=2	1	4	4	4	0	1	2	2	4	2	1	4	2	0	1	2	2	4	2	1	4	2	0	1	2	2	4	2	1	4	2	6	6	6	80.724	730	730	1	18	0	8.5772	0	2.2	3.4
sp|Q8N8S7|ENAH_HUMAN	sp|Q8N8S7|ENAH_HUMAN	4	4	4	sp|Q8N8S7|ENAH_HUMAN Protein enabled homolog OS=Homo sapiens OX=9606 GN=ENAH PE=1 SV=2	1	4	4	4	0	0	0	3	3	1	0	3	1	0	0	0	3	3	1	0	3	1	0	0	0	3	3	1	0	3	1	12	12	12	66.509	591	591	1	11	0	20.219	0	0	0
sp|Q8NBS9|TXND5_HUMAN	sp|Q8NBS9|TXND5_HUMAN	4	4	4	sp|Q8NBS9|TXND5_HUMAN Thioredoxin domain-containing protein 5 OS=Homo sapiens OX=9606 GN=TXNDC5 PE=1 SV=2	1	4	4	4	0	0	0	0	0	1	2	4	1	0	0	0	0	0	1	2	4	1	0	0	0	0	0	1	2	4	1	12.5	12.5	12.5	47.628	432	432	1	8	0	6.8512	0	0	0
sp|Q8NC56|LEMD2_HUMAN	sp|Q8NC56|LEMD2_HUMAN	4	4	4	sp|Q8NC56|LEMD2_HUMAN LEM domain-containing protein 2 OS=Homo sapiens OX=9606 GN=LEMD2 PE=1 SV=1	1	4	4	4	2	1	2	2	1	4	0	2	2	2	1	2	2	1	4	0	2	2	2	1	2	2	1	4	0	2	2	10.3	10.3	10.3	56.974	503	503	1	17	0	8.538	6.2	2.6	6.2
sp|Q8NFC6|BD1L1_HUMAN	sp|Q8NFC6|BD1L1_HUMAN	4	4	4	sp|Q8NFC6|BD1L1_HUMAN Biorientation of chromosomes in cell division protein 1-like 1 OS=Homo sapiens OX=9606 GN=BOD1L1 PE=1 SV=2	1	4	4	4	1	1	1	1	1	3	2	1	2	1	1	1	1	1	3	2	1	2	1	1	1	1	1	3	2	1	2	1.6	1.6	1.6	330.46	3051	3051	1	13	0	9.4465	0.4	0.4	0.4
sp|Q8TDX7|NEK7_HUMAN;sp|Q9HC98|NEK6_HUMAN	sp|Q8TDX7|NEK7_HUMAN;sp|Q9HC98|NEK6_HUMAN	4;2	4;2	4;2	sp|Q8TDX7|NEK7_HUMAN Serine/threonine-protein kinase Nek7 OS=Homo sapiens OX=9606 GN=NEK7 PE=1 SV=1;sp|Q9HC98|NEK6_HUMAN Serine/threonine-protein kinase Nek6 OS=Homo sapiens OX=9606 GN=NEK6 PE=1 SV=2	2	4	4	4	1	2	3	1	3	1	2	3	1	1	2	3	1	3	1	2	3	1	1	2	3	1	3	1	2	3	1	13.9	13.9	13.9	34.551	302	302;313	1	18	0	7.309	5.3	7.9	11.3
sp|Q8TF05|PP4R1_HUMAN	sp|Q8TF05|PP4R1_HUMAN	4	4	4	sp|Q8TF05|PP4R1_HUMAN Serine/threonine-protein phosphatase 4 regulatory subunit 1 OS=Homo sapiens OX=9606 GN=PPP4R1 PE=1 SV=1	1	4	4	4	0	0	0	2	2	2	2	3	2	0	0	0	2	2	2	2	3	2	0	0	0	2	2	2	2	3	2	6.1	6.1	6.1	107	950	950	1	13	0	16.744	0	0	0
sp|Q8WVX9|FACR1_HUMAN	sp|Q8WVX9|FACR1_HUMAN	4	4	4	sp|Q8WVX9|FACR1_HUMAN Fatty acyl-CoA reductase 1 OS=Homo sapiens OX=9606 GN=FAR1 PE=1 SV=1	1	4	4	4	0	0	0	2	2	3	1	3	1	0	0	0	2	2	3	1	3	1	0	0	0	2	2	3	1	3	1	10.1	10.1	10.1	59.356	515	515	1	12	0	13.437	0	0	0
sp|Q92804|RBP56_HUMAN	sp|Q92804|RBP56_HUMAN	4	2	2	sp|Q92804|RBP56_HUMAN TATA-binding protein-associated factor 2N OS=Homo sapiens OX=9606 GN=TAF15 PE=1 SV=1	1	4	2	2	4	2	3	2	3	1	2	2	3	2	0	1	0	1	0	0	0	1	2	0	1	0	1	0	0	0	1	11	7.1	7.1	61.829	592	592	1	5	0.00059102	5.4046	11	3.9	9.6
sp|Q92828|COR2A_HUMAN	sp|Q92828|COR2A_HUMAN	4	4	3	sp|Q92828|COR2A_HUMAN Coronin-2A OS=Homo sapiens OX=9606 GN=CORO2A PE=1 SV=2	1	4	4	3	0	0	0	0	0	4	0	0	0	0	0	0	0	0	4	0	0	0	0	0	0	0	0	3	0	0	0	13.7	13.7	12.4	59.763	525	525	1	4	0.00060024	5.7179	0	0	0
sp|Q92879|CELF1_HUMAN	sp|Q92879|CELF1_HUMAN	4	4	4	sp|Q92879|CELF1_HUMAN CUGBP Elav-like family member 1 OS=Homo sapiens OX=9606 GN=CELF1 PE=1 SV=2	1	4	4	4	1	4	2	2	2	3	0	2	3	1	4	2	2	2	3	0	2	3	1	4	2	2	2	3	0	2	3	15	15	15	52.063	486	486	1	20	0	9.5969	2.7	15	4.9
sp|Q92922|SMRC1_HUMAN	sp|Q92922|SMRC1_HUMAN	4	2	2	sp|Q92922|SMRC1_HUMAN SWI/SNF complex subunit SMARCC1 OS=Homo sapiens OX=9606 GN=SMARCC1 PE=1 SV=3	1	4	2	2	0	1	1	1	1	2	0	3	2	0	0	0	0	0	1	0	1	1	0	0	0	0	0	1	0	1	1	4.6	2.8	2.8	122.87	1105	1105	1	3	0.0015353	3.6846	0	1.1	1.1
sp|Q92925|SMRD2_HUMAN;sp|Q6STE5|SMRD3_HUMAN;sp|Q96GM5|SMRD1_HUMAN	sp|Q92925|SMRD2_HUMAN	4;1;1	4;1;1	4;1;1	sp|Q92925|SMRD2_HUMAN SWI/SNF-related matrix-associated actin-dependent regulator of chromatin subfamily D member 2 OS=Homo sapiens OX=9606 GN=SMARCD2 PE=1 SV=3	3	4	4	4	0	1	1	2	1	3	0	1	1	0	1	1	2	1	3	0	1	1	0	1	1	2	1	3	0	1	1	12.1	12.1	12.1	58.92	531	531;483;515	1	10	0	37.63	0	2.4	2.4
sp|Q969Q0|RL36L_HUMAN	sp|Q969Q0|RL36L_HUMAN	4	4	1	sp|Q969Q0|RL36L_HUMAN 60S ribosomal protein L36a-like OS=Homo sapiens OX=9606 GN=RPL36AL PE=1 SV=3	1	4	4	1	0	0	1	1	0	3	0	2	0	0	0	1	1	0	3	0	2	0	0	0	0	0	0	1	0	1	0	30.2	30.2	9.4	12.469	106	106	1	7	0.00062073	6.409	0	0	12.3
sp|Q96A33|CCD47_HUMAN	sp|Q96A33|CCD47_HUMAN	4	4	4	sp|Q96A33|CCD47_HUMAN Coiled-coil domain-containing protein 47 OS=Homo sapiens OX=9606 GN=CCDC47 PE=1 SV=1	1	4	4	4	0	0	0	3	1	1	1	2	3	0	0	0	3	1	1	1	2	3	0	0	0	3	1	1	1	2	3	14.1	14.1	14.1	55.873	483	483	1	11	0	9.1238	0	0	0
sp|Q96BF6|NACC2_HUMAN	sp|Q96BF6|NACC2_HUMAN	4	4	4	sp|Q96BF6|NACC2_HUMAN Nucleus accumbens-associated protein 2 OS=Homo sapiens OX=9606 GN=NACC2 PE=1 SV=1	1	4	4	4	4	3	3	2	0	0	0	0	0	4	3	3	2	0	0	0	0	0	4	3	3	2	0	0	0	0	0	8	8	8	62.836	587	587	1	12	0	11.85	8	5.8	5.8
sp|Q96FZ2|HMCES_HUMAN	sp|Q96FZ2|HMCES_HUMAN	4	4	4	sp|Q96FZ2|HMCES_HUMAN Abasic site processing protein HMCES OS=Homo sapiens OX=9606 GN=HMCES PE=1 SV=1	1	4	4	4	2	4	2	2	2	2	1	2	0	2	4	2	2	2	2	1	2	0	2	4	2	2	2	2	1	2	0	16.9	16.9	16.9	40.574	354	354	1	17	0	12.875	7.1	16.9	7.1
sp|Q96G21|IMP4_HUMAN	sp|Q96G21|IMP4_HUMAN	4	4	4	sp|Q96G21|IMP4_HUMAN U3 small nucleolar ribonucleoprotein protein IMP4 OS=Homo sapiens OX=9606 GN=IMP4 PE=1 SV=1	1	4	4	4	3	3	2	2	3	3	3	2	4	3	3	2	2	3	3	3	2	4	3	3	2	2	3	3	3	2	4	23	23	23	33.756	291	291	1	26	0	63.586	18.2	18.2	8.2
sp|Q96MU7|YTDC1_HUMAN	sp|Q96MU7|YTDC1_HUMAN	4	4	4	sp|Q96MU7|YTDC1_HUMAN YTH domain-containing protein 1 OS=Homo sapiens OX=9606 GN=YTHDC1 PE=1 SV=3	1	4	4	4	3	3	3	2	1	0	2	1	2	3	3	3	2	1	0	2	1	2	3	3	3	2	1	0	2	1	2	5.2	5.2	5.2	84.699	727	727	1	19	0	14.577	3.7	3.7	3.7
sp|Q96P70|IPO9_HUMAN	sp|Q96P70|IPO9_HUMAN	4	4	4	sp|Q96P70|IPO9_HUMAN Importin-9 OS=Homo sapiens OX=9606 GN=IPO9 PE=1 SV=3	1	4	4	4	2	2	1	3	3	4	2	3	2	2	2	1	3	3	4	2	3	2	2	2	1	3	3	4	2	3	2	8.8	8.8	8.8	115.96	1041	1041	1	22	0	23.529	4.6	4.6	2.9
sp|Q96QK1|VPS35_HUMAN	sp|Q96QK1|VPS35_HUMAN	4	4	4	sp|Q96QK1|VPS35_HUMAN Vacuolar protein sorting-associated protein 35 OS=Homo sapiens OX=9606 GN=VPS35 PE=1 SV=2	1	4	4	4	0	0	0	2	1	1	3	4	1	0	0	0	2	1	1	3	4	1	0	0	0	2	1	1	3	4	1	8.3	8.3	8.3	91.706	796	796	1	13	0	14.544	0	0	0
sp|Q96SB4|SRPK1_HUMAN	sp|Q96SB4|SRPK1_HUMAN	4	4	4	sp|Q96SB4|SRPK1_HUMAN SRSF protein kinase 1 OS=Homo sapiens OX=9606 GN=SRPK1 PE=1 SV=2	1	4	4	4	0	1	0	2	0	3	1	2	3	0	1	0	2	0	3	1	2	3	0	1	0	2	0	3	1	2	3	8.7	8.7	8.7	74.324	655	655	1	12	0	14.651	0	2.7	0
sp|Q99439|CNN2_HUMAN;sp|Q15417|CNN3_HUMAN	sp|Q99439|CNN2_HUMAN	4;1	4;1	4;1	sp|Q99439|CNN2_HUMAN Calponin-2 OS=Homo sapiens OX=9606 GN=CNN2 PE=1 SV=4	2	4	4	4	1	1	0	0	3	2	1	2	0	1	1	0	0	3	2	1	2	0	1	1	0	0	3	2	1	2	0	17.8	17.8	17.8	33.697	309	309;329	1	10	0	9.9039	5.5	5.2	0
sp|Q99583|MNT_HUMAN	sp|Q99583|MNT_HUMAN	4	4	4	sp|Q99583|MNT_HUMAN Max-binding protein MNT OS=Homo sapiens OX=9606 GN=MNT PE=1 SV=1	1	4	4	4	3	4	4	2	2	4	3	2	4	3	4	4	2	2	4	3	2	4	3	4	4	2	2	4	3	2	4	9.8	9.8	9.8	62.299	582	582	1	35	0	18.38	7.9	9.8	9.8
sp|Q99988|GDF15_HUMAN	sp|Q99988|GDF15_HUMAN	4	4	4	sp|Q99988|GDF15_HUMAN Growth/differentiation factor 15 OS=Homo sapiens OX=9606 GN=GDF15 PE=1 SV=3	1	4	4	4	0	0	0	2	1	2	2	1	2	0	0	0	2	1	2	2	1	2	0	0	0	2	1	2	2	1	2	15.6	15.6	15.6	34.14	308	308	1	10	0	7.5702	0	0	0
sp|Q9BPX5|ARP5L_HUMAN	sp|Q9BPX5|ARP5L_HUMAN	4	4	4	sp|Q9BPX5|ARP5L_HUMAN Actin-related protein 2/3 complex subunit 5-like protein OS=Homo sapiens OX=9606 GN=ARPC5L PE=1 SV=1	1	4	4	4	0	0	0	2	4	4	2	2	1	0	0	0	2	4	4	2	2	1	0	0	0	2	4	4	2	2	1	53.6	53.6	53.6	16.941	153	153	1	16	0	14.771	0	0	0
sp|Q9BRJ6|CG050_HUMAN	sp|Q9BRJ6|CG050_HUMAN	4	4	4	sp|Q9BRJ6|CG050_HUMAN Uncharacterized protein C7orf50 OS=Homo sapiens OX=9606 GN=C7orf50 PE=1 SV=1	1	4	4	4	0	0	0	3	0	3	1	1	1	0	0	0	3	0	3	1	1	1	0	0	0	3	0	3	1	1	1	35.6	35.6	35.6	22.083	194	194	1	9	0	12.598	0	0	0
sp|Q9BU23|LMF2_HUMAN	sp|Q9BU23|LMF2_HUMAN	4	4	4	sp|Q9BU23|LMF2_HUMAN Lipase maturation factor 2 OS=Homo sapiens OX=9606 GN=LMF2 PE=1 SV=2	1	4	4	4	0	0	0	3	2	2	2	4	3	0	0	0	3	2	2	2	4	3	0	0	0	3	2	2	2	4	3	8.8	8.8	8.8	79.697	707	707	1	17	0	21.221	0	0	0
sp|Q9BUI4|RPC3_HUMAN	sp|Q9BUI4|RPC3_HUMAN	4	4	4	sp|Q9BUI4|RPC3_HUMAN DNA-directed RNA polymerase III subunit RPC3 OS=Homo sapiens OX=9606 GN=POLR3C PE=1 SV=1	1	4	4	4	0	2	1	1	1	2	0	0	0	0	2	1	1	1	2	0	0	0	0	2	1	1	1	2	0	0	0	10.3	10.3	10.3	60.611	534	534	1	8	0	8.5385	0	4.9	2.8
sp|Q9BYK8|HELZ2_HUMAN	sp|Q9BYK8|HELZ2_HUMAN	4	4	4	sp|Q9BYK8|HELZ2_HUMAN Helicase with zinc finger domain 2 OS=Homo sapiens OX=9606 GN=HELZ2 PE=1 SV=6	1	4	4	4	0	0	0	0	0	1	1	3	1	0	0	0	0	0	1	1	3	1	0	0	0	0	0	1	1	3	1	2.1	2.1	2.1	294.65	2649	2649	1	6	0	6.9532	0	0	0
sp|Q9H2U1|DHX36_HUMAN	sp|Q9H2U1|DHX36_HUMAN	4	4	4	sp|Q9H2U1|DHX36_HUMAN ATP-dependent DNA/RNA helicase DHX36 OS=Homo sapiens OX=9606 GN=DHX36 PE=1 SV=2	1	4	4	4	0	0	0	0	1	4	1	0	0	0	0	0	0	1	4	1	0	0	0	0	0	0	1	4	1	0	0	6	6	6	114.76	1008	1008	1	6	0	16.213	0	0	0
sp|Q9H6I2|SOX17_HUMAN	sp|Q9H6I2|SOX17_HUMAN	4	4	4	sp|Q9H6I2|SOX17_HUMAN Transcription factor SOX-17 OS=Homo sapiens OX=9606 GN=SOX17 PE=1 SV=1	1	4	4	4	0	0	0	2	2	4	0	3	0	0	0	0	2	2	4	0	3	0	0	0	0	2	2	4	0	3	0	10.6	10.6	10.6	44.116	414	414	1	14	0	23.323	0	0	0
sp|Q9H7B2|RPF2_HUMAN	sp|Q9H7B2|RPF2_HUMAN	4	4	4	sp|Q9H7B2|RPF2_HUMAN Ribosome production factor 2 homolog OS=Homo sapiens OX=9606 GN=RPF2 PE=1 SV=2	1	4	4	4	3	1	1	2	2	3	3	2	2	3	1	1	2	2	3	3	2	2	3	1	1	2	2	3	3	2	2	16.3	16.3	16.3	35.582	306	306	1	20	0	21.635	13.1	4.9	2.6
sp|Q9H8H2|DDX31_HUMAN	sp|Q9H8H2|DDX31_HUMAN	4	4	4	sp|Q9H8H2|DDX31_HUMAN Probable ATP-dependent RNA helicase DDX31 OS=Homo sapiens OX=9606 GN=DDX31 PE=1 SV=2	1	4	4	4	0	0	0	1	1	3	0	0	1	0	0	0	1	1	3	0	0	1	0	0	0	1	1	3	0	0	1	5.4	5.4	5.4	94.086	851	851	1	6	0.00062539	6.5483	0	0	0
sp|Q9H936|GHC1_HUMAN;sp|Q9H1K4|GHC2_HUMAN	sp|Q9H936|GHC1_HUMAN	4;1	4;1	4;1	sp|Q9H936|GHC1_HUMAN Mitochondrial glutamate carrier 1 OS=Homo sapiens OX=9606 GN=SLC25A22 PE=1 SV=1	2	4	4	4	0	1	0	1	2	2	2	2	1	0	1	0	1	2	2	2	2	1	0	1	0	1	2	2	2	2	1	19.2	19.2	19.2	34.47	323	323;315	1	11	0	31.381	0	2.5	0
sp|Q9H939|PPIP2_HUMAN	sp|Q9H939|PPIP2_HUMAN	4	4	4	sp|Q9H939|PPIP2_HUMAN Proline-serine-threonine phosphatase-interacting protein 2 OS=Homo sapiens OX=9606 GN=PSTPIP2 PE=1 SV=4	1	4	4	4	2	1	1	1	0	0	0	0	3	2	1	1	1	0	0	0	0	3	2	1	1	1	0	0	0	0	3	11.1	11.1	11.1	38.858	334	334	1	8	0	34.78	6.6	3.3	3.3
sp|Q9H967|WDR76_HUMAN	sp|Q9H967|WDR76_HUMAN	4	4	4	sp|Q9H967|WDR76_HUMAN WD repeat-containing protein 76 OS=Homo sapiens OX=9606 GN=WDR76 PE=1 SV=2	1	4	4	4	3	3	2	0	0	0	0	0	0	3	3	2	0	0	0	0	0	0	3	3	2	0	0	0	0	0	0	11.7	11.7	11.7	69.768	626	626	1	8	0	15.359	9.4	9.7	4.6
sp|Q9HD20|AT131_HUMAN	sp|Q9HD20|AT131_HUMAN	4	4	4	sp|Q9HD20|AT131_HUMAN Manganese-transporting ATPase 13A1 OS=Homo sapiens OX=9606 GN=ATP13A1 PE=1 SV=2	1	4	4	4	0	0	0	1	1	2	0	1	1	0	0	0	1	1	2	0	1	1	0	0	0	1	1	2	0	1	1	6	6	6	132.95	1204	1204	1	6	0.00059382	5.4951	0	0	0
sp|Q9HD42|CHM1A_HUMAN	sp|Q9HD42|CHM1A_HUMAN	4	4	4	sp|Q9HD42|CHM1A_HUMAN Charged multivesicular body protein 1a OS=Homo sapiens OX=9606 GN=CHMP1A PE=1 SV=1	1	4	4	4	2	3	1	2	3	2	2	2	2	2	3	1	2	3	2	2	2	2	2	3	1	2	3	2	2	2	2	17.3	17.3	17.3	21.703	196	196	1	19	0.00062305	6.4657	9.2	13.3	4.6
sp|Q9NP72|RAB18_HUMAN	sp|Q9NP72|RAB18_HUMAN	4	4	4	sp|Q9NP72|RAB18_HUMAN Ras-related protein Rab-18 OS=Homo sapiens OX=9606 GN=RAB18 PE=1 SV=1	1	4	4	4	2	1	0	2	2	0	1	2	0	2	1	0	2	2	0	1	2	0	2	1	0	2	2	0	1	2	0	23.8	23.8	23.8	22.977	206	206	1	10	0	7.5706	12.6	7.3	0
sp|Q9NPA0|EMC7_HUMAN	sp|Q9NPA0|EMC7_HUMAN	4	4	4	sp|Q9NPA0|EMC7_HUMAN ER membrane protein complex subunit 7 OS=Homo sapiens OX=9606 GN=EMC7 PE=1 SV=1	1	4	4	4	0	0	0	1	2	4	3	2	2	0	0	0	1	2	4	3	2	2	0	0	0	1	2	4	3	2	2	26.4	26.4	26.4	26.47	242	242	1	18	0	8.1586	0	0	0
sp|Q9NQC3|RTN4_HUMAN	sp|Q9NQC3|RTN4_HUMAN	4	4	4	sp|Q9NQC3|RTN4_HUMAN Reticulon-4 OS=Homo sapiens OX=9606 GN=RTN4 PE=1 SV=2	1	4	4	4	3	3	4	3	3	2	4	4	4	3	3	4	3	3	2	4	4	4	3	3	4	3	3	2	4	4	4	4.3	4.3	4.3	129.93	1192	1192	1	31	0	14.338	2.9	3.1	4.3
sp|Q9NRW3|ABC3C_HUMAN;sp|Q8IUX4|ABC3F_HUMAN;sp|Q96AK3|ABC3D_HUMAN	sp|Q9NRW3|ABC3C_HUMAN	4;1;1	4;1;1	4;1;1	sp|Q9NRW3|ABC3C_HUMAN DNA dC->dU-editing enzyme APOBEC-3C OS=Homo sapiens OX=9606 GN=APOBEC3C PE=1 SV=2	3	4	4	4	3	3	3	4	3	3	3	4	4	3	3	3	4	3	3	3	4	4	3	3	3	4	3	3	3	4	4	26.3	26.3	26.3	22.826	190	190;373;386	1	43	0	20.509	22.1	22.1	22.1
sp|Q9NSU2|TREX1_HUMAN	sp|Q9NSU2|TREX1_HUMAN	4	4	4	sp|Q9NSU2|TREX1_HUMAN Three-prime repair exonuclease 1 OS=Homo sapiens OX=9606 GN=TREX1 PE=1 SV=2	1	4	4	4	2	3	3	4	3	2	2	2	2	2	3	3	4	3	2	2	2	2	2	3	3	4	3	2	2	2	2	14	14	14	33.212	314	314	1	32	0	13.293	7.6	10.8	10.8
sp|Q9NUL3|STAU2_HUMAN	sp|Q9NUL3|STAU2_HUMAN	4	3	3	sp|Q9NUL3|STAU2_HUMAN Double-stranded RNA-binding protein Staufen homolog 2 OS=Homo sapiens OX=9606 GN=STAU2 PE=1 SV=2	1	4	3	3	2	2	2	3	3	4	2	3	2	1	1	1	2	2	3	1	2	1	1	1	1	2	2	3	1	2	1	8.4	7	7	62.608	570	570	1	14	0	11.246	3.7	3.7	3.7
sp|Q9NV06|DCA13_HUMAN	sp|Q9NV06|DCA13_HUMAN	4	4	4	sp|Q9NV06|DCA13_HUMAN DDB1- and CUL4-associated factor 13 OS=Homo sapiens OX=9606 GN=DCAF13 PE=1 SV=2	1	4	4	4	0	0	0	0	0	4	1	1	1	0	0	0	0	0	4	1	1	1	0	0	0	0	0	4	1	1	1	11.7	11.7	11.7	51.402	445	445	1	7	0	9.0798	0	0	0
sp|Q9NVF7|FBX28_HUMAN	sp|Q9NVF7|FBX28_HUMAN	4	4	4	sp|Q9NVF7|FBX28_HUMAN F-box only protein 28 OS=Homo sapiens OX=9606 GN=FBXO28 PE=1 SV=1	1	4	4	4	3	2	2	1	2	1	1	0	0	3	2	2	1	2	1	1	0	0	3	2	2	1	2	1	1	0	0	18.2	18.2	18.2	41.149	368	368	1	12	0	67.711	12	9.5	9.5
sp|Q9NWK9|BCD1_HUMAN	sp|Q9NWK9|BCD1_HUMAN	4	4	4	sp|Q9NWK9|BCD1_HUMAN Box C/D snoRNA protein 1 OS=Homo sapiens OX=9606 GN=ZNHIT6 PE=1 SV=1	1	4	4	4	1	0	2	1	0	0	1	1	0	1	0	2	1	0	0	1	1	0	1	0	2	1	0	0	1	1	0	10.6	10.6	10.6	53.918	470	470	1	6	0.00061881	6.3098	2.8	0	5.7
sp|Q9NXS2|QPCTL_HUMAN	sp|Q9NXS2|QPCTL_HUMAN	4	4	4	sp|Q9NXS2|QPCTL_HUMAN Glutaminyl-peptide cyclotransferase-like protein OS=Homo sapiens OX=9606 GN=QPCTL PE=1 SV=2	1	4	4	4	0	0	0	2	0	1	0	0	3	0	0	0	2	0	1	0	0	3	0	0	0	2	0	1	0	0	3	20.7	20.7	20.7	42.924	382	382	1	6	0	20.877	0	0	0
sp|Q9NZI7|UBIP1_HUMAN	sp|Q9NZI7|UBIP1_HUMAN	4	4	3	sp|Q9NZI7|UBIP1_HUMAN Upstream-binding protein 1 OS=Homo sapiens OX=9606 GN=UBP1 PE=1 SV=1	1	4	4	3	0	0	0	0	0	4	0	0	0	0	0	0	0	0	4	0	0	0	0	0	0	0	0	3	0	0	0	10.2	10.2	6.9	60.49	540	540	1	4	0	11.858	0	0	0
sp|Q9P0I2|EMC3_HUMAN	sp|Q9P0I2|EMC3_HUMAN	4	4	4	sp|Q9P0I2|EMC3_HUMAN ER membrane protein complex subunit 3 OS=Homo sapiens OX=9606 GN=EMC3 PE=1 SV=3	1	4	4	4	0	1	0	1	3	2	2	2	3	0	1	0	1	3	2	2	2	3	0	1	0	1	3	2	2	2	3	24.9	24.9	24.9	29.952	261	261	1	14	0	15.79	0	5.4	0
sp|Q9P0J0|NDUAD_HUMAN	sp|Q9P0J0|NDUAD_HUMAN	4	4	4	sp|Q9P0J0|NDUAD_HUMAN NADH dehydrogenase [ubiquinone] 1 alpha subcomplex subunit 13 OS=Homo sapiens OX=9606 GN=NDUFA13 PE=1 SV=3	1	4	4	4	1	0	1	2	3	1	1	2	1	1	0	1	2	3	1	1	2	1	1	0	1	2	3	1	1	2	1	31.2	31.2	31.2	16.698	144	144	1	12	0	8.5651	9	0	9
sp|Q9P0V3|SH3B4_HUMAN	sp|Q9P0V3|SH3B4_HUMAN	4	4	4	sp|Q9P0V3|SH3B4_HUMAN SH3 domain-binding protein 4 OS=Homo sapiens OX=9606 GN=SH3BP4 PE=1 SV=1	1	4	4	4	0	1	0	2	3	4	0	2	1	0	1	0	2	3	4	0	2	1	0	1	0	2	3	4	0	2	1	5.7	5.7	5.7	107.49	963	963	1	17	0	10.676	0	0.9	0
sp|Q9P107|GMIP_HUMAN	sp|Q9P107|GMIP_HUMAN	4	4	4	sp|Q9P107|GMIP_HUMAN GEM-interacting protein OS=Homo sapiens OX=9606 GN=GMIP PE=1 SV=2	1	4	4	4	1	3	1	3	1	1	1	1	1	1	3	1	3	1	1	1	1	1	1	3	1	3	1	1	1	1	1	4.4	4.4	4.4	106.68	970	970	1	13	0	23.73	1.9	3.6	1.9
sp|Q9P253|VPS18_HUMAN	sp|Q9P253|VPS18_HUMAN	4	4	4	sp|Q9P253|VPS18_HUMAN Vacuolar protein sorting-associated protein 18 homolog OS=Homo sapiens OX=9606 GN=VPS18 PE=1 SV=2	1	4	4	4	0	1	0	1	3	2	0	4	1	0	1	0	1	3	2	0	4	1	0	1	0	1	3	2	0	4	1	5.9	5.9	5.9	110.18	973	973	1	12	0	11.651	0	1.5	0
sp|Q9UBU8|MO4L1_HUMAN	sp|Q9UBU8|MO4L1_HUMAN	4	4	3	sp|Q9UBU8|MO4L1_HUMAN Mortality factor 4-like protein 1 OS=Homo sapiens OX=9606 GN=MORF4L1 PE=1 SV=2	1	4	4	3	0	2	1	2	2	2	0	1	2	0	2	1	2	2	2	0	1	2	0	2	1	2	2	1	0	1	2	16.3	16.3	12.7	41.473	362	362	1	12	0	14.47	0	8.8	3.9
sp|Q9UHN1|DPOG2_HUMAN	sp|Q9UHN1|DPOG2_HUMAN	4	4	4	sp|Q9UHN1|DPOG2_HUMAN DNA polymerase subunit gamma-2, mitochondrial OS=Homo sapiens OX=9606 GN=POLG2 PE=1 SV=1	1	4	4	4	1	3	2	4	3	2	2	2	2	1	3	2	4	3	2	2	2	2	1	3	2	4	3	2	2	2	2	9.7	9.7	9.7	54.91	485	485	1	21	0	9.2633	2.5	7.2	4.9
sp|Q9UHX1|PUF60_HUMAN	sp|Q9UHX1|PUF60_HUMAN	4	4	4	sp|Q9UHX1|PUF60_HUMAN Poly(U)-binding-splicing factor PUF60 OS=Homo sapiens OX=9606 GN=PUF60 PE=1 SV=1	1	4	4	4	0	2	3	1	1	3	0	3	0	0	2	3	1	1	3	0	3	0	0	2	3	1	1	3	0	3	0	11.8	11.8	11.8	59.875	559	559	1	13	0	15.98	0	5	7.9
sp|Q9UI10|EI2BD_HUMAN	sp|Q9UI10|EI2BD_HUMAN	4	4	4	sp|Q9UI10|EI2BD_HUMAN Translation initiation factor eIF-2B subunit delta OS=Homo sapiens OX=9606 GN=EIF2B4 PE=1 SV=2	1	4	4	4	1	1	0	2	2	3	2	3	3	1	1	0	2	2	3	2	3	3	1	1	0	2	2	3	2	3	3	8.4	8.4	8.4	57.557	523	523	1	17	0	7.2733	2.7	2.7	0
sp|Q9UIS9|MBD1_HUMAN	sp|Q9UIS9|MBD1_HUMAN	4	4	4	sp|Q9UIS9|MBD1_HUMAN Methyl-CpG-binding domain protein 1 OS=Homo sapiens OX=9606 GN=MBD1 PE=1 SV=2	1	4	4	4	2	2	2	2	2	4	2	2	2	2	2	2	2	2	4	2	2	2	2	2	2	2	2	4	2	2	2	10.2	10.2	10.2	66.606	605	605	1	20	0	10.015	3.6	3.6	3.6
sp|Q9UL18|AGO1_HUMAN	sp|Q9UL18|AGO1_HUMAN	4	2	2	sp|Q9UL18|AGO1_HUMAN Protein argonaute-1 OS=Homo sapiens OX=9606 GN=AGO1 PE=1 SV=3	1	4	2	2	0	0	0	1	3	1	0	1	2	0	0	0	0	1	0	0	0	1	0	0	0	0	1	0	0	0	1	7.1	4.7	4.7	97.213	857	857	1	2	0.00052743	3.9567	0	0	0
sp|Q9ULC4|MCTS1_HUMAN	sp|Q9ULC4|MCTS1_HUMAN	4	4	4	sp|Q9ULC4|MCTS1_HUMAN Malignant T-cell-amplified sequence 1 OS=Homo sapiens OX=9606 GN=MCTS1 PE=1 SV=1	1	4	4	4	4	2	1	1	2	1	1	2	0	4	2	1	1	2	1	1	2	0	4	2	1	1	2	1	1	2	0	37	37	37	20.555	181	181	1	15	0	10.363	37	19.3	11
sp|Q9ULX9|MAFF_HUMAN	sp|Q9ULX9|MAFF_HUMAN	4	3	3	sp|Q9ULX9|MAFF_HUMAN Transcription factor MafF OS=Homo sapiens OX=9606 GN=MAFF PE=1 SV=2	1	4	3	3	3	3	3	3	4	3	3	4	3	3	3	3	3	3	3	2	3	3	3	3	3	3	3	3	2	3	3	31.7	27.4	27.4	17.76	164	164	1	36	0	26.352	27.4	27.4	27.4
sp|Q9UNF0|PACN2_HUMAN	sp|Q9UNF0|PACN2_HUMAN	4	4	4	sp|Q9UNF0|PACN2_HUMAN Protein kinase C and casein kinase substrate in neurons protein 2 OS=Homo sapiens OX=9606 GN=PACSIN2 PE=1 SV=2	1	4	4	4	3	3	1	0	0	0	0	0	0	3	3	1	0	0	0	0	0	0	3	3	1	0	0	0	0	0	0	8.2	8.2	8.2	55.738	486	486	1	7	0.00063251	6.7215	6.4	6	1.9
sp|Q9UNH7|SNX6_HUMAN	sp|Q9UNH7|SNX6_HUMAN	4	4	3	sp|Q9UNH7|SNX6_HUMAN Sorting nexin-6 OS=Homo sapiens OX=9606 GN=SNX6 PE=1 SV=1	1	4	4	3	0	0	0	1	3	0	1	4	0	0	0	0	1	3	0	1	4	0	0	0	0	0	2	0	0	3	0	9.9	9.9	7.4	46.648	406	406	1	9	0	7.4869	0	0	0
sp|Q9UQ35|SRRM2_HUMAN	sp|Q9UQ35|SRRM2_HUMAN	4	4	4	sp|Q9UQ35|SRRM2_HUMAN Serine/arginine repetitive matrix protein 2 OS=Homo sapiens OX=9606 GN=SRRM2 PE=1 SV=2	1	4	4	4	0	0	1	0	1	2	0	0	1	0	0	1	0	1	2	0	0	1	0	0	1	0	1	2	0	0	1	2	2	2	299.61	2752	2752	1	5	0	7.5362	0	0	0.6
sp|Q9Y285|SYFA_HUMAN	sp|Q9Y285|SYFA_HUMAN	4	4	4	sp|Q9Y285|SYFA_HUMAN Phenylalanine--tRNA ligase alpha subunit OS=Homo sapiens OX=9606 GN=FARSA PE=1 SV=3	1	4	4	4	0	1	0	1	0	2	0	1	1	0	1	0	1	0	2	0	1	1	0	1	0	1	0	2	0	1	1	15.9	15.9	15.9	57.563	508	508	1	6	0	14.393	0	2.8	0
sp|Q9Y2D5|AKAP2_HUMAN	sp|Q9Y2D5|AKAP2_HUMAN	4	4	4	sp|Q9Y2D5|AKAP2_HUMAN A-kinase anchor protein 2 OS=Homo sapiens OX=9606 GN=AKAP2 PE=1 SV=3	1	4	4	4	0	1	0	1	1	4	1	1	1	0	1	0	1	1	4	1	1	1	0	1	0	1	1	4	1	1	1	7.9	7.9	7.9	94.659	859	859	1	10	0	11.948	0	1.2	0
sp|Q9Y2Q3|GSTK1_HUMAN	sp|Q9Y2Q3|GSTK1_HUMAN	4	4	4	sp|Q9Y2Q3|GSTK1_HUMAN Glutathione S-transferase kappa 1 OS=Homo sapiens OX=9606 GN=GSTK1 PE=1 SV=3	1	4	4	4	3	2	2	2	3	2	3	4	1	3	2	2	2	3	2	3	4	1	3	2	2	2	3	2	3	4	1	24.8	24.8	24.8	25.497	226	226	1	25	0	23.514	19.9	13.3	13.3
sp|Q9Y3A2|UTP11_HUMAN	sp|Q9Y3A2|UTP11_HUMAN	4	4	4	sp|Q9Y3A2|UTP11_HUMAN Probable U3 small nucleolar RNA-associated protein 11 OS=Homo sapiens OX=9606 GN=UTP11 PE=1 SV=2	1	4	4	4	0	1	0	0	0	4	0	1	0	0	1	0	0	0	4	0	1	0	0	1	0	0	0	4	0	1	0	19	19	19	30.446	253	253	1	7	0	16.025	0	3.6	0
sp|Q9Y3B4|SF3B6_HUMAN	sp|Q9Y3B4|SF3B6_HUMAN	4	4	4	sp|Q9Y3B4|SF3B6_HUMAN Splicing factor 3B subunit 6 OS=Homo sapiens OX=9606 GN=SF3B6 PE=1 SV=1	1	4	4	4	1	1	0	4	1	3	0	2	2	1	1	0	4	1	3	0	2	2	1	1	0	4	1	3	0	2	2	35.2	35.2	35.2	14.585	125	125	1	14	0	8.8191	11.2	8.8	0
sp|Q9Y3B9|RRP15_HUMAN	sp|Q9Y3B9|RRP15_HUMAN	4	4	4	sp|Q9Y3B9|RRP15_HUMAN RRP15-like protein OS=Homo sapiens OX=9606 GN=RRP15 PE=1 SV=2	1	4	4	4	1	1	0	0	0	4	0	0	1	1	1	0	0	0	4	0	0	1	1	1	0	0	0	4	0	0	1	14.5	14.5	14.5	31.484	282	282	1	7	0	7.8615	3.9	3.9	0
sp|Q9Y3E1|HDGR3_HUMAN;sp|Q7Z4V5|HDGR2_HUMAN	sp|Q9Y3E1|HDGR3_HUMAN;sp|Q7Z4V5|HDGR2_HUMAN	4;2	3;1	3;1	sp|Q9Y3E1|HDGR3_HUMAN Hepatoma-derived growth factor-related protein 3 OS=Homo sapiens OX=9606 GN=HDGFL3 PE=1 SV=1;sp|Q7Z4V5|HDGR2_HUMAN Hepatoma-derived growth factor-related protein 2 OS=Homo sapiens OX=9606 GN=HDGFL2 PE=1 SV=1	2	4	3	3	2	3	1	2	1	1	1	2	1	2	2	1	2	0	1	1	1	1	2	2	1	2	0	1	1	1	1	23.6	19.7	19.7	22.619	203	203;671	1	11	0	12.152	15.8	19.7	8.4
sp|Q9Y3E5|PTH2_HUMAN	sp|Q9Y3E5|PTH2_HUMAN	4	4	4	sp|Q9Y3E5|PTH2_HUMAN Peptidyl-tRNA hydrolase 2, mitochondrial OS=Homo sapiens OX=9606 GN=PTRH2 PE=1 SV=1	1	4	4	4	3	4	2	3	4	2	3	2	4	3	4	2	3	4	2	3	2	4	3	4	2	3	4	2	3	2	4	39.7	39.7	39.7	19.193	179	179	1	28	0	31.187	31.3	39.7	19
sp|Q9Y4C8|RBM19_HUMAN	sp|Q9Y4C8|RBM19_HUMAN	4	4	4	sp|Q9Y4C8|RBM19_HUMAN Probable RNA-binding protein 19 OS=Homo sapiens OX=9606 GN=RBM19 PE=1 SV=3	1	4	4	4	3	1	2	3	1	3	1	2	0	3	1	2	3	1	3	1	2	0	3	1	2	3	1	3	1	2	0	5.4	5.4	5.4	107.33	960	960	1	16	0	30.355	3.8	1.7	2.7
sp|Q9Y5B9|SP16H_HUMAN	sp|Q9Y5B9|SP16H_HUMAN	4	4	4	sp|Q9Y5B9|SP16H_HUMAN FACT complex subunit SPT16 OS=Homo sapiens OX=9606 GN=SUPT16H PE=1 SV=1	1	4	4	4	1	1	2	2	2	2	1	1	0	1	1	2	2	2	2	1	1	0	1	1	2	2	2	2	1	1	0	5.9	5.9	5.9	119.91	1047	1047	1	12	0	7.4115	1	1	2.4
sp|Q9Y5K5|UCHL5_HUMAN	sp|Q9Y5K5|UCHL5_HUMAN	4	4	4	sp|Q9Y5K5|UCHL5_HUMAN Ubiquitin carboxyl-terminal hydrolase isozyme L5 OS=Homo sapiens OX=9606 GN=UCHL5 PE=1 SV=3	1	4	4	4	0	0	0	1	4	2	1	2	2	0	0	0	1	4	2	1	2	2	0	0	0	1	4	2	1	2	2	17.6	17.6	17.6	37.606	329	329	1	12	0	9.3102	0	0	0
sp|A0AVT1|UBA6_HUMAN	sp|A0AVT1|UBA6_HUMAN	3	3	3	sp|A0AVT1|UBA6_HUMAN Ubiquitin-like modifier-activating enzyme 6 OS=Homo sapiens OX=9606 GN=UBA6 PE=1 SV=1	1	3	3	3	0	0	0	2	1	2	2	3	1	0	0	0	2	1	2	2	3	1	0	0	0	2	1	2	2	3	1	4.6	4.6	4.6	117.97	1052	1052	1	11	0	8.0353	0	0	0
sp|A6NFQ2|TCAF2_HUMAN	sp|A6NFQ2|TCAF2_HUMAN	3	3	3	sp|A6NFQ2|TCAF2_HUMAN TRPM8 channel-associated factor 2 OS=Homo sapiens OX=9606 GN=TCAF2 PE=1 SV=2	1	3	3	3	0	0	0	0	0	1	0	2	0	0	0	0	0	0	1	0	2	0	0	0	0	0	0	1	0	2	0	5.1	5.1	5.1	100.9	919	919	1	3	0.00054054	4.1995	0	0	0
sp|O00182|LEG9_HUMAN	sp|O00182|LEG9_HUMAN	3	3	3	sp|O00182|LEG9_HUMAN Galectin-9 OS=Homo sapiens OX=9606 GN=LGALS9 PE=1 SV=2	1	3	3	3	0	0	0	0	2	1	1	3	2	0	0	0	0	2	1	1	3	2	0	0	0	0	2	1	1	3	2	11.5	11.5	11.5	39.518	355	355	1	10	0	9.6983	0	0	0
sp|O00471|EXOC5_HUMAN	sp|O00471|EXOC5_HUMAN	3	3	3	sp|O00471|EXOC5_HUMAN Exocyst complex component 5 OS=Homo sapiens OX=9606 GN=EXOC5 PE=1 SV=1	1	3	3	3	0	0	0	0	0	0	1	2	0	0	0	0	0	0	0	1	2	0	0	0	0	0	0	0	1	2	0	4.8	4.8	4.8	81.852	708	708	1	3	0.00053277	4.0575	0	0	0
sp|O00506|STK25_HUMAN;sp|Q9P289|STK26_HUMAN	sp|O00506|STK25_HUMAN;sp|Q9P289|STK26_HUMAN	3;2	3;2	3;2	sp|O00506|STK25_HUMAN Serine/threonine-protein kinase 25 OS=Homo sapiens OX=9606 GN=STK25 PE=1 SV=1;sp|Q9P289|STK26_HUMAN Serine/threonine-protein kinase 26 OS=Homo sapiens OX=9606 GN=STK26 PE=1 SV=2	2	3	3	3	0	0	0	1	3	1	1	1	1	0	0	0	1	3	1	1	1	1	0	0	0	1	3	1	1	1	1	9.4	9.4	9.4	48.111	426	426;416	1	8	0.000625	6.5337	0	0	0
sp|O14495|PLPP3_HUMAN	sp|O14495|PLPP3_HUMAN	3	3	3	sp|O14495|PLPP3_HUMAN Phospholipid phosphatase 3 OS=Homo sapiens OX=9606 GN=PLPP3 PE=1 SV=1	1	3	3	3	0	1	0	1	2	1	1	2	3	0	1	0	1	2	1	1	2	3	0	1	0	1	2	1	1	2	3	10.9	10.9	10.9	35.116	311	311	1	11	0.00062775	6.6042	0	3.5	0
sp|O14880|MGST3_HUMAN	sp|O14880|MGST3_HUMAN	3	3	3	sp|O14880|MGST3_HUMAN Microsomal glutathione S-transferase 3 OS=Homo sapiens OX=9606 GN=MGST3 PE=1 SV=1	1	3	3	3	2	3	3	2	3	3	3	1	3	2	3	3	2	3	3	3	1	3	2	3	3	2	3	3	3	1	3	34.2	34.2	34.2	16.516	152	152	1	27	0	14.743	17.8	34.2	34.2
sp|O14920|IKKB_HUMAN	sp|O14920|IKKB_HUMAN	3	3	3	sp|O14920|IKKB_HUMAN Inhibitor of nuclear factor kappa-B kinase subunit beta OS=Homo sapiens OX=9606 GN=IKBKB PE=1 SV=1	1	3	3	3	0	0	0	0	1	0	0	2	0	0	0	0	0	1	0	0	2	0	0	0	0	0	1	0	0	2	0	4.5	4.5	4.5	86.563	756	756	1	3	0.00057208	4.9391	0	0	0
sp|O15013|ARHGA_HUMAN	sp|O15013|ARHGA_HUMAN	3	3	3	sp|O15013|ARHGA_HUMAN Rho guanine nucleotide exchange factor 10 OS=Homo sapiens OX=9606 GN=ARHGEF10 PE=1 SV=4	1	3	3	3	0	1	0	2	2	1	0	1	1	0	1	0	2	2	1	0	1	1	0	1	0	2	2	1	0	1	1	2.8	2.8	2.8	151.61	1369	1369	1	8	0.00063091	6.6328	0	1.2	0
sp|O15260|SURF4_HUMAN	sp|O15260|SURF4_HUMAN	3	3	3	sp|O15260|SURF4_HUMAN Surfeit locus protein 4 OS=Homo sapiens OX=9606 GN=SURF4 PE=1 SV=3	1	3	3	3	1	2	2	3	3	2	2	3	2	1	2	2	3	3	2	2	3	2	1	2	2	3	3	2	2	3	2	16	16	16	30.394	269	269	1	27	0	29.919	6.7	12.6	12.6
sp|O15511|ARPC5_HUMAN	sp|O15511|ARPC5_HUMAN	3	3	3	sp|O15511|ARPC5_HUMAN Actin-related protein 2/3 complex subunit 5 OS=Homo sapiens OX=9606 GN=ARPC5 PE=1 SV=3	1	3	3	3	0	0	0	2	0	2	1	2	3	0	0	0	2	0	2	1	2	3	0	0	0	2	0	2	1	2	3	29.1	29.1	29.1	16.32	151	151	1	11	0	7.8319	0	0	0
sp|O43293|DAPK3_HUMAN	sp|O43293|DAPK3_HUMAN	3	3	3	sp|O43293|DAPK3_HUMAN Death-associated protein kinase 3 OS=Homo sapiens OX=9606 GN=DAPK3 PE=1 SV=1	1	3	3	3	0	0	0	0	1	2	2	2	0	0	0	0	0	1	2	2	2	0	0	0	0	0	1	2	2	2	0	7.3	7.3	7.3	52.535	454	454	1	7	0.0006169	6.2301	0	0	0
sp|O43324|MCA3_HUMAN	sp|O43324|MCA3_HUMAN	3	3	3	sp|O43324|MCA3_HUMAN Eukaryotic translation elongation factor 1 epsilon-1 OS=Homo sapiens OX=9606 GN=EEF1E1 PE=1 SV=1	1	3	3	3	3	2	2	3	1	2	3	1	1	3	2	2	3	1	2	3	1	1	3	2	2	3	1	2	3	1	1	18.4	18.4	18.4	19.81	174	174	1	18	0.00063012	6.6241	18.4	12.6	12.6
sp|O43633|CHM2A_HUMAN	sp|O43633|CHM2A_HUMAN	3	3	3	sp|O43633|CHM2A_HUMAN Charged multivesicular body protein 2a OS=Homo sapiens OX=9606 GN=CHMP2A PE=1 SV=1	1	3	3	3	0	1	2	1	1	1	0	3	2	0	1	2	1	1	1	0	3	2	0	1	2	1	1	1	0	3	2	14.9	14.9	14.9	25.104	222	222	1	11	0	7.1478	0	8.1	11.7
sp|O43674|NDUB5_HUMAN	sp|O43674|NDUB5_HUMAN	3	3	3	sp|O43674|NDUB5_HUMAN NADH dehydrogenase [ubiquinone] 1 beta subcomplex subunit 5, mitochondrial OS=Homo sapiens OX=9606 GN=NDUFB5 PE=1 SV=1	1	3	3	3	0	0	1	0	3	0	1	1	1	0	0	1	0	3	0	1	1	1	0	0	1	0	3	0	1	1	1	14.3	14.3	14.3	21.75	189	189	1	7	0.00054705	4.3472	0	0	5.8
sp|O60313|OPA1_HUMAN	sp|O60313|OPA1_HUMAN	3	3	3	sp|O60313|OPA1_HUMAN Dynamin-like 120 kDa protein, mitochondrial OS=Homo sapiens OX=9606 GN=OPA1 PE=1 SV=3	1	3	3	3	0	0	0	3	2	0	1	1	0	0	0	0	3	2	0	1	1	0	0	0	0	3	2	0	1	1	0	6.4	6.4	6.4	111.63	960	960	1	7	0.00062696	6.5715	0	0	0
sp|O60784|TOM1_HUMAN	sp|O60784|TOM1_HUMAN	3	3	3	sp|O60784|TOM1_HUMAN Target of Myb protein 1 OS=Homo sapiens OX=9606 GN=TOM1 PE=1 SV=2	1	3	3	3	0	0	0	0	2	1	0	2	0	0	0	0	0	2	1	0	2	0	0	0	0	0	2	1	0	2	0	12.2	12.2	12.2	53.818	492	492	1	5	0	8.4037	0	0	0
sp|O75569|PRKRA_HUMAN	sp|O75569|PRKRA_HUMAN	3	3	3	sp|O75569|PRKRA_HUMAN Interferon-inducible double-stranded RNA-dependent protein kinase activator A OS=Homo sapiens OX=9606 GN=PRKRA PE=1 SV=1	1	3	3	3	0	1	0	2	1	1	2	2	2	0	1	0	2	1	1	2	2	2	0	1	0	2	1	1	2	2	2	14.1	14.1	14.1	34.404	313	313	1	11	0.00063291	6.739	0	3.2	0
sp|O94776|MTA2_HUMAN	sp|O94776|MTA2_HUMAN	3	3	2	sp|O94776|MTA2_HUMAN Metastasis-associated protein MTA2 OS=Homo sapiens OX=9606 GN=MTA2 PE=1 SV=1	1	3	3	2	0	0	1	0	0	2	0	1	0	0	0	1	0	0	2	0	1	0	0	0	1	0	0	1	0	0	0	6.4	6.4	4.9	75.022	668	668	1	4	0.00053735	4.1275	0	0	2.7
sp|O94874|UFL1_HUMAN	sp|O94874|UFL1_HUMAN	3	3	3	sp|O94874|UFL1_HUMAN E3 UFM1-protein ligase 1 OS=Homo sapiens OX=9606 GN=UFL1 PE=1 SV=2	1	3	3	3	0	0	0	0	1	2	0	0	1	0	0	0	0	1	2	0	0	1	0	0	0	0	1	2	0	0	1	4.9	4.9	4.9	89.594	794	794	1	4	0.00058173	5.1729	0	0	0
sp|O94900|TOX_HUMAN	sp|O94900|TOX_HUMAN	3	3	2	sp|O94900|TOX_HUMAN Thymocyte selection-associated high mobility group box protein TOX OS=Homo sapiens OX=9606 GN=TOX PE=2 SV=3	1	3	3	2	2	1	3	3	1	1	2	1	1	2	1	3	3	1	1	2	1	1	1	0	2	2	0	0	1	1	0	8.9	8.9	6.5	57.512	526	526	1	15	0	17.29	5.1	2.5	8.9
sp|O95139|NDUB6_HUMAN	sp|O95139|NDUB6_HUMAN	3	3	3	sp|O95139|NDUB6_HUMAN NADH dehydrogenase [ubiquinone] 1 beta subcomplex subunit 6 OS=Homo sapiens OX=9606 GN=NDUFB6 PE=1 SV=3	1	3	3	3	0	0	0	2	3	0	0	0	1	0	0	0	2	3	0	0	0	1	0	0	0	2	3	0	0	0	1	27.3	27.3	27.3	15.489	128	128	1	6	0.00053305	4.0669	0	0	0
sp|O95202|LETM1_HUMAN	sp|O95202|LETM1_HUMAN	3	3	3	sp|O95202|LETM1_HUMAN Mitochondrial proton/calcium exchanger protein OS=Homo sapiens OX=9606 GN=LETM1 PE=1 SV=1	1	3	3	3	0	0	0	2	2	1	0	3	1	0	0	0	2	2	1	0	3	1	0	0	0	2	2	1	0	3	1	5.8	5.8	5.8	83.353	739	739	1	9	0	10.42	0	0	0
sp|O95232|LC7L3_HUMAN	sp|O95232|LC7L3_HUMAN	3	3	3	sp|O95232|LC7L3_HUMAN Luc7-like protein 3 OS=Homo sapiens OX=9606 GN=LUC7L3 PE=1 SV=2	1	3	3	3	1	2	3	1	0	1	1	2	2	1	2	3	1	0	1	1	2	2	1	2	3	1	0	1	1	2	2	9.5	9.5	9.5	51.466	432	432	1	13	0	26.188	4.2	7.4	9.5
sp|O95486|SC24A_HUMAN	sp|O95486|SC24A_HUMAN	3	3	3	sp|O95486|SC24A_HUMAN Protein transport protein Sec24A OS=Homo sapiens OX=9606 GN=SEC24A PE=1 SV=2	1	3	3	3	0	0	0	0	2	1	0	1	0	0	0	0	0	2	1	0	1	0	0	0	0	0	2	1	0	1	0	3.4	3.4	3.4	119.75	1093	1093	1	4	0.000516	3.7793	0	0	0
sp|O95573|ACSL3_HUMAN	sp|O95573|ACSL3_HUMAN	3	3	3	sp|O95573|ACSL3_HUMAN Long-chain-fatty-acid--CoA ligase 3 OS=Homo sapiens OX=9606 GN=ACSL3 PE=1 SV=3	1	3	3	3	0	0	0	0	0	1	0	2	0	0	0	0	0	0	1	0	2	0	0	0	0	0	0	1	0	2	0	6.5	6.5	6.5	80.419	720	720	1	3	0.00057803	5.0586	0	0	0
sp|O96000|NDUBA_HUMAN	sp|O96000|NDUBA_HUMAN	3	3	3	sp|O96000|NDUBA_HUMAN NADH dehydrogenase [ubiquinone] 1 beta subcomplex subunit 10 OS=Homo sapiens OX=9606 GN=NDUFB10 PE=1 SV=3	1	3	3	3	0	0	0	2	1	1	0	3	2	0	0	0	2	1	1	0	3	2	0	0	0	2	1	1	0	3	2	19.2	19.2	19.2	20.776	172	172	1	10	0.00063532	6.7843	0	0	0
sp|P00403|COX2_HUMAN	sp|P00403|COX2_HUMAN	3	3	3	sp|P00403|COX2_HUMAN Cytochrome c oxidase subunit 2 OS=Homo sapiens OX=9606 GN=MT-CO2 PE=1 SV=1	1	3	3	3	0	1	0	1	2	2	1	1	2	0	1	0	1	2	2	1	1	2	0	1	0	1	2	2	1	1	2	20.3	20.3	20.3	25.565	227	227	1	10	0.00061538	6.189	0	4.4	0
sp|P01876|IGHA1_HUMAN;sp|P01877|IGHA2_HUMAN;sp|P0DOX2|IGA2_HUMAN	sp|P01876|IGHA1_HUMAN;sp|P01877|IGHA2_HUMAN	3;2;1	3;2;1	3;2;1	sp|P01876|IGHA1_HUMAN Immunoglobulin heavy constant alpha 1 OS=Homo sapiens OX=9606 GN=IGHA1 PE=1 SV=2;sp|P01877|IGHA2_HUMAN Immunoglobulin heavy constant alpha 2 OS=Homo sapiens OX=9606 GN=IGHA2 PE=1 SV=4	3	3	3	3	0	0	2	1	2	0	2	0	1	0	0	2	1	2	0	2	0	1	0	0	2	1	2	0	2	0	1	7.9	7.9	7.9	37.654	353	353;340;455	1	8	0.00053706	4.1271	0	0	5.4
sp|P02452|CO1A1_HUMAN	sp|P02452|CO1A1_HUMAN	3	3	3	sp|P02452|CO1A1_HUMAN Collagen alpha-1(I) chain OS=Homo sapiens OX=9606 GN=COL1A1 PE=1 SV=5	1	3	3	3	3	3	1	0	1	0	1	1	1	3	3	1	0	1	0	1	1	1	3	3	1	0	1	0	1	1	1	2.9	2.9	2.9	138.94	1464	1464	1	11	0	9.6987	2.9	2.9	0.6
sp|P06702|S10A9_HUMAN	sp|P06702|S10A9_HUMAN	3	3	3	sp|P06702|S10A9_HUMAN Protein S100-A9 OS=Homo sapiens OX=9606 GN=S100A9 PE=1 SV=1	1	3	3	3	2	0	0	3	1	0	1	0	2	2	0	0	3	1	0	1	0	2	2	0	0	3	1	0	1	0	2	37.7	37.7	37.7	13.242	114	114	1	10	0	20.993	24.6	0	0
sp|P07199|CENPB_HUMAN	sp|P07199|CENPB_HUMAN	3	3	3	sp|P07199|CENPB_HUMAN Major centromere autoantigen B OS=Homo sapiens OX=9606 GN=CENPB PE=1 SV=2	1	3	3	3	2	2	2	1	2	2	1	2	2	2	2	2	1	2	2	1	2	2	2	2	2	1	2	2	1	2	2	7.3	7.3	7.3	65.171	599	599	1	17	0	19.21	5.2	5.2	5.2
sp|P07203|GPX1_HUMAN	sp|P07203|GPX1_HUMAN	3	3	3	sp|P07203|GPX1_HUMAN Glutathione peroxidase 1 OS=Homo sapiens OX=9606 GN=GPX1 PE=1 SV=4	1	3	3	3	0	1	1	1	2	1	2	2	2	0	1	1	1	2	1	2	2	2	0	1	1	1	2	1	2	2	2	20.7	20.7	20.7	22.088	203	203	1	12	0	13.281	0	6.9	6.9
sp|P07858|CATB_HUMAN	sp|P07858|CATB_HUMAN	3	3	3	sp|P07858|CATB_HUMAN Cathepsin B OS=Homo sapiens OX=9606 GN=CTSB PE=1 SV=3	1	3	3	3	1	2	0	3	3	2	2	2	2	1	2	0	3	3	2	2	2	2	1	2	0	3	3	2	2	2	2	14.7	14.7	14.7	37.821	339	339	1	18	0	89.681	5.3	10.6	0
sp|P07947|YES_HUMAN;sp|P06239|LCK_HUMAN;sp|P06241|FYN_HUMAN	sp|P07947|YES_HUMAN	3;1;1	3;1;1	2;0;0	sp|P07947|YES_HUMAN Tyrosine-protein kinase Yes OS=Homo sapiens OX=9606 GN=YES1 PE=1 SV=3	3	3	3	2	0	0	0	0	0	2	0	2	1	0	0	0	0	0	2	0	2	1	0	0	0	0	0	1	0	2	1	8.3	8.3	6.4	60.801	543	543;509;537	1	7	0	13.664	0	0	0
sp|P08134|RHOC_HUMAN;sp|P62745|RHOB_HUMAN	sp|P08134|RHOC_HUMAN	3;1	1;0	1;0	sp|P08134|RHOC_HUMAN Rho-related GTP-binding protein RhoC OS=Homo sapiens OX=9606 GN=RHOC PE=1 SV=1	2	3	1	1	3	3	1	2	3	3	2	3	3	1	1	0	0	1	1	1	1	1	1	1	0	0	1	1	1	1	1	25.4	12.4	12.4	22.006	193	193;196	1	11	0	6.918	25.4	25.4	4.1
sp|P09382|LEG1_HUMAN	sp|P09382|LEG1_HUMAN	3	3	3	sp|P09382|LEG1_HUMAN Galectin-1 OS=Homo sapiens OX=9606 GN=LGALS1 PE=1 SV=2	1	3	3	3	1	0	0	1	2	2	2	2	1	1	0	0	1	2	2	2	2	1	1	0	0	1	2	2	2	2	1	38.5	38.5	38.5	14.716	135	135	1	12	0	17.665	19.3	0	0
sp|P09914|IFIT1_HUMAN	sp|P09914|IFIT1_HUMAN	3	3	2	sp|P09914|IFIT1_HUMAN Interferon-induced protein with tetratricopeptide repeats 1 OS=Homo sapiens OX=9606 GN=IFIT1 PE=1 SV=2	1	3	3	2	0	0	0	0	0	0	1	3	2	0	0	0	0	0	0	1	3	2	0	0	0	0	0	0	1	2	1	8.2	8.2	5.6	55.36	478	478	1	6	0.00061237	6.101	0	0	0
sp|P11172|UMPS_HUMAN	sp|P11172|UMPS_HUMAN	3	3	3	sp|P11172|UMPS_HUMAN Uridine 5-monophosphate synthase OS=Homo sapiens OX=9606 GN=UMPS PE=1 SV=1	1	3	3	3	0	0	0	1	3	1	1	0	1	0	0	0	1	3	1	1	0	1	0	0	0	1	3	1	1	0	1	5.6	5.6	5.6	52.221	480	480	1	7	0.0005305	4.0239	0	0	0
sp|P13073|COX41_HUMAN	sp|P13073|COX41_HUMAN	3	3	3	sp|P13073|COX41_HUMAN Cytochrome c oxidase subunit 4 isoform 1, mitochondrial OS=Homo sapiens OX=9606 GN=COX4I1 PE=1 SV=1	1	3	3	3	0	0	0	1	2	1	1	1	2	0	0	0	1	2	1	1	1	2	0	0	0	1	2	1	1	1	2	17.8	17.8	17.8	19.576	169	169	1	8	0.00055866	4.6346	0	0	0
sp|P14316|IRF2_HUMAN	sp|P14316|IRF2_HUMAN	3	3	3	sp|P14316|IRF2_HUMAN Interferon regulatory factor 2 OS=Homo sapiens OX=9606 GN=IRF2 PE=1 SV=2	1	3	3	3	1	0	1	1	0	1	0	1	2	1	0	1	1	0	1	0	1	2	1	0	1	1	0	1	0	1	2	10.3	10.3	10.3	39.354	349	349	1	7	0	8.2232	5.2	0	2.9
sp|P16284|PECA1_HUMAN	sp|P16284|PECA1_HUMAN	3	3	3	sp|P16284|PECA1_HUMAN Platelet endothelial cell adhesion molecule OS=Homo sapiens OX=9606 GN=PECAM1 PE=1 SV=2	1	3	3	3	0	0	0	1	0	1	2	3	2	0	0	0	1	0	1	2	3	2	0	0	0	1	0	1	2	3	2	6.2	6.2	6.2	82.521	738	738	1	9	0	7.0735	0	0	0
sp|P16930|FAAA_HUMAN	sp|P16930|FAAA_HUMAN	3	3	3	sp|P16930|FAAA_HUMAN Fumarylacetoacetase OS=Homo sapiens OX=9606 GN=FAH PE=1 SV=2	1	3	3	3	3	3	0	2	3	3	3	2	2	3	3	0	2	3	3	3	2	2	3	3	0	2	3	3	3	2	2	7.9	7.9	7.9	46.374	419	419	1	21	0	8.1058	7.9	7.9	0
sp|P18031|PTN1_HUMAN	sp|P18031|PTN1_HUMAN	3	3	3	sp|P18031|PTN1_HUMAN Tyrosine-protein phosphatase non-receptor type 1 OS=Homo sapiens OX=9606 GN=PTPN1 PE=1 SV=1	1	3	3	3	0	0	0	1	1	1	2	2	0	0	0	0	1	1	1	2	2	0	0	0	0	1	1	1	2	2	0	8.5	8.5	8.5	49.966	435	435	1	7	0.0010262	3.718	0	0	0
sp|P18846|ATF1_HUMAN	sp|P18846|ATF1_HUMAN	3	1	1	sp|P18846|ATF1_HUMAN Cyclic AMP-dependent transcription factor ATF-1 OS=Homo sapiens OX=9606 GN=ATF1 PE=1 SV=2	1	3	1	1	2	3	1	2	1	1	2	1	2	0	1	0	1	0	0	0	0	0	0	1	0	1	0	0	0	0	0	15.5	9.6	9.6	29.232	271	271	1	3	0.0034213	3.1888	5.9	15.5	3.3
sp|P19484|TFEB_HUMAN;sp|O75030|MITF_HUMAN	sp|P19484|TFEB_HUMAN;sp|O75030|MITF_HUMAN	3;3	3;3	1;1	sp|P19484|TFEB_HUMAN Transcription factor EB OS=Homo sapiens OX=9606 GN=TFEB PE=1 SV=3;sp|O75030|MITF_HUMAN Microphthalmia-associated transcription factor OS=Homo sapiens OX=9606 GN=MITF PE=1 SV=2	2	3	3	1	1	1	1	2	1	3	3	2	2	1	1	1	2	1	3	3	2	2	1	1	1	1	1	1	1	1	1	5	5	1.9	52.864	476	476;526	1	16	0.00061162	6.0826	1.9	1.9	1.9
sp|P20290|BTF3_HUMAN	sp|P20290|BTF3_HUMAN	3	3	3	sp|P20290|BTF3_HUMAN Transcription factor BTF3 OS=Homo sapiens OX=9606 GN=BTF3 PE=1 SV=1	1	3	3	3	1	0	1	1	1	1	0	2	1	1	0	1	1	1	1	0	2	1	1	0	1	1	1	1	0	2	1	28.2	28.2	28.2	22.168	206	206	1	8	0	25.758	13.6	0	3.9
sp|P20930|FILA_HUMAN;CON__P20930	sp|P20930|FILA_HUMAN;CON__P20930	3;3	3;3	3;3	sp|P20930|FILA_HUMAN Filaggrin OS=Homo sapiens OX=9606 GN=FLG PE=1 SV=3;	2	3	3	3	1	0	0	1	0	1	0	0	0	1	0	0	1	0	1	0	0	0	1	0	0	1	0	1	0	0	0	0.8	0.8	0.8	435.16	4061	4061;4061	1	3	0.00062617	6.5643	0.5	0	0
sp|P21291|CSRP1_HUMAN	sp|P21291|CSRP1_HUMAN	3	3	3	sp|P21291|CSRP1_HUMAN Cysteine and glycine-rich protein 1 OS=Homo sapiens OX=9606 GN=CSRP1 PE=1 SV=3	1	3	3	3	1	2	1	2	3	2	0	3	2	1	2	1	2	3	2	0	3	2	1	2	1	2	3	2	0	3	2	19.2	19.2	19.2	20.567	193	193	1	18	0	17.243	7.8	19.2	7.8
sp|P22670|RFX1_HUMAN	sp|P22670|RFX1_HUMAN	3	3	3	sp|P22670|RFX1_HUMAN MHC class II regulatory factor RFX1 OS=Homo sapiens OX=9606 GN=RFX1 PE=1 SV=2	1	3	3	3	2	3	2	2	2	1	3	1	1	2	3	2	2	2	1	3	1	1	2	3	2	2	2	1	3	1	1	4.6	4.6	4.6	104.76	979	979	1	29	0	53.526	3.5	4.6	3.5
sp|P23511|NFYA_HUMAN	sp|P23511|NFYA_HUMAN	3	3	3	sp|P23511|NFYA_HUMAN Nuclear transcription factor Y subunit alpha OS=Homo sapiens OX=9606 GN=NFYA PE=1 SV=2	1	3	3	3	0	0	0	1	2	3	0	1	0	0	0	0	1	2	3	0	1	0	0	0	0	1	2	3	0	1	0	12.1	12.1	12.1	36.876	347	347	1	9	0	42.048	0	0	0
sp|P23526|SAHH_HUMAN	sp|P23526|SAHH_HUMAN	3	3	3	sp|P23526|SAHH_HUMAN Adenosylhomocysteinase OS=Homo sapiens OX=9606 GN=AHCY PE=1 SV=4	1	3	3	3	1	0	0	0	1	1	1	2	1	1	0	0	0	1	1	1	2	1	1	0	0	0	1	1	1	2	1	6.7	6.7	6.7	47.716	432	432	1	7	0.00054142	4.2394	2.1	0	0
sp|P24390|ERD21_HUMAN	sp|P24390|ERD21_HUMAN	3	3	2	sp|P24390|ERD21_HUMAN ER lumen protein-retaining receptor 1 OS=Homo sapiens OX=9606 GN=KDELR1 PE=1 SV=1	1	3	3	2	0	0	1	2	3	1	2	2	2	0	0	1	2	3	1	2	2	2	0	0	1	1	2	1	1	2	1	18.9	18.9	13.7	24.542	212	212	1	13	0	9.3936	0	0	9
sp|P25685|DNJB1_HUMAN	sp|P25685|DNJB1_HUMAN	3	3	3	sp|P25685|DNJB1_HUMAN DnaJ homolog subfamily B member 1 OS=Homo sapiens OX=9606 GN=DNAJB1 PE=1 SV=4	1	3	3	3	0	2	1	3	1	1	0	2	2	0	2	1	3	1	1	0	2	2	0	2	1	3	1	1	0	2	2	10.9	10.9	10.9	38.044	340	340	1	12	0.00059952	5.6881	0	7.9	2.6
sp|P29084|T2EB_HUMAN	sp|P29084|T2EB_HUMAN	3	3	3	sp|P29084|T2EB_HUMAN Transcription initiation factor IIE subunit beta OS=Homo sapiens OX=9606 GN=GTF2E2 PE=1 SV=1	1	3	3	3	0	2	2	1	2	0	0	0	0	0	2	2	1	2	0	0	0	0	0	2	2	1	2	0	0	0	0	18.6	18.6	18.6	33.043	291	291	1	7	0	8.2727	0	10.7	10.7
sp|P29279|CCN2_HUMAN	sp|P29279|CCN2_HUMAN	3	3	3	sp|P29279|CCN2_HUMAN CCN family member 2 OS=Homo sapiens OX=9606 GN=CCN2 PE=1 SV=2	1	3	3	3	2	3	0	3	3	3	2	2	3	2	3	0	3	3	3	2	2	3	2	3	0	3	3	3	2	2	3	10	10	10	38.091	349	349	1	21	0	9.7301	6.3	10	0
sp|P30041|PRDX6_HUMAN	sp|P30041|PRDX6_HUMAN	3	3	3	sp|P30041|PRDX6_HUMAN Peroxiredoxin-6 OS=Homo sapiens OX=9606 GN=PRDX6 PE=1 SV=3	1	3	3	3	0	0	0	2	2	2	3	2	3	0	0	0	2	2	2	3	2	3	0	0	0	2	2	2	3	2	3	21	21	21	25.035	224	224	1	14	0	20.637	0	0	0
sp|P30050|RL12_HUMAN	sp|P30050|RL12_HUMAN	3	3	3	sp|P30050|RL12_HUMAN 60S ribosomal protein L12 OS=Homo sapiens OX=9606 GN=RPL12 PE=1 SV=1	1	3	3	3	3	3	2	3	3	3	3	3	3	3	3	2	3	3	3	3	3	3	3	3	2	3	3	3	3	3	3	24.2	24.2	24.2	17.818	165	165	1	42	0	47.362	24.2	24.2	18.8
sp|P30154|2AAB_HUMAN	sp|P30154|2AAB_HUMAN	3	1	1	sp|P30154|2AAB_HUMAN Serine/threonine-protein phosphatase 2A 65 kDa regulatory subunit A beta isoform OS=Homo sapiens OX=9606 GN=PPP2R1B PE=1 SV=3	1	3	1	1	0	0	0	0	1	1	1	1	1	0	0	0	0	0	1	1	0	0	0	0	0	0	0	1	1	0	0	7.7	2.7	2.7	66.213	601	601	1	2	0.0037541	2.7664	0	0	0
sp|P30876|RPB2_HUMAN	sp|P30876|RPB2_HUMAN	3	3	3	sp|P30876|RPB2_HUMAN DNA-directed RNA polymerase II subunit RPB2 OS=Homo sapiens OX=9606 GN=POLR2B PE=1 SV=1	1	3	3	3	0	0	0	0	1	1	0	2	0	0	0	0	0	1	1	0	2	0	0	0	0	0	1	1	0	2	0	3.1	3.1	3.1	133.9	1174	1174	1	4	0.00054289	4.2708	0	0	0
sp|P31749|AKT1_HUMAN;sp|Q9Y243|AKT3_HUMAN;sp|P31751|AKT2_HUMAN	sp|P31749|AKT1_HUMAN	3;1;1	3;1;1	3;1;1	sp|P31749|AKT1_HUMAN RAC-alpha serine/threonine-protein kinase OS=Homo sapiens OX=9606 GN=AKT1 PE=1 SV=2	3	3	3	3	0	1	0	0	1	3	0	1	1	0	1	0	0	1	3	0	1	1	0	1	0	0	1	3	0	1	1	8.3	8.3	8.3	55.686	480	480;479;481	1	7	0.00062228	6.4485	0	3.1	0
sp|P31949|S10AB_HUMAN	sp|P31949|S10AB_HUMAN	3	3	3	sp|P31949|S10AB_HUMAN Protein S100-A11 OS=Homo sapiens OX=9606 GN=S100A11 PE=1 SV=2	1	3	3	3	1	0	0	1	2	0	2	2	0	1	0	0	1	2	0	2	2	0	1	0	0	1	2	0	2	2	0	30.5	30.5	30.5	11.74	105	105	1	8	0	9.1981	15.2	0	0
sp|P33897|ABCD1_HUMAN	sp|P33897|ABCD1_HUMAN	3	3	3	sp|P33897|ABCD1_HUMAN ATP-binding cassette sub-family D member 1 OS=Homo sapiens OX=9606 GN=ABCD1 PE=1 SV=2	1	3	3	3	0	0	0	0	2	2	1	2	0	0	0	0	0	2	2	1	2	0	0	0	0	0	2	2	1	2	0	6.2	6.2	6.2	82.936	745	745	1	7	0.00055525	4.5822	0	0	0
sp|P35249|RFC4_HUMAN	sp|P35249|RFC4_HUMAN	3	3	3	sp|P35249|RFC4_HUMAN Replication factor C subunit 4 OS=Homo sapiens OX=9606 GN=RFC4 PE=1 SV=2	1	3	3	3	0	0	0	0	0	3	0	1	1	0	0	0	0	0	3	0	1	1	0	0	0	0	0	3	0	1	1	11.6	11.6	11.6	39.681	363	363	1	5	0.00060096	5.7446	0	0	0
sp|P36969|GPX4_HUMAN	sp|P36969|GPX4_HUMAN	3	3	3	sp|P36969|GPX4_HUMAN Phospholipid hydroperoxide glutathione peroxidase OS=Homo sapiens OX=9606 GN=GPX4 PE=1 SV=3	1	3	3	3	0	0	0	3	0	1	1	0	0	0	0	0	3	0	1	1	0	0	0	0	0	3	0	1	1	0	0	17.8	17.8	17.8	22.174	197	197	1	5	0.00058548	5.2758	0	0	0
sp|P38935|SMBP2_HUMAN	sp|P38935|SMBP2_HUMAN	3	3	3	sp|P38935|SMBP2_HUMAN DNA-binding protein SMUBP-2 OS=Homo sapiens OX=9606 GN=IGHMBP2 PE=1 SV=3	1	3	3	3	1	1	1	2	2	2	0	1	1	1	1	1	2	2	2	0	1	1	1	1	1	2	2	2	0	1	1	4	4	4	109.15	993	993	1	11	0	8.776	2.7	1.3	1.1
sp|P40938|RFC3_HUMAN	sp|P40938|RFC3_HUMAN	3	3	3	sp|P40938|RFC3_HUMAN Replication factor C subunit 3 OS=Homo sapiens OX=9606 GN=RFC3 PE=1 SV=2	1	3	3	3	0	0	1	0	0	2	0	0	0	0	0	1	0	0	2	0	0	0	0	0	1	0	0	2	0	0	0	10.1	10.1	10.1	40.556	356	356	1	3	0.00058651	5.2882	0	0	3.9
sp|P41250|GARS_HUMAN	sp|P41250|GARS_HUMAN	3	3	3	sp|P41250|GARS_HUMAN Glycine--tRNA ligase OS=Homo sapiens OX=9606 GN=GARS PE=1 SV=3	1	3	3	3	0	0	0	1	0	0	0	3	0	0	0	0	1	0	0	0	3	0	0	0	0	1	0	0	0	3	0	8	8	8	83.165	739	739	1	4	0.00057971	5.1044	0	0	0
sp|P42025|ACTY_HUMAN	sp|P42025|ACTY_HUMAN	3	1	1	sp|P42025|ACTY_HUMAN Beta-centractin OS=Homo sapiens OX=9606 GN=ACTR1B PE=1 SV=1	1	3	1	1	0	1	0	2	1	1	1	2	0	0	1	0	1	1	1	1	1	0	0	1	0	1	1	1	1	1	0	10.6	4	4	42.293	376	376	1	6	0.00061805	6.2459	0	4	0
sp|P42677|RS27_HUMAN	sp|P42677|RS27_HUMAN	3	2	2	sp|P42677|RS27_HUMAN 40S ribosomal protein S27 OS=Homo sapiens OX=9606 GN=RPS27 PE=1 SV=3	1	3	2	2	2	2	2	3	3	3	2	3	3	2	1	2	2	2	2	1	2	2	2	1	2	2	2	2	1	2	2	29.8	14.3	14.3	9.461	84	84	1	19	0	9.4345	14.3	28.6	14.3
sp|P46100|ATRX_HUMAN	sp|P46100|ATRX_HUMAN	3	3	3	sp|P46100|ATRX_HUMAN Transcriptional regulator ATRX OS=Homo sapiens OX=9606 GN=ATRX PE=1 SV=5	1	3	3	3	0	0	0	1	0	2	0	0	0	0	0	0	1	0	2	0	0	0	0	0	0	1	0	2	0	0	0	2.1	2.1	2.1	282.58	2492	2492	1	3	0.00057405	4.982	0	0	0
sp|P46379|BAG6_HUMAN	sp|P46379|BAG6_HUMAN	3	3	3	sp|P46379|BAG6_HUMAN Large proline-rich protein BAG6 OS=Homo sapiens OX=9606 GN=BAG6 PE=1 SV=2	1	3	3	3	0	0	0	0	2	0	0	2	1	0	0	0	0	2	0	0	2	1	0	0	0	0	2	0	0	2	1	3.5	3.5	3.5	119.41	1132	1132	1	6	0.00059595	5.5708	0	0	0
sp|P48047|ATPO_HUMAN	sp|P48047|ATPO_HUMAN	3	3	3	sp|P48047|ATPO_HUMAN ATP synthase subunit O, mitochondrial OS=Homo sapiens OX=9606 GN=ATP5PO PE=1 SV=1	1	3	3	3	0	1	2	1	2	1	0	3	0	0	1	2	1	2	1	0	3	0	0	1	2	1	2	1	0	3	0	18.8	18.8	18.8	23.277	213	213	1	10	0.00059172	5.4194	0	5.2	13.1
sp|P48426|PI42A_HUMAN	sp|P48426|PI42A_HUMAN	3	3	3	sp|P48426|PI42A_HUMAN Phosphatidylinositol 5-phosphate 4-kinase type-2 alpha OS=Homo sapiens OX=9606 GN=PIP4K2A PE=1 SV=2	1	3	3	3	0	0	0	0	0	0	1	2	0	0	0	0	0	0	0	1	2	0	0	0	0	0	0	0	1	2	0	9.9	9.9	9.9	46.224	406	406	1	3	0.00054171	4.2452	0	0	0
sp|P49257|LMAN1_HUMAN	sp|P49257|LMAN1_HUMAN	3	3	3	sp|P49257|LMAN1_HUMAN Protein ERGIC-53 OS=Homo sapiens OX=9606 GN=LMAN1 PE=1 SV=2	1	3	3	3	0	0	0	1	1	0	0	3	1	0	0	0	1	1	0	0	3	1	0	0	0	1	1	0	0	3	1	11.2	11.2	11.2	57.548	510	510	1	6	0	9.5396	0	0	0
sp|P49589|SYCC_HUMAN	sp|P49589|SYCC_HUMAN	3	3	3	sp|P49589|SYCC_HUMAN Cysteine--tRNA ligase, cytoplasmic OS=Homo sapiens OX=9606 GN=CARS PE=1 SV=3	1	3	3	3	2	2	2	0	1	0	1	1	1	2	2	2	0	1	0	1	1	1	2	2	2	0	1	0	1	1	1	5.5	5.5	5.5	85.472	748	748	1	10	0.00056402	4.7659	3.1	4	3.1
sp|P50281|MMP14_HUMAN	sp|P50281|MMP14_HUMAN	3	3	3	sp|P50281|MMP14_HUMAN Matrix metalloproteinase-14 OS=Homo sapiens OX=9606 GN=MMP14 PE=1 SV=3	1	3	3	3	0	0	0	1	1	0	2	2	0	0	0	0	1	1	0	2	2	0	0	0	0	1	1	0	2	2	0	7	7	7	65.893	582	582	1	6	0.00058072	5.1423	0	0	0
sp|P50453|SPB9_HUMAN	sp|P50453|SPB9_HUMAN	3	3	3	sp|P50453|SPB9_HUMAN Serpin B9 OS=Homo sapiens OX=9606 GN=SERPINB9 PE=1 SV=1	1	3	3	3	1	0	0	1	0	1	2	1	1	1	0	0	1	0	1	2	1	1	1	0	0	1	0	1	2	1	1	10.4	10.4	10.4	42.403	376	376	1	7	0.00061958	6.34	3.2	0	0
sp|P50548|ERF_HUMAN	sp|P50548|ERF_HUMAN	3	3	3	sp|P50548|ERF_HUMAN ETS domain-containing transcription factor ERF OS=Homo sapiens OX=9606 GN=ERF PE=1 SV=2	1	3	3	3	1	2	2	2	2	2	2	2	2	1	2	2	2	2	2	2	2	2	1	2	2	2	2	2	2	2	2	15.1	15.1	15.1	58.702	548	548	1	22	0	87.355	4.9	9.1	9.1
[truncated: 793 more rows]
[truncated: 57 more columns]

## Sheet: annotation_total
Majority protein IDs	Peptide counts (all)	Peptide counts (razor+unique)	Peptide counts (unique)	Fasta headers	Number of proteins	Peptides	Razor + unique peptides	Unique peptides	iBAQ	iBAQ 1_Fusion04_XinJiang_Hospital_TFRE_150min_50per_20191019	iBAQ 2_Fusion04_XinJiang_Hospital_TFRE_150min_50per_20191019	iBAQ 3_Fusion04_XinJiang_Hospital_TFRE_150min_50per_20191019	iBAQ 4_Fusion04_XinJiang_Hospital_TFRE_150min_50per_20191019	iBAQ 5_Fusion04_XinJiang_Hospital_TFRE_150min_50per_20191020	iBAQ 6_Fusion04_XinJiang_Hospital_TFRE_150min_50per_20191019	iBAQ 7_Fusion04_XinJiang_Hospital_TFRE_150min_50per_20191019	iBAQ 8_Fusion04_XinJiang_Hospital_TFRE_150min_50per_20191019	iBAQ 9_Fusion04_XinJiang_Hospital_TFRE_150min_50per_20191020	Entry	Protein names	Gene
[truncated: 2,180 more rows]

[truncated: 5 more sheets: TF, significant TF, cluster1-3_heatmap, pathway enrichment analysis 1, pathway enrichment analysis 2]
